# Supplementary material for: Somatic increase of CCT8 mimics proteostasis of human pluripotent stem cells and extends C. elegans lifespan
Source: Nat Commun. 2016 Nov 28;7:13649. doi: 10.1038/ncomms13649 (PMC5133698; doi:10.1038/ncomms13649)
Supplement: Supplementary Data 1 — Analysis of mRNA levels of chaperome components comparing hESCs with their differentiated NPC and neuronal counterparts. [file ncomms13649-s2.xlsx]

## Sheet: Chaperome
Entrez-ID	Uniprot	Symbol	InterPro-domain	InterPro-match-string	Family (Interpro-match)	Type	ATP-dependence	Functional category	Sub1-category	Sub2-category	Sub3-category	Compartment (literature/predicted)	Brief description/Uniprot gene name	Description (Entrez Gene)	Worm Ortholog ENSEMBL Gene ID	Worm Ortholog Gene Symbol	ensembl_gene_id
10049	DNJB6_HUMAN	DNAJB6	IPR003095; IPR001623; IPR018253	DnaJ/Hsp40_IPR003095, DnaJ/Hsp40_IPR001623	DnaJ/Hsp40	CO-CHAP	N	HSP40	Co-chaperones	Co-Hsp70	DnaJ	Nucleolus, perinuclear region, Z disc, nucleus, cytoplasm	DnaJ homolog subfamily B member 6	This gene encodes a member of the DNAJ protein family. DNAJ family members are characterized by a highly conserved amino acid stretch called the 'J-domain' and function as one of the two major classes of molecular chaperones involved in a wide range of cellular events, such as protein folding and oligomeric protein complex assembly. This family member may also play a role in polyglutamine aggrega…	W03A5.7	dnj-24	ENSG00000105993
10105	PPIF_HUMAN	PPIF	IPR024936; IPR020892; IPR002130	Cyclophilin_IPR002130	Cyclophilin	CO-CHAP	N	HSP90	Co-chaperones	Co-Hsp90	Immunophilins/Cyclophilins	Cytoplasm	Peptidyl-prolyl cis-trans isomerase F, mitochondrial	The protein encoded by this gene is a member of the peptidyl-prolyl cis-trans isomerase (PPIase) family. PPIases catalyze the cis-trans isomerization of proline imidic peptide bonds in oligopeptides and accelerate the folding of proteins. This protein is part of the mitochondrial permeability transition pore in the inner mitochondrial membrane. Activation of this pore is thought to be involved in…	Y49A3A.5	cyn-1	ENSG00000108179
10130	PDIA6_HUMAN; Q53RC7_HUMAN	PDIA6	IPR017937; IPR013766; IPR005788; IPR005746; IPR012336	-	-	CO-CHAP	N	ER	Oxidoreductases	PDI		ER/Cytoplasm	Protein disulfide-isomerase A6	Protein disulfide isomerases (EC 5.3.4.1), such as PDIA6, are endoplasmic reticulum (ER) resident proteins that catalyze formation, reduction, and isomerization of disulfide bonds in proteins and are thought to play a role in folding of disulfide-bonded proteins (Hayano and Kikuchi, 1995 [PubMed 7590364]).[supplied by OMIM],	B0403.4	tag-320	ENSG00000143870
10131	TRAP1_HUMAN	TRAP1	IPR020575; IPR020568; IPR001404; IPR003594	Hsp90_IPR001404	Hsp90	CHAP	YES	HSP90	HSP90s			Mitochondrium, Cytoplasm	Heat shock protein 75 kDa, mitochondrial	HSP90 proteins are highly conserved molecular chaperones that have key roles in signal transduction, protein folding, protein degradation, and morphologic evolution. HSP90 proteins normally associate with other cochaperones and play important roles in folding newly synthesized proteins or stabilizing and refolding denatured proteins after stress. TRAP1 is a mitochondrial HSP90 protein. Other HSP9…	R151.7	R151.7	ENSG00000126602
10273	CHIP_HUMAN	STUB1	IPR003613; IPR013083; IPR019734; IPR011990; IPR001440; IPR013026	TPR_IPR001440, TPR_IPR013026, IPR019734	TPR	CO-CHAP	N	TPR	Co-chaperones	Co-Hsp70	CHIP	Cytoplasm	E3 ubiquitin-protein ligase CHIP	-	T09B4.10	chn-1	ENSG00000103266
10283	CWC27_HUMAN	SDCCAG10	IPR002130; IPR020892	Cyclophilin_IPR002130	Cyclophilin	CO-CHAP	N	HSP90	Co-chaperones	Co-Hsp90	Immunophilins/Cyclophilins	Nucleus,other nuclear location	Peptidyl-prolyl cis-trans isomerase CWC27 homolog	-	Y17G7B.9	cyn-16	ENSG00000153015
10294	DNJA2_HUMAN	DNAJA2	IPR002939; IPR001305; IPR003095; IPR001623; IPR008971; IPR018253; IPR012724	DnaJ/Hsp40_IPR002939, DnaJ/Hsp40_IPR001305, DnaJ/Hsp40_IPR003095, DnaJ/Hsp40_IPR001623, DnaJ/Hsp40_IPR008971, DnaJ/Hsp40_IPR012724	DnaJ/Hsp40	CO-CHAP	N	HSP40	Co-chaperones	Co-Hsp70	DnaJ	Nucleus,other nuclear location	DnaJ homolog subfamily A member 2	The protein encoded by this gene belongs to the evolutionarily conserved DNAJ/HSP40 family of proteins, which regulate molecular chaperone activity by stimulating ATPase activity. DNAJ proteins may have up to 3 distinct domains: a conserved 70-amino acid J domain, usually at the N terminus; a glycine/phenylalanine (G/F)-rich region; and a cysteine-rich domain containing 4 motifs resembling a zinc…	T05C3.5	dnj-19	ENSG00000069345
10450	PPIE_HUMAN; Q3S611_HUMAN; Q5TGA3_HUMAN	PPIE	IPR020892; IPR000504; IPR002130; IPR016304; IPR012677	Cyclophilin_IPR002130	Cyclophilin	CO-CHAP	N	HSP90	Co-chaperones	Co-Hsp90	Immunophilins/Cyclophilins	Nucleus	Peptidyl-prolyl cis-trans isomerase E	The protein encoded by this gene is a member of the peptidyl-prolyl cis-trans isomerase (PPIase) family. PPIases catalyze the cis-trans isomerization of proline imidic peptide bonds in oligopeptides and accelerate the folding of proteins. This protein contains a highly conserved cyclophilin (CYP) domain as well as an RNA-binding domain. It was shown to possess PPIase and protein folding activitie…	Y116A8C.34	cyn-13	ENSG00000084072
10465	PPIH_HUMAN; Q6FH36_HUMAN	PPIH	IPR002130; IPR024936; IPR020892	Cyclophilin_IPR002130	Cyclophilin	CO-CHAP	N	HSP90	Co-chaperones	Co-Hsp90	Immunophilins/Cyclophilins	Nucleus	Peptidyl-prolyl cis-trans isomerase HPeptidyl-prolyl cis-trans isomerase	The protein encoded by this gene is a member of the peptidyl-prolyl cis-trans isomerase (PPIase) family. PPIases catalyze the cis-trans isomerization of proline imidic peptide bonds in oligopeptides and accelerate the folding of proteins. This protein is a specific component of the complex that includes pre-mRNA processing factors PRPF3, PRPF4, and PRPF18, as well as U4/U5/U6 tri-snRNP. This prot…	T01B7.4; Y17G9B.4	cyn-11; Y17G9B.4	ENSG00000171960
1047	CLGN_HUMAN	CLGN	IPR009033; IPR013320; IPR001580; IPR008985; IPR018124	-	-	CHAP	N	ER	Calnexins			ER, Cytoplasm,membrane rafts,Golgi apparatus,Plasma Membrane,phagosomes,nuclear matrix,sarcoplasmic reticulum,nuclear envelope,Nucleus,cytosol,Extracellular Space,extracellular matrix	Calmegin	Calmegin is a testis-specific endoplasmic reticulum chaperone protein. CLGN may play a role in spermatogeneisis and infertility. [provided by RefSeq],	ZK632.6	cnx-1	ENSG00000153132
10471	Q5STK2_HUMAN; PFD6_HUMAN	PFDN6	IPR002777; IPR009053	Prefoldin_IPR009053	Prefoldin	CHAP	N	PFD	Prefoldin			Cytoplasm	Prefoldin subunit 6	-	F21C3.5	pfd-6	ENSG00000206283
10471	Q5STK2_HUMAN; PFD6_HUMAN	PFDN6	IPR002777; IPR009053	Prefoldin_IPR009053	Prefoldin	CHAP	N	PFD	Prefoldin			Cytoplasm	Prefoldin subunit 6	-	F21C3.5	pfd-6	ENSG00000204220
10471	Q5STK2_HUMAN; PFD6_HUMAN	PFDN6	IPR002777; IPR009053	Prefoldin_IPR009053	Prefoldin	CHAP	N	PFD	Prefoldin			Cytoplasm	Prefoldin subunit 6	-	F21C3.5	pfd-6	ENSG00000224782
10471	Q5STK2_HUMAN; PFD6_HUMAN	PFDN6	IPR002777; IPR009053	Prefoldin_IPR009053	Prefoldin	CHAP	N	PFD	Prefoldin			Cytoplasm	Prefoldin subunit 6	-	F21C3.5	pfd-6	ENSG00000235692
10471	Q5STK2_HUMAN; PFD6_HUMAN	PFDN6	IPR002777; IPR009053	Prefoldin_IPR009053	Prefoldin	CHAP	N	PFD	Prefoldin			Cytoplasm	Prefoldin subunit 6	-	F21C3.5	pfd-6	ENSG00000237335
10513	APBP2_HUMAN	APPBP2	IPR011990; IPR013026; IPR019734	TPR_IPR013026, IPR019734	TPR	CO-CHAP	N	TPR	Co-chaperones	Co-Hsp70/Hsp90		Cytoplasm,cytoskeleton,other nuclear location,Nucleus,cytosol	Amyloid protein-binding protein 2	The protein encoded by this gene interacts with microtubules and is functionally associated with beta-amyloid precursor protein transport and/or processing. The beta-amyloid precursor protein is a cell surface protein with signal-transducing properties, and it is thought to play a role in the pathogenesis of Alzheimer's disease. This gene has been found to be highly expressed in breast cancer. Mu…	-	-	ENSG00000062725
10525	HYOU1_HUMAN; Q6IN67_HUMAN	HYOU1	IPR018181; IPR013126; IPR001023	Hsp70_IPR001023	Hsp70	CHAP	YES	HSP70	Co-chaperones	Co-Hsp70	Hsp110/Grp170/HSP12A	Cytoplasm/ER	Hypoxia up-regulated protein 1	The protein encoded by this gene belongs to the heat shock protein 70 family. This gene uses alternative transcription start sites. A cis-acting segment found in the 5' UTR is involved in stress-dependent induction, resulting in the accumulation of this protein in the endoplasmic reticulum (ER) under hypoxic conditions. The protein encoded by this gene is thought to play an important role in prot…	T14G8.3; T24H7.2	T14G8.3; T24H7.2	ENSG00000280682
10525	HYOU1_HUMAN; Q6IN67_HUMAN	HYOU1	IPR018181; IPR013126; IPR001023	Hsp70_IPR001023	Hsp70	CHAP	YES	HSP70	Co-chaperones	Co-Hsp70	Hsp110/Grp170/HSP12A	Cytoplasm/ER	Hypoxia up-regulated protein 1	The protein encoded by this gene belongs to the heat shock protein 70 family. This gene uses alternative transcription start sites. A cis-acting segment found in the 5' UTR is involved in stress-dependent induction, resulting in the accumulation of this protein in the endoplasmic reticulum (ER) under hypoxic conditions. The protein encoded by this gene is thought to play an important role in prot…	T14G8.3; T24H7.2	T14G8.3; T24H7.2	ENSG00000149428
10549	PRDX4_HUMAN	PRDX4	IPR024706; IPR012336; IPR019479; IPR000866	-	-	CO-CHAP	N	ER	Oxidoreductases	Peroxiredoxins		ER, Mitochondrium, Golgi, Extracellular space	PRDX4 peroxiredoxin 4	The protein encoded by this gene is an antioxidant enzyme and belongs to the peroxiredoxin family. The protein is localized to the cytoplasm. Peroxidases of the peroxiredoxin family reduce hydrogen peroxide and alkyl hydroperoxides to water and alcohol with the use of reducing equivalents derived from thiol-containing donor molecules. This protein has been found to play a regulatory role in the a…	-	-	ENSG00000123131
10551	AGR2_HUMAN	AGR2	IPR012336	-	-	CO-CHAP	N	ER	Oxidoreductases	Thioredoxin/PDI		ER, Secreted	AGR2 anterior gradient 2 homolog	-	F49H12.5	F49H12.5	ENSG00000106541
10574	TCPH_HUMAN	CCT7	IPR002194; IPR017998; IPR012720; IPR002423	Hsp60/Chaperonin_IPR002194, Hsp60/Chaperonin_IPR002423	Hsp60/Chaperonin	CHAP	YES	HSP60	Chaperonin	CCT/TRiC		Cytoplasm,Mitochondrium,cytosol	T-complex protein 1 subunit eta	This gene encodes a molecular chaperone that is a member of the chaperonin containing TCP1 complex (CCT), also known as the TCP1 ring complex (TRiC). This complex consists of two identical stacked rings, each containing eight different proteins. Unfolded polypeptides enter the central cavity of the complex and are folded in an ATP-dependent manner. The complex folds various proteins, including ac…	T10B5.5	cct-7	ENSG00000135624
10575	TCPD_HUMAN; B7Z8B1_HUMAN; F5H5W3_HUMAN	CCT4	IPR002423; IPR017998; IPR012717; IPR002194	Hsp60/Chaperonin_IPR002423, Hsp60/Chaperonin_IPR002194	Hsp60/Chaperonin	CHAP	YES	HSP60	Chaperonin	CCT/TRiC		Cytoplasm,membrane rafts,other nuclear location,Plasma Membrane,Nucleus,cytosol	T-complex protein 1 subunit delta	The chaperonin containing TCP1 (MIM 186980) complex (CCT), also called the TCP1 ring complex, consists of 2 back-to-back rings, each containing 8 unique but homologous subunits, such as CCT4. CCT assists the folding of newly translated polypeptide substrates through multiple rounds of ATP-driven release and rebinding of partially folded intermediate forms. Substrates of CCT include the cytoskelet…	K01C8.10	cct-4	ENSG00000115484
10576	TCPB_HUMAN	CCT2	IPR002194; IPR002423; IPR012716; IPR017998	Hsp60/Chaperonin_IPR002194, Hsp60/Chaperonin_IPR002423	Hsp60/Chaperonin	CHAP	YES	HSP60	Chaperonin	CCT/TRiC		Cytoplasm,membrane rafts,Plasma Membrane,phagosomes,Extracellular Space,other extracellular location,nucleoli,Nucleus,cytosol	T-complex protein 1 subunit beta	This gene encodes a molecular chaperone that is member of the chaperonin containing TCP1 complex (CCT), also known as the TCP1 ring complex (TRiC). This complex consists of two identical stacked rings, each containing eight different proteins. Unfolded polypeptides enter the central cavity of the complex and are folded in an ATP-dependent manner. The complex folds various proteins, including acti…	T21B10.7	cct-2	ENSG00000166226
10598	AHSA1_HUMAN	AHSA1	IPR013538; IPR023393; IPR015310	HSP90/AHA_IPR013538, HSP90/AHA_IPR015310	HSP90/AHA	CO-CHAP	N	HSP90	Co-chaperones	Co-Hsp90	AHA	ER,Cytoplasm	Activator of 90 kDa heat shock protein ATPase homolog 1	-	C01G10.8	C01G10.8	ENSG00000100591
10693	TCPW_HUMAN; B4DX20_HUMAN	CCT6B	IPR012722; IPR017998; IPR002194; IPR002423	Hsp60/Chaperonin_IPR002194, Hsp60/Chaperonin_IPR002423	Hsp60/Chaperonin	CHAP	YES	HSP60	Chaperonin	CCT/TRiC		Cytoplasm,other Cytoplasmic location	T-complex protein 1 subunit zeta-2	This gene encodes a molecular chaperone that is a member of the chaperonin containing TCP1 complex (CCT), also known as the TCP1 ring complex (TRiC). This complex consists of two identical stacked rings, each containing eight different proteins. Unfolded polypeptides enter the central cavity of the complex and are folded in an ATP-dependent manner. The complex folds various proteins, including ac…	F01F1.8	cct-6	ENSG00000132141
10694	TCPQ_HUMAN	CCT8	IPR017998; IPR002194; IPR002423; IPR012721	Hsp60/Chaperonin_IPR002194, Hsp60/Chaperonin_IPR002423	Hsp60/Chaperonin	CHAP	YES	HSP60	Chaperonin	CCT/TRiC		Cytoplasm,membrane rafts,Plasma Membrane,cytosol	T-complex protein 1 subunit theta	-	Y55F3AR.3	cct-8	ENSG00000156261
10728	TEBP_HUMAN	PTGES3	IPR008978; IPR007052; IPR017447	small Hsp_IPR008978, p23_IPR007052	small Hsp, p23	CO-CHAP	N	HSP90	Co-chaperones	Co-Hsp90/p23		Cytoplasm, Nucleus	Prostaglandin E synthase 3	-	ZC395.10	ZC395.10	ENSG00000110958
10808	HS105_HUMAN	HSPH1	IPR013126; IPR001023; IPR018181	Hsp70_IPR001023	Hsp70	CHAP	YES	HSP70	HSP70s	Hsp110s		Cytoplasm	Heat shock protein 105 kDa	-	C30C11.4	Msi3p	ENSG00000120694
10811	NOXA1_HUMAN	NOXA1	IPR000270; IPR019734; IPR000108; IPR001452; IPR011990; IPR013105; IPR013026	TPR_IPR013105, TPR_IPR013026, IPR019734	TPR	CO-CHAP	N	TPR	Co-chaperones	Co-Hsp70/Hsp90		Cytoplasm, NADPH oxidase complex	NADPH oxidase activator 1	NADPH oxidases (NOXs) catalyze the transfer of electrons from NADPH to molecular oxygen to generate reactive oxygen species (ROS). The NOX activator NOXA1 can stimulate both NOX1 (MIM 300225) and NOX2 (CYBB; MIM 300481), but it appears to be more effective in activating NOX1 (Opitz et al., 2007 [PubMed 17189823]).[supplied by OMIM],	-	-	ENSG00000188747
10845	CLPX_HUMAN	CLPX	IPR013093; IPR019489; IPR004487; IPR003593	-	-	CHAP	YES	MITO	Hsp100/AAA+			Mitochondrium, Cytoplasm	ATP-dependent Clp protease ATP-binding subunit clpX-like, mitochondrial	-	K07A3.3; D2030.2	K07A3.3; D2030.2	ENSG00000166855
10910	SUGT1_HUMAN	SUGT1	IPR008978; IPR013026; IPR017447; IPR011990; IPR007052; IPR007699; IPR019734	small Hsp_IPR008978, TPR_IPR013026, p23_IPR007052, IPR019734	small Hsp, TPR, p23	CO-CHAP	N	TPR	Co-chaperones	Co-Hsp70/Hsp90		Nucleus, Cytoplasm, Kinetochore	Suppressor of G2 allele of SKP1 homolog	This gene is homologous to the yeast gene SGT1, which encodes a protein involved in kinetochore function and required for the G1/S and G2/M transitions. Complementation studies suggest that the human protein has similar functions. Two transcript variants encoding different isoforms have been found for this gene. [provided by RefSeq],	D1054.3	D1054.3	ENSG00000165416
10939	Q8TA92_HUMAN; AFG32_HUMAN	AFG3L2	IPR003959; IPR003960; IPR011546; IPR000642; IPR003593; IPR005936	-	-	CHAP	YES	MITO	Hsp100/AAA+			Mitochondrium, Cytoplasm,membrane rafts,Plasma Membrane	AFG3-like protein 2	This gene encodes a protein localized in mitochondria and closely related to paraplegin. The paraplegin gene is responsible for an autosomal recessive form of hereditary spastic paraplegia. This gene is a candidate gene for other hereditary spastic paraplegias or neurodegenerative disorders. [provided by RefSeq],	Y47G6A.10	spg-7	ENSG00000141385
10953	TOM34_HUMAN	TOMM34	IPR013026; IPR011990; IPR019734; IPR001440; IPR013105	TPR_IPR013026, TPR_IPR001440, TPR_IPR013105, IPR019734	TPR	CO-CHAP	N	TPR	Co-chaperones	Co-Hsp70/Hsp90		Mitochondrial outer membrane, transmembrane	Mitochondrial import receptor subunit TOM34	The protein encoded by this gene is involved in the import of precursor proteins into mitochondria. The encoded protein has a chaperone-like activity, binding the mature portion of unfolded proteins and aiding their import into mitochondria. This protein, which is found in the cytoplasm and sometimes associated with the outer mitochondrial membrane, has a weak ATPase activity and contains 6 TPR r…	-	-	ENSG00000025772
10954	PDIA5_HUMAN	PDIA5	IPR012336; IPR005746; IPR017937; IPR013766	-	-	CO-CHAP	N	ER	Oxidoreductases	PDI		ER lumen, ER membrane	Protein disulfide-isomerase A5	-	-	-	ENSG00000065485
10961	ERP29_HUMAN; C9J183_HUMAN	ERP29	IPR012336; IPR016855; IPR011679; IPR012883	-	-	CHAP	N	ER				ER, Cytoplasm,membrane rafts,Plasma Membrane,phagosomes,Extracellular Space,extracellular matrix	Endoplasmic reticulum resident protein 29	This gene encodes a reticuloplasmin, a protein which resides in the lumen of the endoplasmic reticulum (ER). The protein shows sequence similarity to the protein disulfide isomerase family. However, it lacks the thioredoxin motif characteristic of this family, suggesting that this protein does not function as a disulfide isomerase. The protein dimerizes and is thought to play a role in the proces…	-	-	ENSG00000089248
10963	STIP1_HUMAN	STIP1	IPR013026; IPR011990; IPR001440; IPR019734; IPR006636	TPR_IPR013026, TPR_IPR001440, IPR019734	TPR	CO-CHAP	N	TPR	Co-chaperones	Co-Hsp70/Hsp90	HOP	Golgi, Nucleus	Stress-induced-phosphoprotein 1	-	R09E12.3	sti-1	ENSG00000168439
11080	DNJB4_HUMAN	DNAJB4	IPR008971; IPR001623; IPR003095; IPR002939; IPR018253	DnaJ/Hsp40_IPR008971, DnaJ/Hsp40_IPR001623, DnaJ/Hsp40_IPR003095, DnaJ/Hsp40_IPR002939	DnaJ/Hsp40	CO-CHAP	N	HSP40	Co-chaperones	Co-Hsp70	DnaJ	Nucleus,nucleoli	DnaJ homolog subfamily B member 4	DNAJB4 belongs to the evolutionarily conserved DNAJ/HSP40 protein family. For background information on the DNAJ family, see MIM 608375.[supplied by OMIM],	F54D5.8	dnj-13	ENSG00000162616
11140	CDC37_HUMAN	CDC37	IPR013873; IPR013874; IPR004918; IPR013855	Cdc37_IPR013874	Cdc37	CO-CHAP	N	HSP90	Co-chaperones	Co-Hsp90		Cytoplasm,cytosol	Hsp90 co-chaperone Cdc37	The protein encoded by this gene is highly similar to Cdc 37, a cell division cycle control protein of Sacchromyces cerevisiae. This protein is a molecular chaperone with specific function in cell signal transduction. It has been shown to form complex with Hsp90 and a variety of protein kinases including CDK4, CDK6, SRC, RAF-1, MOK, as well as eIF2 alpha kinases. It is thought to play a critical …	W08F4.8	cdc-37	ENSG00000105401
11153	FICD_HUMAN	FICD	IPR011990; IPR003812; IPR013026; IPR019734	TPR_IPR013026, IPR019734	TPR	CO-CHAP	N	TPR	Co-chaperones	Co-Hsp70/Hsp90		Transmembrane	Adenosine monophosphate-protein transferase FICD	-	ZK593.8	ZK593.8	ENSG00000198855
11231	SEC63_HUMAN	SEC63	IPR001623; IPR003095; IPR004179	DnaJ/Hsp40_IPR001623, DnaJ/Hsp40_IPR003095	DnaJ/Hsp40	CO-CHAP	N	HSP40	Co-chaperones	Co-Hsp70	DnaJ	Cytoplasm	Translocation protein SEC63 homolog	The Sec61 complex is the central component of the protein translocation apparatus of the endoplasmic reticulum (ER) membrane. The protein encoded by this gene and SEC62 protein are found to be associated with ribosome-free SEC61 complex. It is speculated that Sec61-Sec62-Sec63 may perform post-translational protein translocation into the ER. The Sec61-Sec62-Sec63 complex might also perform the ba…	Y63D3A.6	dnj-29	ENSG00000025796
11328	FKBP9_HUMAN	FKBP9	IPR001179; IPR023566; IPR018249; IPR002048; IPR011992; IPR018247	FKBP_IPR001179	FKBP	CO-CHAP	N	HSP90	Co-chaperones	Co-Hsp90	Immunophilins/FKBPs	ER	FK506 binding protein 9, 63 kDa	FKBP60; FKBP63; PPIase	C05C8.3; ZC455.10; C50F2.6	fkb-3; fkb-4; fkb-5	ENSG00000122642
11331	PHB2_HUMAN	PHB2	IPR000163; IPR001107	-	-	CHAP	N	MITO	Prohibitin			Mitochondrium, membrane, Cytoplasm	Prohibitin-2	-	T24H7.1	phb-2	ENSG00000215021
114112	TRXR3_HUMAN; B4DRZ5_HUMAN	TXNRD3	IPR002109; IPR012336; IPR006338; IPR012999; IPR013027; IPR011899; IPR016156; IPR004099; IPR023753; IPR001327	-	-	CO-CHAP	N	MITO	Thioredoxins/PDIs			-	Thioredoxin reductase 3	This gene encodes a member of the family of pyridine nucleotide oxidoreductases. This protein catalyzes the reduction of thioredoxin, and is implicated in the defense against oxidative stress. It contains a selenocysteine (Sec) residue at its active site. The selenocysteine is encoded by the UGA codon, which normally signals translation termination. The 3' UTR of Sec-containing genes have a commo…	C06G3.7	trxr-1	ENSG00000197763
116835	HS12B_HUMAN; B7ZLP2_HUMAN	HSPA12B	-	-	-	CHAP	YES	HSP70	HSP70s			-	Heat shock 70 kDa protein 12B	The protein encoded by this gene contains an atypical heat shock protein 70 (Hsp70) ATPase domain and is therefore a distant member of the mammalian Hsp70 family. This gene may be involved in susceptibility to atherosclerosis. [provided by RefSeq],	-	-	ENSG00000132622
118491	TTC18_HUMAN	TTC18	IPR013026; IPR011990; IPR019734	TPR_IPR013026, IPR019734	TPR	CO-CHAP	N	TPR	Co-chaperones	Co-Hsp70/Hsp90		-	Tetratricopeptide repeat protein 18	-	-	-	ENSG00000156042
120526	DJC24_HUMAN	DNAJC24	IPR001623; IPR003095; IPR007872	DnaJ/Hsp40_IPR001623, DnaJ/Hsp40_IPR003095	DnaJ/Hsp40	CO-CHAP	N	HSP40	Co-chaperones	Co-Hsp70	DnaJ	-	DnaJ homolog subfamily C member 24	Diphthamide is a unique posttranslationally modified histidine found only in translation elongation factor-2 (EEF2; MIM 130610). This modification is conserved from archaebacteria to humans and serves as the target for ADP-ribosylation and inactivation of EEF2 by diphtheria toxin (DT) and Pseudomonas exotoxin A. DPH4 is 1 of several enzymes involved in synthesis of diphthamide in EEF2 (Liu et al.…	-	-	ENSG00000170946
121506	ERP27_HUMAN	ERP27	IPR012336	-	-	CO-CHAP	N	ER	Oxidoreductases	PDI		ER	Endoplasmic reticulum resident protein 27	ERP27 is a noncatalytic member of the protein disulfide isomerase (PDI; see MIM 608012) family of endoplasmic reticulum (ER) proteins	-	-	ENSG00000139055
123016	Q86U25_HUMAN; B3KSL8_HUMAN; TTC8_HUMAN	TTC8	IPR013026; IPR019734; IPR001440; IPR011990; IPR013105	TPR_IPR013026, TPR_IPR001440, TPR_IPR013105, IPR019734	TPR	CO-CHAP	N	TPR	Co-chaperones	Co-Hsp70/Hsp90		Cilium, microtubule basal body, BBSome, cilium membrane, centrosome	Tetratricopeptide repeat protein 8	This gene encodes a protein that has been directly linked to Bardet-Biedl syndrome. The primary features of this syndrome include retinal dystrophy, obesity, polydactyly, renal abnormalities and learning disabilities. Experimentation in non-human eukaryotes suggests that this gene is expressed in ciliated cells and that it is involved in the formation of cilia. Alternate transcriptional splice va…	T25F10.5	bbs-8	ENSG00000165533
126393	HSPB6_HUMAN	HSPB6	IPR001436; IPR008978; IPR002068; IPR003090	small Hsp_IPR001436, small Hsp_IPR008978, small Hsp_IPR002068, small Hsp_IPR003090	small Hsp	CHAP	N	sHSP				Cytoplasm	Heat shock protein beta-6	HSPB6 is associated with actin (see MIM 102540) and modulates smooth muscle relaxation (Tessier et al., 2003 [PubMed 12842460]).[supplied by OMIM],	C14B9.1; C14F11.5; F08H9.3; F08H9.4; F38E11.1; F38E11.2; F43D9.4; F52E1.7; T22A3.2; T27E4.2; T27E4.3; T27E4.8; T27E4.9; Y46H3A.2; Y46H3A.3; Y55F3BR.6; ZK1128.7	hsp-12.2; hsp-43; F08H9.3; F08H9.4; hsp-12.3; hsp-12.6; sip-1; hsp-17; hsp-12.1; hsp-16.1; hsp-16.11; hsp-16.49; hsp-16.48; hsp-16.41; hsp-16.2; Y55F3BR.6; alpha-B-crystallin	ENSG00000004776
130502	TTC32_HUMAN	TTC32	IPR013026; IPR019734; IPR011717; IPR011990	TPR_IPR013026, TPR_IPR011717, IPR019734	TPR	CO-CHAP	N	TPR	Co-chaperones	Co-Hsp70/Hsp90		-	Tetratricopeptide repeat protein 32	-	-	-	ENSG00000183891
130872	AHSA2_HUMAN	AHSA2	IPR015310	HSP90/AHA_IPR015310	HSP90/AHA	CO-CHAP	N	HSP90	Co-chaperones	Co-Hsp90	AHA	-	Activator of 90 kDa heat shock protein ATPase homolog 2	-	C01G10.8	C01G10.8	ENSG00000173209
131118	C9JBV1_HUMAN; TIM14_HUMAN	DNAJC19	IPR001623	DnaJ/Hsp40_IPR001623	DnaJ/Hsp40	CO-CHAP	N	HSP40	Co-chaperones	Co-Hsp70	DnaJ	Cytoplasm,Mitochondrium	Mitochondrial import inner membrane translocase subunit TIM14	-	T19B4.4	dnj-21	ENSG00000205981
134218	DJC21_HUMAN	DNAJC21	IPR007087; IPR001623; IPR003095; IPR018253; IPR003604; IPR015880; IPR013087; IPR022755	DnaJ/Hsp40_IPR001623, DnaJ/Hsp40_IPR003095	DnaJ/Hsp40	CO-CHAP	N	HSP40	Co-chaperones	Co-Hsp70	DnaJ	Ribosome	DnaJ homolog subfamily C member 21	-	T03F6.2	dnj-17	ENSG00000168724
134266	GRPE2_HUMAN	GRPEL2	IPR009012; IPR013805; IPR000740	GrpE_IPR009012, GrpE_IPR000740	GrpE	CO-CHAP	N	HSP70	Co-chaperones	Co-Hsp70	NEF/GrpE	Cytoplasm	GrpE protein homolog 2, mitochondrial	-	C34C12.8	C34C12.8	ENSG00000164284
1409	Q53X53_HUMAN; CRYAA_HUMAN	CRYAA	IPR003090; IPR002068; IPR001436; IPR012274; IPR008978	small Hsp_IPR003090, small Hsp_IPR002068, small Hsp_IPR001436, small Hsp_IPR012274, small Hsp_IPR008978	small Hsp	CHAP	N	sHSP				Nucleus,other nuclear location,Cytoplasm,other Cytoplasmic location	Alpha-crystallin A chain	Crystallins are separated into two classes: taxon-specific, or enzyme, and ubiquitous. The latter class constitutes the major proteins of vertebrate eye lens and maintains the transparency and refractive index of the lens. Since lens central fiber cells lose their nuclei during development, these crystallins are made and then retained throughout life, making them extremely stable proteins. Mammal…	C14B9.1; C14F11.5; F08H9.3; F08H9.4; F38E11.1; F38E11.2; F43D9.4; F52E1.7; T22A3.2; T27E4.2; T27E4.3; T27E4.8; T27E4.9; Y46H3A.2; Y46H3A.3; Y55F3BR.6; ZK1128.7	hsp-12.2; hsp-43; F08H9.3; F08H9.4; hsp-12.3; hsp-12.6; sip-1; hsp-17; hsp-12.1; hsp-16.1; hsp-16.11; hsp-16.49; hsp-16.48; hsp-16.41; hsp-16.2; Y55F3BR.6; alpha-B-crystallin	ENSG00000160202
1410	CRYAB_HUMAN	CRYAB	IPR012273; IPR002068; IPR008978; IPR001436; IPR003090	small Hsp_IPR012273, small Hsp_IPR002068, small Hsp_IPR008978, small Hsp_IPR001436, small Hsp_IPR003090	small Hsp	CHAP	N	sHSP				Nucleus,Golgi apparatus,cytoskeleton,other nuclear location,other plasma membrane location,Plasma Membrane,Extracellular Space,Cytoplasm,Mitochondrium,other extracellular location,centrosome,cytosol	Alpha-crystallin B chain	Crystallins are separated into two classes: taxon-specific, or enzyme, and ubiquitous. The latter class constitutes the major proteins of vertebrate eye lens and maintains the transparency and refractive index of the lens. Since lens central fiber cells lose their nuclei during development, these crystallins are made and then retained throughout life, making them extremely stable proteins. Mammal…	C14B9.1; C14F11.5; F08H9.3; F08H9.4; F38E11.1; F38E11.2; F43D9.4; F52E1.7; T22A3.2; T27E4.2; T27E4.3; T27E4.8; T27E4.9; Y46H3A.2; Y46H3A.3; Y55F3BR.6; ZK1128.7	hsp-12.2; hsp-43; F08H9.3; F08H9.4; hsp-12.3; hsp-12.6; sip-1; hsp-17; hsp-12.1; hsp-16.1; hsp-16.11; hsp-16.49; hsp-16.48; hsp-16.41; hsp-16.2; Y55F3BR.6; alpha-B-crystallin	ENSG00000109846
143941	TTC36_HUMAN	TTC36	IPR013026; IPR019734; IPR013105; IPR011990	TPR_IPR013026, TPR_IPR013105, IPR019734	TPR	CO-CHAP	N	TPR	Co-chaperones	Co-Hsp70/Hsp90		-	Tetratricopeptide repeat protein 36	-	F52H3.5	F52H3.5	ENSG00000172425
145567	TTC7B_HUMAN; Q6PIF1_HUMAN	TTC7B	IPR013026; IPR013105; IPR008940; IPR011990; IPR019734	TPR_IPR013026, TPR_IPR013105, IPR019734	TPR	CO-CHAP	N	TPR	Co-chaperones	Co-Hsp70/Hsp90		-	Tetratricopeptide repeat protein 7B	-	Y39A3CR.3	tpr-1	ENSG00000165914
146862	UN45B_HUMAN	UNC45B	IPR024660; IPR019734; IPR023114; IPR016024; IPR001440; IPR013026; IPR011989	TPR_IPR001440, TPR_IPR013026, IPR019734	TPR	CO-CHAP	N	TPR	Co-chaperones	Co-Hsp70/Hsp90		Cytoplasm	Protein unc-45 homolog B	UNC45B plays a role in myoblast fusion and sarcomere organization (Price et al., 2002 [PubMed 12356907]).[supplied by OMIM],	F30H5.1	unc-45	ENSG00000141161
147700	KLC3_HUMAN	KLC3	IPR001440; IPR015390; IPR019734; IPR013026; IPR011990; IPR002151	TPR_IPR001440, TPR_IPR013026, IPR019734	TPR	CO-CHAP	N	TPR	Co-chaperones	Co-Hsp70/Hsp90		Cytoplasm	Kinesin light chain 3	This gene encodes a member of the kinesin light chain gene family. Kinesins are molecular motors involved in the transport of cargo along microtubules, and are composed of two kinesin heavy chain (KHC) and two kinesin light chain (KLC) molecules. KLCs are thought to typically be involved in binding cargo and regulating kinesin activity. In the rat, a protein similar to this gene product is expres…	C18C4.10	klc-2	ENSG00000104892
148014	TTC9B_HUMAN	TTC9B	IPR019734; IPR013105; IPR013026; IPR011990	TPR_IPR013105, TPR_IPR013026, IPR019734	TPR	CO-CHAP	N	TPR	Co-chaperones	Co-Hsp70/Hsp90		-	Tetratricopeptide repeat protein 9B	-	-	-	ENSG00000174521
150160	TCPQM_HUMAN	CCT8L2	IPR017998; IPR002423	Hsp60/Chaperonin_IPR002423	Hsp60/Chaperonin	CHAP	YES	HSP60	Chaperonin	CCT/TRiC		Cytoplasm	Putative T-complex protein 1 subunit theta-like 2	-	Y55F3AR.3	cct-8	ENSG00000198445
150274	HSC20_HUMAN	HSCB	IPR001623; IPR009073; IPR004640	DnaJ/Hsp40_IPR001623	DnaJ/Hsp40	CO-CHAP	N	HSP40	Co-chaperones	Co-Hsp70	DnaJ	Cytoplasm	Iron-sulfur cluster co-chaperone protein HscB, mitochondrial	-	K08D10.2	dnj-15	ENSG00000100209
150353	DNJB7_HUMAN	DNAJB7	IPR001623; IPR018253; IPR003095	DnaJ/Hsp40_IPR001623, DnaJ/Hsp40_IPR003095	DnaJ/Hsp40	CO-CHAP	N	HSP40	Co-chaperones	Co-Hsp70	DnaJ	-	DnaJ homolog subfamily B member 7	DNAJB7 belongs to the evolutionarily conserved DNAJ/HSP40 family of proteins, which regulate molecular chaperone activity by stimulating ATPase activity. DNAJ proteins may have up to 3 distinct domains: a conserved 70-amino acid J domain, usually at the N terminus; a glycine/phenylalanine (G/F)-rich region; and a cysteine-rich domain containing 4 motifs resembling a zinc finger domain (Ohtsuka an…	W03A5.7	dnj-24	ENSG00000172404
150737	TT30B_HUMAN	TTC30B	IPR011990; IPR013026; IPR013105; IPR019734	TPR_IPR013026, TPR_IPR013105, IPR019734	TPR	CO-CHAP	N	TPR	Co-chaperones	Co-Hsp70/Hsp90		Cilium	Tetratricopeptide repeat protein 30B	-	F54C1.5	dyf-1	ENSG00000196659
151613	TTC14_HUMAN; Q69YS0_HUMAN; G5E9X0_HUMAN; Q86TA5_HUMAN	TTC14	IPR011990; IPR012340; IPR016027; IPR022967; IPR013026; IPR019734; IPR003029	TPR_IPR013026, IPR019734	TPR	CO-CHAP	N	TPR	Co-chaperones	Co-Hsp70/Hsp90		-	Tetratricopeptide repeat protein 14	-	-	-	ENSG00000163728
158219	TT39B_HUMAN	TTC39B	IPR019412	TPR_IPR-19412, TPR_IPR019412	TPR	CO-CHAP	N	TPR	Co-chaperones	Co-Hsp70/Hsp90		-	Tetratricopeptide repeat protein 39B	-	C32D5.6	C32D5.6	ENSG00000155158
158248	TTC16_HUMAN	TTC16	IPR011990; IPR019734; IPR001440; IPR013026	TPR_IPR001440, TPR_IPR013026, IPR019734	TPR	CO-CHAP	N	TPR	Co-chaperones	Co-Hsp70/Hsp90		-	Tetratricopeptide repeat protein 16	-	-	-	ENSG00000167094
160335	TMTC2_HUMAN	TMTC2	IPR011990; IPR013618; IPR013026; IPR019734	TPR_IPR013026, IPR019734	TPR	CO-CHAP	N	TPR	Co-chaperones	Co-Hsp70/Hsp90	ER	ER, Transmembrane	Transmembrane and TPR repeat-containing protein 2	-	F32D1.3	F32D1.3	ENSG00000179104
160418	A8K321_HUMAN; TMTC3_HUMAN	TMTC3	IPR019734; IPR013618; IPR013026; IPR011990; IPR013105	TPR_IPR013026, TPR_IPR013105, IPR019734	TPR	CO-CHAP	N	TPR	Co-chaperones	Co-Hsp70/Hsp90		Transmembrane	Transmembrane and TPR repeat-containing protein 3	-	-	-	ENSG00000139324
161582	DYXC1_HUMAN	DYX1C1	IPR017447; IPR008978; IPR011990; IPR019734; IPR013026; IPR007052; IPR001440	small Hsp_IPR008978, TPR_IPR013026, p23_IPR007052, TPR_IPR001440, IPR019734	small Hsp, TPR, p23	CO-CHAP	N	TPR	Co-chaperones	Co-Hsp70/Hsp90		Nucleus, Cytoplasm	Dyslexia susceptibility 1 candidate gene 1 protein	-	-	-	ENSG00000256061
164118	TTC24_HUMAN	TTC24	IPR001440; IPR019734; IPR011990; IPR024812; IPR013026	TPR_IPR001440, TPR_IPR013026, IPR019734	TPR	CO-CHAP	N	TPR	Co-chaperones	Co-Hsp70/Hsp90		-	Tetratricopeptide repeat protein 24	-	F32A6.4	ags-3	ENSG00000187862
165721	DNJB8_HUMAN; B3KWV7_HUMAN	DNAJB8	IPR003095; IPR001623; IPR018253	DnaJ/Hsp40_IPR003095, DnaJ/Hsp40_IPR001623	DnaJ/Hsp40	CO-CHAP	N	HSP40	Co-chaperones	Co-Hsp70	DnaJ	-	DnaJ homolog subfamily B member 8	DNAJB8 belongs to the evolutionarily conserved DNAJ/HSP40 family of proteins, which regulate molecular chaperone activity by stimulating ATPase activity. DNAJ proteins may have up to 3 distinct domains: a conserved 70-amino acid J domain, usually at the N terminus; a glycine/phenylalanine (G/F)-rich region; and a cysteine-rich domain containing 4 motifs resembling a zinc finger domain (Ohtsuka an…	W03A5.7	dnj-24	ENSG00000179407
169714	QSOX2_HUMAN	QSOX2	IPR006863; IPR013766; IPR012336; IPR017905	-	-	CO-CHAP	N	ER	Oxidoreductases	Sulfhydryl oxidases		ER, Golgi, Transmembrane, Secreted	QSOX2 quiescin Q6 sulfhydryl oxidase 2	QSOX2 is a member of the sulfhydryl oxidase/quiescin-6 (Q6) family (QSOX1; MIM 603120) that regulates the sensitization of neuroblastoma cells for IFN-gamma (IFNG; MIM 147570)-induced cell death	F35G2.1; F47B7.2; T10H10.2	F35G2.1; F47B7.2; T10H10.2	ENSG00000165661
1861	TOR1A_HUMAN; B3KPA1_HUMAN	TOR1A	IPR010448; IPR017378	Torsin_IPR010448	-	CHAP	YES	ER	Hsp100/AAA+			ER	torsin family 1, member A (torsin A)	The protein encoded by this gene is a member of the AAA family of adenosine triphosphatases (ATPases), is related to the Clp protease/heat shock family and is expressed prominently in the substantia nigra pars compacta. Mutations in this gene result in the autosomal dominant disorder, torsion dystonia 1.	Y37A1B.12; C18E9.11; Y37A1B.13	tor-1; ooc-5; tor-2	ENSG00000136827
196441	ZC3H1_HUMAN	ZFC3H1	IPR013026; IPR011990; IPR003107; IPR019607	TPR_IPR013026	TPR	CO-CHAP	N	TPR	Co-chaperones	Co-Hsp70/Hsp90		-	Zinc finger C3H1 domain-containing protein	-	-	-	ENSG00000133858
199223	TT21A_HUMAN	TTC21A	IPR019734; IPR013026; IPR013105; IPR011990	TPR_IPR013026, TPR_IPR013105, IPR019734	TPR	CO-CHAP	N	TPR	Co-chaperones	Co-Hsp70/Hsp90		-	Tetratricopeptide repeat protein 21A	-	ZK328.7	ZK328.7	ENSG00000168026
202052	DJC18_HUMAN	DNAJC18	IPR015399; IPR018253; IPR003095; IPR001623	DnaJ/Hsp40_IPR003095, DnaJ/Hsp40_IPR001623	DnaJ/Hsp40	CO-CHAP	N	HSP40	Co-chaperones	Co-Hsp70	DnaJ	Transmembrane	DnaJ homolog subfamily C member 18	-	B0035.14	dnj-1	ENSG00000170464
204474	PDILT_HUMAN	PDILT	IPR013766; IPR012336	-	-	CO-CHAP	N	ER	Oxidoreductases	PDI		Extracellular Space	Protein disulfide-isomerase-like protein of the testis	-	-	-	ENSG00000169340
219293	ATD3C_HUMAN	ATAD3C	IPR003593; IPR003959; IPR021911	-	-	CHAP	YES	MITO	Hsp100/AAA+			Mitochondrium	ATPase family AAA domain-containing protein 3C	-	F54B3.3	atad-3	ENSG00000215915
2280	FKB1A_HUMAN; Q0VDC6_HUMAN	FKBP1A	IPR023566; IPR001179	FKBP_IPR001179	FKBP	CO-CHAP	N	HSP90	Co-chaperones	Co-Hsp90	Immunophilins/FKBPs	Cytoplasm,cytoskeleton,ER,other plasma membrane location,Plasma Membrane,cytosol	Peptidyl-prolyl cis-trans isomerase FKBP1APeptidyl-prolyl cis-trans isomerase	The protein encoded by this gene is a member of the immunophilin protein family, which play a role in immunoregulation and basic cellular processes involving protein folding and trafficking. The protein is a cis-trans prolyl isomerase that binds the immunosuppressants FK506 and rapamycin. It interacts with several intracellular signal transduction proteins including type I TGF-beta receptor. It a…	Y18D10A.19; Y18D10A.25	fkb-2; fkb-8	ENSG00000088832
2281	FKB1B_HUMAN	FKBP1B	IPR023566; IPR001179	FKBP_IPR001179	FKBP	CO-CHAP	N	HSP90	Co-chaperones	Co-Hsp90	Immunophilins/FKBPs	ER,Cytoplasm,sarcoplasmic reticulum	Peptidyl-prolyl cis-trans isomerase FKBP1B	The protein encoded by this gene is a member of the immunophilin protein family, which play a role in immunoregulation and basic cellular processes involving protein folding and trafficking. This encoded protein is a cis-trans prolyl isomerase that binds the immunosuppressants FK506 and rapamycin. It is highly similar to the FK506-binding protein 1A. Its physiological role is thought to be in exc…	Y18D10A.19; Y18D10A.25	fkb-2; fkb-8	ENSG00000119782
22824	A2ICT2_HUMAN; HS74L_HUMAN	HSPA4L	IPR001023; IPR018181; IPR013126	Hsp70_IPR001023	Hsp70	CHAP	YES	HSP70	HSP70s	Hsp110s		Cytoplasm	Heat shock 70 kDa protein 4L	-	C30C11.4	Msi3p	ENSG00000164070
22826	DNJC8_HUMAN	DNAJC8	IPR003095; IPR001623	DnaJ/Hsp40_IPR003095, DnaJ/Hsp40_IPR001623	DnaJ/Hsp40	CO-CHAP	N	HSP40	Co-chaperones	Co-Hsp70	DnaJ	Nucleus,nucleoplasm,spliceosomes,nucleoli	DnaJ homolog subfamily C member 8	-	Y71F9B.16	dnj-30	ENSG00000126698
2286	FKBP2_HUMAN; Q53XJ5_HUMAN	FKBP2	IPR001179; IPR023566	FKBP_IPR001179	FKBP	CO-CHAP	N	HSP90	Co-chaperones	Co-Hsp90	Immunophilins/FKBPs	ER, ER membrane, Membrane	Peptidyl-prolyl cis-trans isomerase FKBP2Peptidyl-prolyl cis-trans isomerase	The protein encoded by this gene is a member of the immunophilin protein family, which play a role in immunoregulation and basic cellular processes involving protein folding and trafficking. This encoded protein is a cis-trans prolyl isomerase that binds the immunosuppressants FK506 and rapamycin. It is thought to function as an ER chaperone and may also act as a component of membrane cytoskeleta…	F36H1.1	fkb-1	ENSG00000173486
2287	FKBP3_HUMAN	FKBP3	IPR023566; IPR001179	FKBP_IPR001179	FKBP	CO-CHAP	N	HSP90	Co-chaperones	Co-Hsp90	Immunophilins/FKBPs	Nucleus, Membrane	Peptidyl-prolyl cis-trans isomerase FKBP3	The protein encoded by this gene is a member of the immunophilin protein family, which play a role in immunoregulation and basic cellular processes involving protein folding and trafficking. This encoded protein is a cis-trans prolyl isomerase that binds the immunosuppressants FK506 and rapamycin, as well as histone deacetylases, the transcription factor YY1, casein kinase II, and nucleolin. It h…	-	-	ENSG00000100442
2288	FKBP4_HUMAN	FKBP4	IPR001440; IPR023114; IPR013026; IPR001179; IPR011990; IPR019734; IPR023566	TPR_IPR001440, TPR_IPR013026, FKBP_IPR001179, IPR019734	FKBP, TPR	CO-CHAP	N	HSP90	Co-chaperones	Co-Hsp90	Immunophilins/FKBPs	Nucleus,cytoskeleton,other plasma membrane location,centriole,Plasma Membrane,Cytoplasm,mitotic spindle,centrosome,cytosol	Peptidyl-prolyl cis-trans isomerase FKBP4	The protein encoded by this gene is a member of the immunophilin protein family, which play a role in immunoregulation and basic cellular processes involving protein folding and trafficking. This encoded protein is a cis-trans prolyl isomerase that binds to the immunosuppressants FK506 and rapamycin. It has high structural and functional similarity to FK506-binding protein 1A (FKBP1A), but unlike…	F31D4.3	fkb-6	ENSG00000004478
2289	Q5TGM6_HUMAN; FKBP5_HUMAN; Q59EB8_HUMAN; F5H7R1_HUMAN; Q2TA84_HUMAN	FKBP5	IPR011990; IPR013026; IPR001179; IPR023114; IPR019734; IPR001440; IPR023566	TPR_IPR013026, FKBP_IPR001179, TPR_IPR001440, IPR019734	FKBP, TPR	CO-CHAP	N	HSP90	Co-chaperones	Co-Hsp90	Immunophilins/FKBPs	Nucleus,other nuclear location,Cytoplasm,other Cytoplasmic location	Peptidyl-prolyl cis-trans isomerase FKBP5Peptidyl-prolyl cis-trans isomerase	The protein encoded by this gene is a member of the immunophilin protein family, which play a role in immunoregulation and basic cellular processes involving protein folding and trafficking. This encoded protein is a cis-trans prolyl isomerase that binds to the immunosuppressants FK506 and rapamycin. It is thought to mediate calcineurin inhibition. It also interacts functionally with mature heter…	F31D4.3	fkb-6	ENSG00000096060
22948	TCPE_HUMAN	CCT5	IPR017998; IPR012718; IPR002194; IPR002423	Hsp60/Chaperonin_IPR002194, Hsp60/Chaperonin_IPR002423	Hsp60/Chaperonin	CHAP	YES	HSP60	Chaperonin	CCT/TRiC		Cytoplasm,phagosomes,Extracellular Space,other extracellular location,nucleoli,Nucleus,cytosol	T-complex protein 1 subunit epsilon	This gene encodes a molecular chaperone that is member of the chaperonin containing TCP1 complex (CCT), also known as the TCP1 ring complex (TRiC). This complex consists of two identical stacked rings, each containing eight different proteins. Unfolded polypeptides enter the central cavity of the complex and are folded in an ATP-dependent manner. The complex folds various proteins, including acti…	C07G2.3	cct-5	ENSG00000150753
22984	RRP5_HUMAN	PDCD11	IPR008847; IPR016027; IPR003107; IPR022967; IPR013026; IPR011990; IPR012340; IPR003029	TPR_IPR013026	TPR	CO-CHAP	N	TPR	Co-chaperones	Co-Hsp70/Hsp90		Nucleus	Protein RRP5 homolog	PDCD11 is a NF-kappa-B (NFKB1; 164011)-binding protein that colocalizes with U3 RNA (MIM 180710) in the nucleolus and is required for rRNA maturation and generation of 18S rRNA (Sweet et al., 2003 [PubMed 14624448]; Sweet et al., 2008 [PubMed 17654514]).[supplied by OMIM],	C16A3.3	let-716	ENSG00000148843
22996	TT39A_HUMAN; G3XAF8_HUMAN	TTC39A	IPR019412; IPR011990; IPR019734	TPR_IPR-19412, TPR_IPR019734, TPR_IPR019412, TPR_IPR019734	TPR	CO-CHAP	N	TPR	Co-chaperones	Co-Hsp70/Hsp90		-	Tetratricopeptide repeat protein 39A	-	C32D5.6	C32D5.6	ENSG00000085831
23038	WDTC1_HUMAN	WDTC1	IPR017986; IPR001680; IPR013026; IPR015943; IPR011990; IPR013105	TPR_IPR013026, TPR_IPR013105	TPR	CO-CHAP	N	TPR	Co-chaperones	Co-Hsp70/Hsp90		Intracellular membrane-bounded organelle	WD and tetratricopeptide repeats protein 1	-	Y73E7A.9	adpr-1	ENSG00000142784
23071	ERP44_HUMAN	ERP44	IPR012336; IPR013766	-	-	CO-CHAP	N	ER	Oxidoreductases	PDI		Cytoplasm,membrane rafts,Golgi apparatus,ER,Plasma Membrane	Endoplasmic reticulum resident protein 44	-	C30H7.2; F42G8.7; C06A6.5	C30H7.2; F42G8.7; C06A6.5	ENSG00000023318
23234	DNJC9_HUMAN; B2RMW6_HUMAN	DNAJC9	IPR018253; IPR003095; IPR001623	DnaJ/Hsp40_IPR003095, DnaJ/Hsp40_IPR001623	DnaJ/Hsp40	CO-CHAP	N	HSP40	Co-chaperones	Co-Hsp70	DnaJ	-	DnaJ homolog subfamily C member 9	-	T24H10.3	dnj-23	ENSG00000213551
23264	Z3H7B_HUMAN	ZC3H7B	IPR019734; IPR013026; IPR015880; IPR011990; IPR000571	TPR_IPR013026, IPR019734	TPR	CO-CHAP	N	TPR	Co-chaperones	Co-Hsp70/Hsp90		Nucleus	Zinc finger CCCH domain-containing protein 7B	This gene encodes a protein that contains a tetratricopeptide repeat domain. The encoded protein also interacts with the rotavirus non-structural protein NSP3. [provided by RefSeq],	-	-	ENSG00000100403
23307	FKB15_HUMAN	FKBP15	IPR001179	FKBP_IPR001179	FKBP	CO-CHAP	N	HSP90	Co-chaperones	Co-Hsp90	Immunophilins/FKBPs	Plasma Membrane, Early Endosome	FK506-binding protein 15	-	-	-	ENSG00000119321
23317	DJC13_HUMAN	DNAJC13	IPR025640; IPR016024; IPR011989; IPR001623	DnaJ/Hsp40_IPR001623	DnaJ/Hsp40	CO-CHAP	N	HSP40	Co-chaperones	Co-Hsp70	DnaJ	-	DnaJ homolog subfamily C member 13	-	F18C12.2	rme-8	ENSG00000138246
23331	TTC28_HUMAN	TTC28	IPR011990; IPR024983; IPR013105; IPR019734; IPR013026; IPR001440	TPR_IPR013105, TPR_IPR013026, TPR_IPR001440, IPR019734	TPR	CO-CHAP	N	TPR	Co-chaperones	Co-Hsp70/Hsp90		-	Tetratricopeptide repeat protein 28	-	F32A6.4; Y22D7AL.9	ags-3; Y22D7AL.9	ENSG00000100154
23341	DJC16_HUMAN	DNAJC16	IPR013766; IPR018253; IPR012336; IPR003095; IPR001623	DnaJ/Hsp40_IPR003095, DnaJ/Hsp40_IPR001623	DnaJ/Hsp40	CO-CHAP	N	HSP40	Co-chaperones	Co-Hsp70	DnaJ	Transmembrane	DnaJ homolog subfamily C member 16	-	C56C10.13	dnj-8	ENSG00000116138
23398	PPWD1_HUMAN	PPWD1	IPR001680; IPR015943; IPR017986; IPR002130	Cyclophilin_IPR002130	Cyclophilin	CO-CHAP	N	HSP90	Co-chaperones	Co-Hsp90	Immunophilins/Cyclophilins	Nucleus, spliceosome	Peptidylprolyl isomerase domain and WD repeat-containing protein 1	-	Y87G2A.6	cyn-15	ENSG00000113593
23508	TTC9A_HUMAN	TTC9	IPR001440; IPR023566; IPR013026; IPR019734; IPR011990	TPR_IPR001440, TPR_IPR013026, IPR019734	TPR	CO-CHAP	N	TPR	Co-chaperones	Co-Hsp70/Hsp90		-	Tetratricopeptide repeat protein 9A	This gene encodes a protein that contains three tetratricopeptide repeats. The gene has been shown to be hormonally regulated in breast cancer cells and may play a role in cancer cell invasion and metastasis. [provided by RefSeq],	-	-	ENSG00000133985
23523	CABIN_HUMAN; Q6PHY0_HUMAN	CABIN1	IPR013026; IPR019734; IPR011990; IPR015134	TPR_IPR013026, IPR019734	TPR	CO-CHAP	N	TPR	Co-chaperones	Co-Hsp70/Hsp90		Nucleus, Aggresome,Cytoplasm,other Cytoplasmic location	Calcineurin-binding protein cabin-1	Calcineurin plays an important role in the T-cell receptor-mediated signal transduction pathway. The protein encoded by this gene binds specifically to the activated form of calcineurin and inhibits calcineurin-mediated signal transduction. The encoded protein is found in the nucleus and contains a leucine zipper domain as well as several PEST motifs, sequences which confer targeted degradation t…	-	-	ENSG00000281670
23523	CABIN_HUMAN; Q6PHY0_HUMAN	CABIN1	IPR013026; IPR019734; IPR011990; IPR015134	TPR_IPR013026, IPR019734	TPR	CO-CHAP	N	TPR	Co-chaperones	Co-Hsp70/Hsp90		Nucleus, Aggresome,Cytoplasm,other Cytoplasmic location	Calcineurin-binding protein cabin-1	Calcineurin plays an important role in the T-cell receptor-mediated signal transduction pathway. The protein encoded by this gene binds specifically to the activated form of calcineurin and inhibits calcineurin-mediated signal transduction. The encoded protein is found in the nucleus and contains a leucine zipper domain as well as several PEST motifs, sequences which confer targeted degradation t…	-	-	ENSG00000099991
23548	TTC33_HUMAN	TTC33	IPR019734; IPR011990; IPR013026	TPR_IPR013026, IPR019734	TPR	CO-CHAP	N	TPR	Co-chaperones	Co-Hsp70/Hsp90		-	Tetratricopeptide repeat protein 33	-	-	-	ENSG00000113638
23640	HPBP1_HUMAN	HSPBP1	IPR016024; IPR011989	-	-	CO-CHAP	N	HSP70	Co-chaperones	Co-Hsp70		-	Hsp70-binding protein 1	-	-	-	ENSG00000133265
23746	Q6ZZB5_HUMAN; F1T0B6_HUMAN; AIPL1_HUMAN	AIPL1	IPR001179; IPR011990; IPR013026; IPR013105; IPR023114	FKBP_IPR001179, TPR_IPR013026, TPR_IPR013105	FKBP, TPR	CO-CHAP	N	HSP90	Co-chaperones	Co-Hsp90	Immunophilins/FKBPs	Nucleus,other nuclear location,other plasma membrane location,Plasma Membrane,Extracellular Space,Cytoplasm,other extracellular location,other Cytoplasmic location	Aryl-hydrocarbon-interacting protein-like 1	Leber congenital amaurosis (LCA) accounts for at least 5% of all inherited retinal disease and is the most severe inherited retinopathy with the earliest age of onset. Individuals affected with LCA are diagnosed at birth or in the first few months of life with severely impaired vision or blindness, nystagmus and an abnormal or flat electroretinogram. The photoreceptor/pineal -expressed gene, AIPL…	C56C10.10	C56C10.10	ENSG00000129221
23759	PPIL2_HUMAN	PPIL2	IPR013083; IPR002130; IPR020892; IPR003613	Cyclophilin_IPR002130	Cyclophilin	CO-CHAP	N	HSP90	Co-chaperones	Co-Hsp90	Immunophilins/Cyclophilins	Nucleus	Peptidyl-prolyl cis-trans isomerase-like 2	This gene is a member of the cyclophilin family of peptidylprolyl isomerases. The cyclophilins are a highly conserved ubiquitous family, members of which play an important role in protein folding, immunosuppression by cyclosporin A, and infection of HIV-1 virions. This protein interacts with the proteinase inhibitor eglin c and is localized in the nucleus. Multiple transcript variants encoding di…	F59E10.2	cyn-4	ENSG00000100023
23770	FKBP8_HUMAN	FKBP8	IPR019734; IPR023566; IPR013026; IPR001179; IPR023114; IPR001440; IPR011990	TPR_IPR013026, FKBP_IPR001179, TPR_IPR001440, IPR019734	FKBP, TPR	CO-CHAP	N	HSP90	Co-chaperones	Co-Hsp90	Immunophilins/FKBPs	Cytoplasm, ER membrane, Mitochondrium, mitochondrial membrane	Peptidyl-prolyl cis-trans isomerase FKBP8	The protein encoded by this gene is a member of the immunophilin protein family, which play a role in immunoregulation and basic cellular processes involving protein folding and trafficking. Unlike the other members of the family, this encoded protein does not seem to have PPIase/rotamase activity. It may have a role in neurons associated with memory function. [provided by RefSeq],	-	-	ENSG00000105701
24138	IFIT5_HUMAN	IFIT5	IPR013026; IPR001440; IPR013105; IPR011990; IPR019734; IPR024125	TPR_IPR013026, TPR_IPR001440, TPR_IPR013105, IPR019734	TPR	CO-CHAP	N	TPR	Co-chaperones	Co-Hsp70/Hsp90		-	Interferon-induced protein with tetratricopeptide repeats 5	-	-	-	ENSG00000152778
24148	PRP6_HUMAN	PRPF6	IPR003107; IPR010491; IPR011990; IPR013026	TPR_IPR013026	TPR	CO-CHAP	N	TPR	Co-chaperones	Co-Hsp70/Hsp90		Nucleus	Pre-mRNA-processing factor 6	The protein encoded by this gene appears to be involved in pre-mRNA splicing, possibly acting as a bridging factor between U5 and U4/U6 snRNPs in formation of the spliceosome. The encoded protein also can bind androgen receptor, providing a link between transcriptional activation and splicing. [provided by RefSeq],	Y59A8B.6	Y59A8B.6	ENSG00000101161
2580	GAK_HUMAN	GAK	IPR008973; IPR014019; IPR011009; IPR000719; IPR001623; IPR008271; IPR014020	DnaJ/Hsp40_IPR001623	DnaJ/Hsp40	CO-CHAP	N	HSP40	Co-chaperones	Co-Hsp70	DnaJ	Nucleus	Cyclin-G-associated kinase	In all eukaryotes, the cell cycle is governed by cyclin-dependent protein kinases (CDKs), whose activities are regulated by cyclins and CDK inhibitors in a diverse array of mechanisms that involve the control of phosphorylation and dephosphorylation of Ser, Thr or Tyr residues. Cyclins are molecules that possess a consensus domain called the 'cyclin box.' In mammalian cells, 9 cyclin species have…	F46G11.3	tag-257	ENSG00000178950
25822	DNJB5_HUMAN; B4DSA6_HUMAN	DNAJB5	IPR018253; IPR002939; IPR001623; IPR003095; IPR008971	DnaJ/Hsp40_IPR002939, DnaJ/Hsp40_IPR001623, DnaJ/Hsp40_IPR003095, DnaJ/Hsp40_IPR008971	DnaJ/Hsp40	CO-CHAP	N	HSP40	Co-chaperones	Co-Hsp70	DnaJ	Cytoplasm,other nuclear location,Nucleus,cytosol	DnaJ homolog subfamily B member 5	DNAJB5 belongs to the evolutionarily conserved DNAJ/HSP40 protein family. For background information on the DNAJ family, see MIM 608375.[supplied by OMIM],	F54D5.8	dnj-13	ENSG00000137094
25904	CNOTA_HUMAN; B7Z7L1_HUMAN; F8WAF2_HUMAN	CNOT10	IPR019734; IPR001440; IPR011990	TPR_IPR001440, IPR019734	TPR	CO-CHAP	N	TPR	Co-chaperones	Co-Hsp70/Hsp90		Cytoplasm	CCR4-NOT transcription complex subunit 10	-	-	-	ENSG00000182973
259217	HS12A_HUMAN	HSPA12A	-	-	-	CHAP	YES	HSP70	HSP70s			-	Heat shock 70 kDa protein 12A	-	-	-	ENSG00000165868
26086	GPSM1_HUMAN	GPSM1	IPR011990; IPR001440; IPR019734; IPR024804; IPR003109; IPR013026	TPR_IPR001440, TPR_IPR013026, IPR019734	TPR	CO-CHAP	N	TPR	Co-chaperones	Co-Hsp70/Hsp90	ER	Golgi, Nucleus, Cytoplasm, Membrane, ER	G-protein-signaling modulator 1	G proteins propagate intracellular signals initiated by G protein-coupled receptors. GPSM1, a receptor-independent activator of G protein signaling, is one of several factors that influence the basal activity of G protein signaling systems (Pizzinat et al., 2001 [PubMed 11278352]).[supplied by OMIM],	F32A6.4	ags-3	ENSG00000160360
26278	SACS_HUMAN	SACS	IPR019955; IPR007842; IPR000626; IPR003594; IPR001623	DnaJ/Hsp40_IPR001623	DnaJ/Hsp40	CO-CHAP	N	HSP40	Co-chaperones	Co-Hsp70	DnaJ	Mitochondrium, Nucleus, Cytoplasm	Sacsin	This gene consists of nine exons including a gigantic exon spanning more than 12.8k bp. It encodes the sacsin protein, which includes a UBQ region at the N-terminus, a HEPN domain at the C-terminus and a DnaJ region upstream of the HEPN domain. The gene is highly expressed in the central nervous system, also found in skin, skeletal muscles and at low levels in the pancreas. Mutations in this gene…	-	-	ENSG00000151835
26353	HSPB8_HUMAN	HSPB8	IPR001436; IPR008978; IPR002068	small Hsp_IPR001436, small Hsp_IPR008978, small Hsp_IPR002068	small Hsp	CHAP	N	sHSP				Cytoplasm	Heat shock protein beta-8	The protein encoded by this gene belongs to the superfamily of small heat-shock proteins containing a conservative alpha-crystallin domain at the C-terminal part of the molecule. The expression of this gene in induced by estrogen in estrogen receptor-positive breast cancer cells, and this protein also functions as a chaperone in association with Bag3, a stimulator of macroautophagy. Thus, this ge…	C14B9.1; C14F11.5; F08H9.3; F08H9.4; F38E11.1; F38E11.2; F43D9.4; F52E1.7; T22A3.2; T27E4.2; T27E4.3; T27E4.8; T27E4.9; Y46H3A.2; Y46H3A.3; Y55F3BR.6; ZK1128.7	hsp-12.2; hsp-43; F08H9.3; F08H9.4; hsp-12.3; hsp-12.6; sip-1; hsp-17; hsp-12.1; hsp-16.1; hsp-16.11; hsp-16.49; hsp-16.48; hsp-16.41; hsp-16.2; Y55F3BR.6; alpha-B-crystallin	ENSG00000152137
27000	DNJC2_HUMAN	DNAJC2	IPR018253; IPR009057; IPR001623; IPR001005; IPR017884	DnaJ/Hsp40_IPR001623	DnaJ/Hsp40	CO-CHAP	N	HSP40	Co-chaperones	Co-Hsp70	DnaJ	Nucleus,Cytoplasm,nuclear envelope,cytosol	DnaJ homolog subfamily C member 2	This gene is a member of the M-phase phosphoprotein (MPP) family. The gene encodes a phosphoprotein with a J domain and a Myb DNA-binding domain which localizes to both the nucleus and the cytosol. The protein is capable of forming a heterodimeric complex that associates with ribosomes, acting as a molecular chaperone for nascent polypeptide chains as they exit the ribosome. This protein was iden…	F38A5.13	dnj-11	ENSG00000105821
27129	HSPB7_HUMAN	HSPB7	IPR008978; IPR001436; IPR002068	small Hsp_IPR008978, small Hsp_IPR001436, small Hsp_IPR002068	small Hsp	CHAP	N	sHSP				Cytoplasm, Nucleus, Cajal body, Mitochondrium	Heat shock protein beta-7	-	-	-	ENSG00000173641
27248	B5MC72_HUMAN; ERLEC_HUMAN	ERLEC1	IPR009011; IPR012913	-	-	CHAP	N	ER				Extracellular Space,ER,Cytoplasm,other extracellular location	Endoplasmic reticulum lectin 1	-	Y105E8A.2	Y105E8A.2	ENSG00000068912
27348	TOR1B_HUMAN	TOR1B	IPR010448; IPR017378; IPR003593	Torsin_IPR010448	-	CHAP	YES	ER	Hsp100/AAA+			ER	torsin family 1, member B (torsin B)	-	Y37A1B.12; C18E9.11; Y37A1B.13	tor-1; ooc-5; tor-2	ENSG00000136816
27433	TOR2X_HUMAN; TOR2A_HUMAN	TOR2A	IPR010448; IPR003593; IPR001270; IPR017378	Torsin_IPR010448	-	CHAP	YES	ER	Hsp100/AAA+			ER	torsin family 2, member A	This gene encodes a member of the AAA family of adenosine triphosphatases with similarity to Clp proteases and heat shock proteins. Alternative splicing at this locus results in the translation of multiple isoforms of the encoded protein, some of which contain salusin peptides in the C-terminal region. These peptides may play roles in hypotension, myocardial growth and the induction of mitogenesi…	Y37A1B.12; C18E9.11; Y37A1B.13	tor-1; ooc-5; tor-2	ENSG00000160404
283208	P4HA3_HUMAN	P4HA3	IPR006620; IPR013547; IPR005123; IPR011990	-	-	CO-CHAP	N	ER				ER lumen	Prolyl 4-hydroxylase subunit alpha-3	This gene encodes a component of prolyl 4-hydroxylase, a key enzyme in collagen synthesis composed of two identical alpha subunits and two beta subunits. The encoded protein is one of several different types of alpha subunits and provides the major part of the catalytic site of the active enzyme. In collagen and related proteins, prolyl 4-hydroxylase catalyzes the formation of 4-hydroxyproline th…	Y47D3B.10; F35G2.4; T20B3.7	dpy-18; phy-2; phy-3	ENSG00000149380
283237	TTC9C_HUMAN	TTC9C	IPR013105; IPR013026; IPR011990; IPR023566; IPR019734	TPR_IPR013105, TPR_IPR013026, IPR019734	TPR	CO-CHAP	N	TPR	Co-chaperones	Co-Hsp70/Hsp90		-	Tetratricopeptide repeat protein 9C	-	-	-	ENSG00000162222
285126	DNJ5G_HUMAN; Q53SY5_HUMAN	DNAJC5G	IPR018253; IPR001623; IPR003095	DnaJ/Hsp40_IPR001623, DnaJ/Hsp40_IPR003095	DnaJ/Hsp40	CO-CHAP	N	HSP40	Co-chaperones	Co-Hsp70	DnaJ	Membrane	DnaJ homolog subfamily C member 5G	-	F11G11.7	dnj-9	ENSG00000163793
285755	PPIL6_HUMAN	PPIL6	IPR002130	Cyclophilin_IPR002130	Cyclophilin	CO-CHAP	N	HSP90	Co-chaperones	Co-Hsp90	Immunophilins/Cyclophilins	-	Peptidyl-prolyl cis-trans isomerase-like 6	-	D1009.2; T27D1.1	cyn-8; cyn-9	ENSG00000185250
29103	DJC15_HUMAN	DNAJC15	IPR001623	DnaJ/Hsp40_IPR001623	DnaJ/Hsp40	CO-CHAP	N	HSP40	Co-chaperones	Co-Hsp70	DnaJ	Cytoplasm,Golgi apparatus,Mitochondrium	DnaJ homolog subfamily C member 15	-	T19B4.4	dnj-21	ENSG00000120675
2923	PDIA3_HUMAN	PDIA3	IPR017937; IPR005788; IPR012336; IPR005792; IPR013766; IPR005746	-	-	CO-CHAP	N	ER	Oxidoreductases	PDI		ER/Cytoplasm	Protein disulfide-isomerase A3	This gene encodes a protein of the endoplasmic reticulum that interacts with lectin chaperones calreticulin and calnexin to modulate folding of newly synthesized glycoproteins. The protein was once thought to be a phospholipase; however, it has been demonstrated that the protein actually has protein disulfide isomerase activity. It is thought that complexes of lectins and this protein mediate pro…	H06O01.1	pdi-3	ENSG00000167004
29899	GPSM2_HUMAN	GPSM2	IPR019734; IPR001440; IPR024807; IPR003109; IPR013026; IPR011990	TPR_IPR001440, TPR_IPR013026, IPR019734	TPR	CO-CHAP	N	TPR	Co-chaperones	Co-Hsp70/Hsp90		Nucleus, Cytoplasm, Nucleolus, cell cortex	G-protein-signaling modulator 2	Heterotrimeric G proteins transduce extracellular signals received by cell surface receptors into integrated cellular responses. GPSM2 belongs to a group of proteins that modulate activation of G proteins (Blumer et al., 2002 [PubMed 11832491]).[supplied by OMIM],	F32A6.4	ags-3	ENSG00000121957
30001	ERO1A_HUMAN	ERO1L	IPR007266	-	-	CO-CHAP	N	ER	Oxidoreductases	Sulfhydryl oxidases		ER,Cytoplasm	ERO1-like protein alpha	-	Y105E8B.8	ero-1	ENSG00000197930
3300	Q53QD7_HUMAN; DNJB2_HUMAN	DNAJB2	IPR001623; IPR003095; IPR018253; IPR003903	DnaJ/Hsp40_IPR001623, DnaJ/Hsp40_IPR003095	DnaJ/Hsp40	CO-CHAP	N	HSP40	Co-chaperones	Co-Hsp70	DnaJ	Nucleus, Proteasome	DnaJ homolog subfamily B member 2	-	W03A5.7	dnj-24	ENSG00000135924
3301	Q5T7Q0_HUMAN; DNJA1_HUMAN	DNAJA1	IPR012724; IPR001623; IPR018253; IPR002939; IPR003095; IPR008971; IPR001305	DnaJ/Hsp40_IPR012724, DnaJ/Hsp40_IPR001623, DnaJ/Hsp40_IPR002939, DnaJ/Hsp40_IPR003095, DnaJ/Hsp40_IPR008971, DnaJ/Hsp40_IPR001305	DnaJ/Hsp40	CO-CHAP	N	HSP40	Co-chaperones	Co-Hsp70	DnaJ	Nucleus,membrane rafts,other nuclear location,Plasma Membrane,Cytoplasm,other Cytoplasmic location	DnaJ homolog subfamily A member 1	-	F39B2.10	dnj-12	ENSG00000086061
3303	A8K5I0_HUMAN; HSP71_HUMAN; B3KTT5_HUMAN	HSPA1A	IPR001023; IPR018181; IPR013126	Hsp70_IPR001023	Hsp70	CHAP	YES	HSP70	HSP70s			Mitochondrium, RNP complex, Cytoplasm, inclusion body, ER, nuclear speck, perinuclear region	Heat shock 70 kDa protein 1A/1B	This intronless gene encodes a 70kDa heat shock protein which is a member of the heat shock protein 70 family. In conjuction with other heat shock proteins, this protein stabilizes existing proteins against aggregation and mediates the folding of newly translated proteins in the cytosol and in organelles. It is also involved in the ubiquitin-proteasome pathway through interaction with the AU-rich…	-	-	ENSG00000235941
3303	A8K5I0_HUMAN; HSP71_HUMAN; B3KTT5_HUMAN	HSPA1A	IPR001023; IPR018181; IPR013126	Hsp70_IPR001023	Hsp70	CHAP	YES	HSP70	HSP70s			Mitochondrium, RNP complex, Cytoplasm, inclusion body, ER, nuclear speck, perinuclear region	Heat shock 70 kDa protein 1A/1B	This intronless gene encodes a 70kDa heat shock protein which is a member of the heat shock protein 70 family. In conjuction with other heat shock proteins, this protein stabilizes existing proteins against aggregation and mediates the folding of newly translated proteins in the cytosol and in organelles. It is also involved in the ubiquitin-proteasome pathway through interaction with the AU-rich…	-	-	ENSG00000234475
3303	A8K5I0_HUMAN; HSP71_HUMAN; B3KTT5_HUMAN	HSPA1A	IPR001023; IPR018181; IPR013126	Hsp70_IPR001023	Hsp70	CHAP	YES	HSP70	HSP70s			Mitochondrium, RNP complex, Cytoplasm, inclusion body, ER, nuclear speck, perinuclear region	Heat shock 70 kDa protein 1A/1B	This intronless gene encodes a 70kDa heat shock protein which is a member of the heat shock protein 70 family. In conjuction with other heat shock proteins, this protein stabilizes existing proteins against aggregation and mediates the folding of newly translated proteins in the cytosol and in organelles. It is also involved in the ubiquitin-proteasome pathway through interaction with the AU-rich…	-	-	ENSG00000237724
3303	A8K5I0_HUMAN; HSP71_HUMAN; B3KTT5_HUMAN	HSPA1A	IPR001023; IPR018181; IPR013126	Hsp70_IPR001023	Hsp70	CHAP	YES	HSP70	HSP70s			Mitochondrium, RNP complex, Cytoplasm, inclusion body, ER, nuclear speck, perinuclear region	Heat shock 70 kDa protein 1A/1B	This intronless gene encodes a 70kDa heat shock protein which is a member of the heat shock protein 70 family. In conjuction with other heat shock proteins, this protein stabilizes existing proteins against aggregation and mediates the folding of newly translated proteins in the cytosol and in organelles. It is also involved in the ubiquitin-proteasome pathway through interaction with the AU-rich…	-	-	ENSG00000215328
3303	A8K5I0_HUMAN; HSP71_HUMAN; B3KTT5_HUMAN	HSPA1A	IPR001023; IPR018181; IPR013126	Hsp70_IPR001023	Hsp70	CHAP	YES	HSP70	HSP70s			Mitochondrium, RNP complex, Cytoplasm, inclusion body, ER, nuclear speck, perinuclear region	Heat shock 70 kDa protein 1A/1B	This intronless gene encodes a 70kDa heat shock protein which is a member of the heat shock protein 70 family. In conjuction with other heat shock proteins, this protein stabilizes existing proteins against aggregation and mediates the folding of newly translated proteins in the cytosol and in organelles. It is also involved in the ubiquitin-proteasome pathway through interaction with the AU-rich…	-	-	ENSG00000204389
3304	A8K5I0_HUMAN; HSP71_HUMAN	HSPA1B	IPR001023; IPR018181; IPR013126	Hsp70_IPR001023	Hsp70	CHAP	YES	HSP70	HSP70s			Cytoplasm, signalosome, RNP complex, ER, Mitochondrium, aggresome, nuclear speck, perinuclear region, Nucleus, inclusion body	Heat shock 70 kDa protein 1A/1B	This intronless gene encodes a 70kDa heat shock protein which is a member of the heat shock protein 70 family. In conjuction with other heat shock proteins, this protein stabilizes existing proteins against aggregation and mediates the folding of newly translated proteins in the cytosol and in organelles. It is also involved in the ubiquitin-proteasome pathway through interaction with the AU-rich…	C12C8.1	hsp-70	ENSG00000231555
3304	A8K5I0_HUMAN; HSP71_HUMAN	HSPA1B	IPR001023; IPR018181; IPR013126	Hsp70_IPR001023	Hsp70	CHAP	YES	HSP70	HSP70s			Cytoplasm, signalosome, RNP complex, ER, Mitochondrium, aggresome, nuclear speck, perinuclear region, Nucleus, inclusion body	Heat shock 70 kDa protein 1A/1B	This intronless gene encodes a 70kDa heat shock protein which is a member of the heat shock protein 70 family. In conjuction with other heat shock proteins, this protein stabilizes existing proteins against aggregation and mediates the folding of newly translated proteins in the cytosol and in organelles. It is also involved in the ubiquitin-proteasome pathway through interaction with the AU-rich…	C12C8.1	hsp-70	ENSG00000204388
3304	A8K5I0_HUMAN; HSP71_HUMAN	HSPA1B	IPR001023; IPR018181; IPR013126	Hsp70_IPR001023	Hsp70	CHAP	YES	HSP70	HSP70s			Cytoplasm, signalosome, RNP complex, ER, Mitochondrium, aggresome, nuclear speck, perinuclear region, Nucleus, inclusion body	Heat shock 70 kDa protein 1A/1B	This intronless gene encodes a 70kDa heat shock protein which is a member of the heat shock protein 70 family. In conjuction with other heat shock proteins, this protein stabilizes existing proteins against aggregation and mediates the folding of newly translated proteins in the cytosol and in organelles. It is also involved in the ubiquitin-proteasome pathway through interaction with the AU-rich…	C12C8.1	hsp-70	ENSG00000224501
3304	A8K5I0_HUMAN; HSP71_HUMAN	HSPA1B	IPR001023; IPR018181; IPR013126	Hsp70_IPR001023	Hsp70	CHAP	YES	HSP70	HSP70s			Cytoplasm, signalosome, RNP complex, ER, Mitochondrium, aggresome, nuclear speck, perinuclear region, Nucleus, inclusion body	Heat shock 70 kDa protein 1A/1B	This intronless gene encodes a 70kDa heat shock protein which is a member of the heat shock protein 70 family. In conjuction with other heat shock proteins, this protein stabilizes existing proteins against aggregation and mediates the folding of newly translated proteins in the cytosol and in organelles. It is also involved in the ubiquitin-proteasome pathway through interaction with the AU-rich…	C12C8.1	hsp-70	ENSG00000232804
3304	A8K5I0_HUMAN; HSP71_HUMAN	HSPA1B	IPR001023; IPR018181; IPR013126	Hsp70_IPR001023	Hsp70	CHAP	YES	HSP70	HSP70s			Cytoplasm, signalosome, RNP complex, ER, Mitochondrium, aggresome, nuclear speck, perinuclear region, Nucleus, inclusion body	Heat shock 70 kDa protein 1A/1B	This intronless gene encodes a 70kDa heat shock protein which is a member of the heat shock protein 70 family. In conjuction with other heat shock proteins, this protein stabilizes existing proteins against aggregation and mediates the folding of newly translated proteins in the cytosol and in organelles. It is also involved in the ubiquitin-proteasome pathway through interaction with the AU-rich…	C12C8.1	hsp-70	ENSG00000212866
3305	HS71L_HUMAN	HSPA1L	IPR001023; IPR018181; IPR013126	Hsp70_IPR001023	Hsp70	CHAP	YES	HSP70	HSP70s			Signalosome, Cytoplasm	Heat shock 70 kDa protein 1-like	This gene encodes a 70kDa heat shock protein. In conjunction with other heat shock proteins, this protein stabilizes existing proteins against aggregation and mediates the folding of newly translated proteins in the cytosol and in organelles. The gene is located in the major histocompatibility complex class III region, in a cluster with two closely related genes which also encode isoforms of the …	C12C8.1	hsp-70	ENSG00000234258
3305	HS71L_HUMAN	HSPA1L	IPR001023; IPR018181; IPR013126	Hsp70_IPR001023	Hsp70	CHAP	YES	HSP70	HSP70s			Signalosome, Cytoplasm	Heat shock 70 kDa protein 1-like	This gene encodes a 70kDa heat shock protein. In conjunction with other heat shock proteins, this protein stabilizes existing proteins against aggregation and mediates the folding of newly translated proteins in the cytosol and in organelles. The gene is located in the major histocompatibility complex class III region, in a cluster with two closely related genes which also encode isoforms of the …	C12C8.1	hsp-70	ENSG00000204390
3305	HS71L_HUMAN	HSPA1L	IPR001023; IPR018181; IPR013126	Hsp70_IPR001023	Hsp70	CHAP	YES	HSP70	HSP70s			Signalosome, Cytoplasm	Heat shock 70 kDa protein 1-like	This gene encodes a 70kDa heat shock protein. In conjunction with other heat shock proteins, this protein stabilizes existing proteins against aggregation and mediates the folding of newly translated proteins in the cytosol and in organelles. The gene is located in the major histocompatibility complex class III region, in a cluster with two closely related genes which also encode isoforms of the …	C12C8.1	hsp-70	ENSG00000236251
3305	HS71L_HUMAN	HSPA1L	IPR001023; IPR018181; IPR013126	Hsp70_IPR001023	Hsp70	CHAP	YES	HSP70	HSP70s			Signalosome, Cytoplasm	Heat shock 70 kDa protein 1-like	This gene encodes a 70kDa heat shock protein. In conjunction with other heat shock proteins, this protein stabilizes existing proteins against aggregation and mediates the folding of newly translated proteins in the cytosol and in organelles. The gene is located in the major histocompatibility complex class III region, in a cluster with two closely related genes which also encode isoforms of the …	C12C8.1	hsp-70	ENSG00000226704
3305	HS71L_HUMAN	HSPA1L	IPR001023; IPR018181; IPR013126	Hsp70_IPR001023	Hsp70	CHAP	YES	HSP70	HSP70s			Signalosome, Cytoplasm	Heat shock 70 kDa protein 1-like	This gene encodes a 70kDa heat shock protein. In conjunction with other heat shock proteins, this protein stabilizes existing proteins against aggregation and mediates the folding of newly translated proteins in the cytosol and in organelles. The gene is located in the major histocompatibility complex class III region, in a cluster with two closely related genes which also encode isoforms of the …	C12C8.1	hsp-70	ENSG00000206383
3306	HSP72_HUMAN	HSPA2	IPR018181; IPR001023; IPR013126	Hsp70_IPR001023	Hsp70	CHAP	YES	HSP70	HSP70s			Cytoplasm	Heat shock-related 70 kDa protein 2	-	F26D10.3; C12C8.1	hsp-1; hsp-70	ENSG00000126803
3308	HSP74_HUMAN	HSPA4	IPR018181; IPR013126; IPR001023	Hsp70_IPR001023	Hsp70	CHAP	YES	HSP70	HSP70s	Hsp110s		Cytoplasm	Heat shock 70 kDa protein 4	-	C30C11.4	Msi3p	ENSG00000170606
3309	GRP78_HUMAN	HSPA5	IPR018181; IPR001023; IPR013126	Hsp70_IPR001023	Hsp70	CHAP	YES	HSP70	HSP70s	BiP/Grp78		Cytoplasm/ER	78 kDa glucose-regulated protein	When Chinese hamster K12 cells are starved of glucose, the synthesis of several proteins, called glucose-regulated proteins (GRPs), is markedly increased. Hendershot et al. (1994) [PubMed 8020977] pointed out that one of these, GRP78 (HSPA5), also referred to as 'immunoglobulin heavy chain-binding protein' (BiP), is a member of the heat-shock protein-70 (HSP70) family and is involved in the foldi…	C15H9.6; F43E2.8	hsp-3; hsp-4	ENSG00000044574
3310	HSP76_HUMAN	HSPA6	IPR001023; IPR018181; IPR013126	Hsp70_IPR001023	Hsp70	CHAP	YES	HSP70	HSP70s			Signalosome, Cytoplasm	Heat shock 70 kDa protein 6	-	-	-	ENSG00000173110
3312	HSP7C_HUMAN; Q53HF2_HUMAN	HSPA8	IPR013126; IPR018181; IPR001023	Hsp70_IPR001023	Hsp70	CHAP	YES	HSP70	HSP70s			Cytoplasm	Heat shock cognate 71 kDa protein	The product encoded by this gene belongs to the heat shock protein 70 family which contains both heat-inducible and constitutively expressed members. The latter are called heat-shock cognate proteins. This gene encodes a heat-shock cognate protein. This protein binds to nascent polypeptides to facilitate correct folding. It also functions as an ATPase in the disassembly of clathrin-coated vesicle…	F26D10.3; C12C8.1	hsp-1; hsp-70	ENSG00000109971
3313	GRP75_HUMAN	HSPA9	IPR012725; IPR018181; IPR013126; IPR001023	Hsp70_IPR001023	Hsp70	CHAP	YES	HSP70	HSP70s			Cytoplasm, Mitochondrium	Stress-70 protein, mitochondrial	The product encoded by this gene belongs to the heat shock protein 70 family which contains both heat-inducible and constitutively expressed members. The latter are called heat-shock cognate proteins. This gene encodes a heat-shock cognate protein. This protein plays a role in the control of cell proliferation. It may also act as a chaperone. [provided by RefSeq],	C37H5.8	hsp-6	ENSG00000113013
3315	HSPB1_HUMAN	HSPB1	IPR001436; IPR002068; IPR008978	small Hsp_IPR001436, small Hsp_IPR002068, small Hsp_IPR008978	small Hsp	CHAP	N	sHSP				Cytoplasm	Heat shock protein beta-1	The protein encoded by this gene is induced by environmental stress and developmental changes. The encoded protein is involved in stress resistance and actin organization and translocates from the cytoplasm to the nucleus upon stress induction. Defects in this gene are a cause of Charcot-Marie-Tooth disease type 2F (CMT2F) and distal hereditary motor neuropathy (dHMN). [provided by RefSeq],	C14F11.5; C14B9.1; F08H9.3; F08H9.4; F38E11.1; F38E11.2; F43D9.4; F52E1.7; T22A3.2; T27E4.2; T27E4.3; T27E4.8; T27E4.9; Y46H3A.2; Y46H3A.3; Y55F3BR.6; ZK1128.7	hsp-43; hsp-12.2; F08H9.3; F08H9.4; hsp-12.3; hsp-12.6; sip-1; hsp-17; hsp-12.1; hsp-16.1; hsp-16.11; hsp-16.49; hsp-16.48; hsp-16.41; hsp-16.2; Y55F3BR.6; alpha-B-crystallin	ENSG00000106211
3316	A8KAH6_HUMAN; HSPB2_HUMAN	HSPB2	IPR001436; IPR008978; IPR002068	small Hsp_IPR001436, small Hsp_IPR008978, small Hsp_IPR002068	small Hsp	CHAP	N	sHSP				Cytoplasm	Heat shock protein beta-2	-	C14B9.1; C14F11.5; F08H9.3; F08H9.4; F38E11.1; F38E11.2; F43D9.4; F52E1.7; T22A3.2; T27E4.2; T27E4.3; T27E4.8; T27E4.9; Y46H3A.2; Y46H3A.3; Y55F3BR.6; ZK1128.7	hsp-12.2; hsp-43; F08H9.3; F08H9.4; hsp-12.3; hsp-12.6; sip-1; hsp-17; hsp-12.1; hsp-16.1; hsp-16.11; hsp-16.49; hsp-16.48; hsp-16.41; hsp-16.2; Y55F3BR.6; alpha-B-crystallin	ENSG00000170276
3320	HS90A_HUMAN; Q86SX1_HUMAN	HSP90AA1	IPR020575; IPR019805; IPR003594; IPR020568; IPR001404	Hsp90_IPR001404	Hsp90	CHAP	YES	HSP90	HSP90s	Hsp90		Cytoplasm	Heat shock protein HSP 90-alpha	HSP90 proteins are highly conserved molecular chaperones that have key roles in signal transduction, protein folding, protein degradation, and morphologic evolution. HSP90 proteins normally associate with other cochaperones and play important roles in folding newly synthesized proteins or stabilizing and refolding denatured proteins after stress. HSP90AA2 is a cytosolic HSP90 protein. Other HSP90…	C47E8.5	daf-21	ENSG00000080824
3326	HS90B_HUMAN	HSP90AB1	IPR003594; IPR020575; IPR001404; IPR019805; IPR020568	Hsp90_IPR001404	Hsp90	CHAP	YES	HSP90	HSP90s	Hsp90		Cytoplasm	Heat shock protein HSP 90-beta	HSP90 proteins are highly conserved molecular chaperones that have key roles in signal transduction, protein folding, protein degradation, and morphologic evolution. HSP90 proteins normally associate with other cochaperones and play important roles in folding newly synthesized proteins or stabilizing and refolding denatured proteins after stress. There are 2 major cytosolic HSP90 proteins, HSP90A…	C47E8.5	daf-21	ENSG00000096384
3329	CH60_HUMAN	HSPD1	IPR001844; IPR002423; IPR018370	Hsp60/Chaperonin_IPR001844, Hsp60/Chaperonin_IPR002423	Hsp60/Chaperonin	CHAP	YES	HSP60	Chaperonin	Hsp60		Cytoplasm, Mitochondrium	60 kDa heat shock protein, mitochondrial	This gene encodes a member of the chaperonin family. The encoded mitochondrial protein may function as a signaling molecule in the innate immune system. This protein is essential for the folding and assembly of newly imported proteins in the mitochondria. This gene is adjacent to a related family member and the region between the 2 genes functions as a bidirectional promoter. Two pseudogenes, bot…	Y22D7AL.5	hsp-60	ENSG00000144381
3336	CH10_HUMAN	HSPE1	IPR018369; IPR020818; IPR011032	Hsp60/Chaperonin_IPR018369, Hsp60/Chaperonin_IPR020818	Hsp60/Chaperonin	CO-CHAP	N	HSP60	Chaperonin	Hsp10/GroE		Cytoplasm	10 kDa heat shock protein, mitochondrial	This gene encodes a major heat shock protein which functions as a chaperonin. Its structure consists of a heptameric ring which binds to another heat shock protein in order to form a symmetric, functional heterodimer which enhances protein folding in an ATP-dependent manner. This gene and its co-chaperonin, HSPD1, are arranged in a head-to-head orientation on chromosome 2. [provided by RefSeq],	Y22D7AL.10	Y22D7AL.10	ENSG00000115541
3337	DNJB1_HUMAN; Q6FHS4_HUMAN	DNAJB1	IPR018253; IPR001623; IPR008971; IPR002939; IPR003095	DnaJ/Hsp40_IPR001623, DnaJ/Hsp40_IPR008971, DnaJ/Hsp40_IPR002939, DnaJ/Hsp40_IPR003095	DnaJ/Hsp40	CO-CHAP	N	HSP40	Co-chaperones	Co-Hsp70	DnaJ	Nucleus,Cytoplasm,Mitochondrium,nucleoli	DnaJ homolog subfamily B member 1	-	F54D5.8	dnj-13	ENSG00000132002
3338	DNJC4_HUMAN	DNAJC4	IPR003095; IPR001623	DnaJ/Hsp40_IPR003095, DnaJ/Hsp40_IPR001623	DnaJ/Hsp40	CO-CHAP	N	HSP40	Co-chaperones	Co-Hsp70	DnaJ	Cytoplasm,Mitochondrium	DnaJ homolog subfamily C member 4	-	C01G10.12; C01G8.4	dnj-3; dnj-4	ENSG00000110011
3433	Q05DN2_HUMAN; IFIT2_HUMAN	IFIT2	IPR011990; IPR013026; IPR024124; IPR019734	TPR_IPR013026, IPR019734	TPR	CO-CHAP	N	TPR	Co-chaperones	Co-Hsp70/Hsp90		Cytoplasm	Interferon-induced protein with tetratricopeptide repeats 2	-	-	-	ENSG00000119922
3434	IFIT1_HUMAN; Q5T7J1_HUMAN	IFIT1	IPR013026; IPR013105; IPR024121; IPR001440; IPR011990; IPR019734	TPR_IPR013026, TPR_IPR013105, TPR_IPR001440, IPR019734	TPR	CO-CHAP	N	TPR	Co-chaperones	Co-Hsp70/Hsp90		Cytoplasm	Interferon-induced protein with tetratricopeptide repeats 1	-	-	-	ENSG00000185745
3437	IFIT3_HUMAN; Q5T765_HUMAN	IFIT3	IPR024122; IPR019734; IPR013026; IPR011990; IPR001440	TPR_IPR013026, TPR_IPR001440, IPR019734	TPR	CO-CHAP	N	TPR	Co-chaperones	Co-Hsp70/Hsp90		Cytoplasm	Interferon-induced protein with tetratricopeptide repeats 3	-	-	-	ENSG00000119917
360132	FKB9L_HUMAN	FKBP9L	IPR011992; IPR018247; IPR018249; IPR002048; IPR001179	FKBP_IPR001179	FKBP	CO-CHAP	N	HSP90	Co-chaperones	Co-Hsp90	Immunophilins/FKBPs	-	-	-	-	-	ENSG00000176826
374407	B3LEP4_HUMAN; DJB13_HUMAN	DNAJB13	IPR002939; IPR003095; IPR001623; IPR018253; IPR008971	DnaJ/Hsp40_IPR002939, DnaJ/Hsp40_IPR003095, DnaJ/Hsp40_IPR001623, DnaJ/Hsp40_IPR008971	DnaJ/Hsp40	CO-CHAP	N	HSP40	Co-chaperones	Co-Hsp70	DnaJ	-	DnaJ homolog subfamily B member 13	DNAJA13 belongs to the evolutionarily conserved DNAJ/HSP40 family of proteins. For background information on the DNAJ family, see 608375.[supplied by OMIM],	F54D5.8	dnj-13	ENSG00000187726
3831	Q7RTQ3_HUMAN; Q7RTQ2_HUMAN; F8VTM4_HUMAN; KLC1_HUMAN	KLC1	IPR002151; IPR015792; IPR015390; IPR001440; IPR013026; IPR011990; IPR019734; IPR013105	TPR_IPR001440, TPR_IPR013026, TPR_IPR013105, IPR019734	TPR	CO-CHAP	N	TPR	Co-chaperones	Co-Hsp70/Hsp90		Cytoplasm	Kinesin light chain 1	Conventional kinesin is a tetrameric molecule composed of two heavy chains and two light chains, and transports various cargos along microtubules toward their plus ends. The heavy chains provide the motor activity, while the light chains bind to various cargos. This gene encodes a member of the kinesin light chain family. It associates with kinesin heavy chain through an N-terminal domain, and si…	C18C4.10	klc-2	ENSG00000126214
4189	Q6FIF1_HUMAN; DNJB9_HUMAN	DNAJB9	IPR003095; IPR001623; IPR018253	DnaJ/Hsp40_IPR003095, DnaJ/Hsp40_IPR001623	DnaJ/Hsp40	CO-CHAP	N	HSP40	Co-chaperones	Co-Hsp70	DnaJ	Nucleus,ER,Cytoplasm,nucleoli	DnaJ homolog subfamily B member 9	-	-	-	ENSG00000128590
439996	IFT1B_HUMAN	IFIT1L	IPR011990; IPR013105; IPR001440; IPR013026; IPR019734	TPR_IPR013105, TPR_IPR001440, TPR_IPR013026, IPR019734	TPR	CO-CHAP	N	TPR	Co-chaperones	Co-Hsp70/Hsp90		-	Interferon-induced protein with tetratricopeptide repeats 1B	-	-	-	ENSG00000204010
444	Q6NXR7_HUMAN; B4E2K4_HUMAN; B7ZM95_HUMAN; Q9H291_HUMAN; B4DQ07_HUMAN; B7ZM96_HUMAN; B4DIC9_HUMAN; F5H667_HUMAN; ASPH_HUMAN; Q8TB28_HUMAN	ASPH	IPR007943; IPR013026; IPR011990; IPR019734; IPR007803	TPR_IPR013026, IPR019734	TPR	CO-CHAP	N	TPR	Co-chaperones	Co-Hsp70/Hsp90		Cytoplasm,membrane rafts,ER,Plasma Membrane	Aspartyl/asparaginyl beta-hydroxylase	This gene is thought to play an important role in calcium homeostasis. Alternative splicing of this gene results in five transcript variants which vary in protein translation, the coding of catalytic domains, and tissue expression. Variation among these transcripts impacts their functions which involve roles in the calcium storage and release process in the endoplasmic and sarcoplasmic reticulum …	K09A9.6	K09A9.6	ENSG00000198363
444	Q6NXR7_HUMAN; B4E2K4_HUMAN; B7ZM95_HUMAN; Q9H291_HUMAN; B4DQ07_HUMAN; B7ZM96_HUMAN; B4DIC9_HUMAN; F5H667_HUMAN; ASPH_HUMAN; Q8TB28_HUMAN	ASPH	IPR007943; IPR013026; IPR011990; IPR019734; IPR007803	TPR_IPR013026, IPR019734	TPR	CO-CHAP	N	TPR	Co-chaperones	Co-Hsp70/Hsp90		Cytoplasm,membrane rafts,ER,Plasma Membrane	Aspartyl/asparaginyl beta-hydroxylase	This gene is thought to play an important role in calcium homeostasis. Alternative splicing of this gene results in five transcript variants which vary in protein translation, the coding of catalytic domains, and tissue expression. Variation among these transcripts impacts their functions which involve roles in the calcium storage and release process in the endoplasmic and sarcoplasmic reticulum …	K09A9.6	K09A9.6	ENSG00000283485
4678	F5H3J2_HUMAN; Q5T626_HUMAN; B4DQP3_HUMAN; NASP_HUMAN	NASP	IPR019734; IPR019544; IPR001440; IPR011990; IPR013026	TPR_IPR001440, TPR_IPR013026, IPR019734	TPR	CO-CHAP	N	TPR	Co-chaperones	Co-Hsp70/Hsp90		Nucleus	Nuclear autoantigenic sperm protein	This gene encodes a H1 histone binding protein that is involved in transporting histones into the nucleus of dividing cells. Multiple isoforms are encoded by transcript variants of this gene. The somatic form is expressed in all mitotic cells, is localized to the nucleus, and is coupled to the cell cycle. The testicular form is expressed in embryonic tissues, tumor cells, and the testis. In male …	C50B6.2; C09H10.6	nasp-2; nasp-1	ENSG00000132780
4688	B4DKQ7_HUMAN; NCF2_HUMAN; E9PHJ2_HUMAN; E9PHX3_HUMAN; B4DQA7_HUMAN	NCF2	IPR011990; IPR013026; IPR019734; IPR000270; IPR001452; IPR000108; IPR001440	TPR_IPR013026, TPR_IPR001440, IPR019734	TPR	CO-CHAP	N	TPR	Co-chaperones	Co-Hsp70/Hsp90		Cytoplasm, Nucleolus, Phagolysosome, NADPH oxidase complex, acrosomal vesicle, membrane	Neutrophil cytosol factor 2	This gene encodes neutrophil cytosolic factor 2, the 67-kilodalton cytosolic subunit of the multi-protein NADPH oxidase complex found in neutrophils. This oxidase produces a burst of superoxide which is delivered to the lumen of the neutrophil phagosome. Mutations in this gene, as well as in other NADPH oxidase subunits, can result in chronic granulomatous disease, a disease that causes recurrent…	-	-	ENSG00000116701
4796	TONSL_HUMAN	NFKBIL2	IPR013026; IPR011990; IPR020683; IPR002110; IPR019734	TPR_IPR013026, IPR019734	TPR	CO-CHAP	N	TPR	Co-chaperones	Co-Hsp70/Hsp90		Cytoplasm	Tonsoku-like protein	The protein encoded by this gene is thought to be a negative regulator of NF-kappa-B mediated transcription. The encoded protein may bind NF-kappa-B complexes and trap them in the cytoplasm, preventing them from entering the nucleus and interacting with the DNA. Phosphorylation of this protein targets it for degradation by the ubiquitination pathway, which frees the NF-kappa-B complexes to enter …	-	-	ENSG00000160949
4820	NKTR_HUMAN	NKTR	IPR020892; IPR002130	Cyclophilin_IPR002130	Cyclophilin	CO-CHAP	N	HSP90	Co-chaperones	Co-Hsp90	Immunophilins/Cyclophilins	Plasma Membrane	NK-tumor recognition protein	This gene encodes a membrane-anchored protein with a hydrophobic amino terminal domain and a cyclophilin-like PPIase domain. It is present on the surface of natural killer cells and facilitates their binding to targets. Its expression is regulated by IL2 activation of the cells. [provided by RefSeq],	D1009.2; T27D1.1	cyn-8; cyn-9	ENSG00000114857
4956	ODFP1_HUMAN	ODF1	IPR002068	small Hsp_IPR002068	small Hsp	CHAP	N	sHSP				Cytoplasm, outer dense fiber	Outer dense fiber protein 1	The outer dense fibers are cytoskeletal structures that surround the axoneme in the middle piece and principal piece of the sperm tail. The fibers function in maintaining the elastic structure and recoil of the sperm tail as well as in protecting the tail from shear forces during epididymal transport and ejaculation. Defects in the outer dense fibers lead to abnormal sperm morphology and infertil…	-	-	ENSG00000155087
4976	E5KLJ9_HUMAN; E5KLJ5_HUMAN; E5KLK0_HUMAN; E5KLK2_HUMAN; OPA1_HUMAN; E5KLJ7_HUMAN; E5KLK1_HUMAN; E5KLJ6_HUMAN	OPA1	IPR022812; IPR001401	-	-	CHAP	N	MITO	Prohibitin			Mitochondrium inner membrane, single-pass membrane protein, mitochondrium intermembrane space	Dynamin-like 120 kDa protein, mitochondrial	This gene product is a nuclear-encoded mitochondrial protein with similarity to dynamin-related GTPases. It is a component of the mitochondrial network. Mutations in this gene have been associated with optic atrophy type 1, which is a dominantly inherited optic neuropathy resulting in progressive loss of visual acuity, leading in many cases to legal blindness. Multiple transcript variants encodin…	D2013.5	eat-3	ENSG00000198836
5033	C9JL12_HUMAN; P4HA1_HUMAN; Q5VSQ6_HUMAN	P4HA1	IPR006620; IPR013547; IPR005123; IPR013026; IPR011990; IPR019734	TPR_IPR013026, IPR019734	TPR	CO-CHAP	N	TPR	Co-chaperones	Co-Hsp70/Hsp90	ER, MITO	ER, Mitochondrium, ER lumen, intracellular membrane-bound organelle	Prolyl 4-hydroxylase subunit alpha-1	This gene encodes a component of prolyl 4-hydroxylase, a key enzyme in collagen synthesis composed of two identical alpha subunits and two beta subunits. The encoded protein is one of several different types of alpha subunits and provides the major part of the catalytic site of the active enzyme. In collagen and related proteins, prolyl 4-hydroxylase catalyzes the formation of 4-hydroxyproline th…	Y47D3B.10; F35G2.4; T20B3.7	dpy-18; phy-2; phy-3	ENSG00000122884
5034	PDIA1_HUMAN	P4HB	IPR005746; IPR012336; IPR005788; IPR017937; IPR013766; IPR005792	-	-	CO-CHAP	N	ER	Oxidoreductases	PDI		ER/Cytoplasm	Protein disulfide-isomerase	This gene encodes the beta subunit of prolyl 4-hydroxylase, a highly abundant multifunctional enzyme that belongs to the protein disulfide isomerase family. When present as a tetramer consisting of two alpha and two beta subunits, this enzyme is involved in hydroxylation of prolyl residues in preprocollagen. This enzyme is also a disulfide isomerase containing two thioredoxin domains that catalyz…	C14B1.1; C07A12.4	pdi-1; pdi-2	ENSG00000185624
51060	TXD12_HUMAN	TXNDC12	IPR012336; IPR017937	-	-	CO-CHAP	N	ER	Oxidoreductases	Thioredoxin/PDI				-			ENSG00000117862
51061	TXD11_HUMAN	TXNDC11	IPR012336; IPR013766	-	-	CO-CHAP	N	ER	Oxidoreductases	Thioredoxin/PDI		ER membrane, transmembrane	Thioredoxin domain-containing protein 11	-	-	-	ENSG00000153066
51075	TMX2_HUMAN	TMX2	IPR012336; IPR013766	-	-	CO-CHAP	N	ER	Oxidoreductases	Thioredoxin/PDI		ER, Transmembrane	thioredoxin-related transmembrane protein 2	-	C35D10.10	C35D10.10	ENSG00000213593
51112	TPC12_HUMAN; Q8N9N0_HUMAN	TTC15	IPR011990; IPR001440; IPR019734; IPR013026; IPR013105	TPR_IPR001440, TPR_IPR013026, TPR_IPR013105, IPR019734	TPR	CO-CHAP	N	TPR	Co-chaperones	Co-Hsp70/Hsp90		-	Trafficking protein particle complex subunit 12	-	C43H6.1	C43H6.1	ENSG00000171853
51112	TPC12_HUMAN; Q8N9N0_HUMAN	TTC15	IPR011990; IPR001440; IPR019734; IPR013026; IPR013105	TPR_IPR001440, TPR_IPR013026, TPR_IPR013105, IPR019734	TPR	CO-CHAP	N	TPR	Co-chaperones	Co-Hsp70/Hsp90		-	Trafficking protein particle complex subunit 12	-	C43H6.1	C43H6.1	ENSG00000274891
51182	HSP7E_HUMAN	HSPA14	IPR001023; IPR018181; IPR013126	Hsp70_IPR001023	Hsp70	CHAP	YES	HSP70	HSP70s			Cytoplasm, Ribosome	Heat shock 70 kDa protein 14	-	C12C8.1; F11F1.1	hsp-70; F11F1.2; F11F1.1	ENSG00000187522
51237	PERP1_HUMAN	MZB1	IPR021852	-	-	CO-CHAP	N	ER	Oxidoreductases	Thioredoxin/PDI		ER, Cytoplasm		-			ENSG00000170476
51277	DJC27_HUMAN	DNAJC27	IPR005225; IPR001623; IPR001806; IPR003095	DnaJ/Hsp40_IPR001623, DnaJ/Hsp40_IPR003095	DnaJ/Hsp40	CO-CHAP	N	HSP40	Co-chaperones	Co-Hsp70	DnaJ	Cytoplasm,Mitochondrium	DnaJ homolog subfamily C member 27	-	-	-	ENSG00000115137
51303	FKB11_HUMAN; E9PAR0_HUMAN	FKBP11	IPR023566; IPR001179	FKBP_IPR001179	FKBP	CO-CHAP	N	HSP90	Co-chaperones	Co-Hsp90	Immunophilins/FKBPs	Cytoplasm,membrane rafts,Plasma Membrane,other Cytoplasmic location	Peptidyl-prolyl cis-trans isomerase FKBP11Peptidyl-prolyl cis-trans isomerase	FKBP11 belongs to the FKBP family of peptidyl-prolyl cis/trans isomerases, which catalyze the folding of proline-containing polypeptides. The peptidyl-prolyl isomerase activity of FKBP proteins is inhibited by the immunosuppressant compounds FK506 and rapamycin (Rulten et al., 2006 [PubMed 16596453]).[supplied by OMIM],	C05C8.3; C50F2.6; ZC455.10	fkb-3; fkb-5; fkb-4	ENSG00000134285
51340	CRNL1_HUMAN	CRNKL1	IPR003107; IPR013026; IPR011990	TPR_IPR013026	TPR	CO-CHAP	N	TPR	Co-chaperones	Co-Hsp70/Hsp90		Nucleus,spliceosomes	Crooked neck-like protein 1	The crooked neck (crn) gene of Drosophila is essential for embryogenesis and is thought to be involved in cell cycle progression and pre-mRNA splicing. This gene is similar in sequence to crn and encodes a protein which can localize to pre-mRNA splicing complexes in the nucleus. The encoded protein, which contains many tetratricopeptide repeats, is required for pre-mRNA splicing. [provided by Ref…	M03F8.3	M03F8.3	ENSG00000101343
51433	APC5_HUMAN; E9PFB2_HUMAN	ANAPC5	IPR011990	-	-	CO-CHAP	N	TPR	Co-chaperones	Co-Hsp70/Hsp90		Nucleus,nucleoplasm,Cytoplasm,cytosol	Anaphase-promoting complex subunit 5	This gene encodes a tetratricopeptide repeat-containing component of the anaphase promoting complex/cyclosome (APC/C), a large E3 ubiquitin ligase that controls cell cycle progression by targeting a number of cell cycle regulators such as B-type cyclins for 26S proteasome-mediated degradation through ubiquitination. The encoded protein is required for the proper ubiquitination function of APC/C a…	-	-	ENSG00000089053
51434	Q4KMX6_HUMAN; APC7_HUMAN; Q69YV3_HUMAN	ANAPC7	IPR013026; IPR011990; IPR013105; IPR019734	TPR_IPR013026, TPR_IPR013105, IPR019734	TPR	CO-CHAP	N	TPR	Co-chaperones	Co-Hsp70/Hsp90		Nucleus,nucleoplasm,Cytoplasm,cytosol	Anaphase-promoting complex subunit 7	This gene encodes a tetratricopeptide repeat containing component of the anaphase promoting complex/cyclosome (APC/C), a large E3 ubiquitin ligase that controls cell cycle progression by targeting a number of cell cycle regulators such as B-type cyclins for 26S proteasome-mediated degradation through ubiquitination. The encoded protein is required for proper protein ubiquitination function of APC…	-	-	ENSG00000196510
51555	PEX5R_HUMAN; B7Z5Z5_HUMAN; E7EUZ0_HUMAN; E9PH97_HUMAN; B7Z318_HUMAN; B7Z8P2_HUMAN; E9PEC1_HUMAN; B7Z305_HUMAN; E7EUV8_HUMAN; B7Z2A5_HUMAN	PEX5L	IPR024112; IPR011990; IPR024111; IPR013026; IPR001440; IPR019734	TPR_IPR013026, TPR_IPR001440, IPR019734	TPR	CO-CHAP	N	TPR	Co-chaperones	Co-Hsp70/Hsp90		Cytoplasm	PEX5-related protein	-	C34C6.6	prx-5	ENSG00000114757
51645	PPIL1_HUMAN	PPIL1	IPR002130; IPR020892; IPR024936	Cyclophilin_IPR002130	Cyclophilin	CO-CHAP	N	HSP90	Co-chaperones	Co-Hsp90	Immunophilins/Cyclophilins	Plasma Membrane	Peptidyl-prolyl cis-trans isomerase-like 1	This gene is a member of the cyclophilin family of peptidylprolyl isomerases (PPIases). The cyclophilins are a highly conserved, ubiquitous family, members of which play an important role in protein folding, immunosuppression by cyclosporin A, and infection of HIV-1 virions. Based on similarity to other PPIases, this protein could accelerate the folding of proteins and might catalyze the cis-tran…	C34D4.12	cyn-12	ENSG00000137168
51661	FKBP7_HUMAN	FKBP7	IPR018247; IPR023566; IPR011992; IPR018249; IPR001179; IPR002048	FKBP_IPR001179	FKBP	CO-CHAP	N	HSP90	Co-chaperones	Co-Hsp90	Immunophilins/FKBPs	ER,Cytoplasm	Peptidyl-prolyl cis-trans isomerase FKBP7	The protein encoded by this gene belongs to the FKBP-type peptidyl-prolyl cis/trans isomerase (PPIase) family. Members of this family exhibit PPIase activity and function as molecular chaperones. A similar protein in mouse is located in the endoplasmic reticulum and binds calcium. [provided by RefSeq],	B0511.1	fkb-7	ENSG00000079150
51726	DJB11_HUMAN	DNAJB11	IPR018253; IPR003095; IPR002939; IPR001623; IPR008971	DnaJ/Hsp40_IPR003095, DnaJ/Hsp40_IPR002939, DnaJ/Hsp40_IPR001623, DnaJ/Hsp40_IPR008971	DnaJ/Hsp40	CO-CHAP	N	HSP40	Co-chaperones	Co-Hsp70	DnaJ	ER,Cytoplasm,other nuclear location,Nucleus	DnaJ homolog subfamily B member 11	DNAJB11 belongs to the evolutionarily conserved DNAJ/HSP40 family of proteins, which regulate molecular chaperone activity by stimulating ATPase activity. DNAJ proteins may have up to 3 distinct domains: a conserved 70-amino acid J domain, usually at the N terminus; a glycine/phenylalanine (G/F)-rich region; and a C-terminal cysteine-rich region (Ohtsuka and Hata, 2000 [PubMed 11147971]).[supplie…	T15H9.7	dnj-20	ENSG00000090520
5201	PFD1_HUMAN	PFDN1	IPR002777; IPR009053	Prefoldin_IPR009053	Prefoldin	CHAP	N	PFD	Prefoldin			Cytoplasm	Prefoldin subunit 1	This gene encodes a member of the prefoldin beta subunit family. The encoded protein is one of six subunits of prefoldin, a molecular chaperone complex that binds and stabilizes newly synthesized polypeptides, thereby allowing them to fold correctly. The complex, consisting of two alpha and four beta subunits, forms a double beta barrel assembly with six protruding coiled-coils. [provided by RefS…	C08F8.1	pfd-1	ENSG00000113068
5202	PFD2_HUMAN; B1AQP2_HUMAN	PFDN2	IPR009053; IPR002777	Prefoldin_IPR009053	Prefoldin	CHAP	N	PFD	Prefoldin			Cytoplasm	Prefoldin subunit 2	This gene encodes a member of the prefoldin beta subunit family. The encoded protein is one of six subunits of prefoldin, a molecular chaperone complex that binds and stabilizes newly synthesized polypeptides, thereby allowing them to fold correctly. The complex, consisting of two alpha and four beta subunits, forms a double beta barrel assembly with six protruding coiled-coils. [provided by RefS…	H20J04.5	pfd-2	ENSG00000143256
5203	PFD4_HUMAN	PFDN4	IPR002777; IPR009053; IPR016661	Prefoldin_IPR009053	Prefoldin	CHAP	N	PFD	Prefoldin			Cytoplasm	Prefoldin subunit 4	This gene encodes a member of the prefoldin beta subunit family. The encoded protein is one of six subunits of prefoldin, a molecular chaperone complex that binds and stabilizes newly synthesized polypeptides, thereby allowing them to fold correctly. The complex, consisting of two alpha and four beta subunits, forms a double beta barrel assembly with six protruding coiled-coils. [provided by RefS…	B0035.4	pfd-4	ENSG00000101132
5204	PFD5_HUMAN	PFDN5	IPR009053; IPR011599; IPR004127	Prefoldin_IPR009053	Prefoldin	CHAP	N	PFD	Prefoldin			Nucleus, prefoldin complex, cytoplasm	Prefoldin subunit 5	This gene encodes a member of the prefoldin alpha subunit family. The encoded protein is one of six subunits of prefoldin, a molecular chaperone complex that binds and stabilizes newly synthesized polypeptides, thereby allowing them to fold correctly. The complex, consisting of two alpha and four beta subunits, forms a double beta barrel assembly with six protruding coiled-coils. The encoded prot…	R151.9	pfd-5	ENSG00000123349
5245	A8K401_HUMAN; PHB_HUMAN	PHB	IPR001107; IPR000163	-	-	CHAP	N	MITO	Prohibitin			Mitochondrium, membrane	Prohibitin	Prohibitin is an evolutionarily conserved gene that is ubiquitously expressed. It is thought to be a negative regulator of cell proliferation and may be a tumor suppressor. Mutations in PHB have been linked to sporadic breast cancer. Prohibitin is expressed as two transcripts with varying lengths of 3' untranslated region. The longer transcript is present at higher levels in proliferating tissues…	Y37E3.9	phb-1	ENSG00000167085
5351	PLOD1_HUMAN	PLOD1	IPR005123; IPR006620; IPR001006	-	-	CHAP	N	ER				ER	Procollagen-lysine,2-oxoglutarate 5-dioxygenase 1	Lysyl hydroxylase is a membrane-bound homodimeric protein localized to the cisternae of the endoplasmic reticulum. The enzyme (cofactors iron and ascorbate) catalyzes the hydroxylation of lysyl residues in collagen-like peptides. The resultant hydroxylysyl groups are attachment sites for carbohydrates in collagen and thus are critical for the stability of intermolecular crosslinks. Some patients …	F52H3.1	let-268	ENSG00000083444
5352	PLOD2_HUMAN	PLOD2	IPR001006; IPR005123; IPR006620	-	-	CHAP	N	ER				ER	Procollagen-lysine,2-oxoglutarate 5-dioxygenase 2	The protein encoded by this gene is a membrane-bound homodimeric enzyme that is localized to the cisternae of the rough endoplasmic reticulum. The enzyme (cofactors iron and ascorbate) catalyzes the hydroxylation of lysyl residues in collagen-like peptides. The resultant hydroxylysyl groups are attachment sites for carbohydrates in collagen and thus are critical for the stability of intermolecula…	F52H3.1	let-268	ENSG00000152952
53938	PPIL3_HUMAN	PPIL3	IPR002130; IPR024936; IPR020892	Cyclophilin_IPR002130	Cyclophilin	CO-CHAP	N	HSP90	Co-chaperones	Co-Hsp90	Immunophilins/Cyclophilins	Cytoplasm	Peptidyl-prolyl cis-trans isomerase-like 3	This gene encodes a member of the cyclophilin family. Cyclophilins catalyze the cis-trans isomerization of peptidylprolyl imide bonds in oligopeptides. They have been proposed to act either as catalysts or as molecular chaperones in protein-folding events. Alternative splicing results in multiple transcript variants. [provided by RefSeq],	B0252.4	cyn-10	ENSG00000240344
54431	DJC10_HUMAN	DNAJC10	IPR021170; IPR003095; IPR005746; IPR013766; IPR012336; IPR017937; IPR001623	DnaJ/Hsp40_IPR003095, DnaJ/Hsp40_IPR001623	DnaJ/Hsp40	CO-CHAP	N	HSP40	Co-chaperones	Co-Hsp70	DnaJ	ER,Cytoplasm	DnaJ homolog subfamily C member 10	-	Y47H9C.5; Y73B6BL.12	dnj-27; Y73B6BL.12	ENSG00000077232
54436	B3KWX8_HUMAN; S3TC1_HUMAN	SH3TC1	IPR011990; IPR001452; IPR019734	TPR_IPR019734, IPR019734	TPR	CO-CHAP	N	TPR	Co-chaperones	Co-Hsp70/Hsp90		-	SH3 domain and tetratricopeptide repeat-containing protein 1	-	-	-	ENSG00000125089
54495	TMX3_HUMAN	TMX3	IPR017937; IPR012336; IPR005746; IPR013766	-	-	CO-CHAP	N	ER	Oxidoreductases	Thioredoxin/PDI		ER, Cytoplasm	Protein disulfide-isomerase TMX3	-	ZK973.11	ZK973.11	ENSG00000166479
54557	SGTB_HUMAN	SGTB	IPR019734; IPR011990; IPR001440; IPR013026	TPR_IPR001440, TPR_IPR013026, IPR019734	TPR	CO-CHAP	N	TPR	Co-chaperones	Co-Hsp70/Hsp90		-	Small glutamine-rich tetratricopeptide repeat-containing protein beta	-	R05F9.10	sgt-1	ENSG00000197860
5478	PPIA_HUMAN; A8K220_HUMAN	PPIA	IPR020892; IPR002130; IPR024936	Cyclophilin_IPR002130	Cyclophilin	CO-CHAP	N	HSP90	Co-chaperones	Co-Hsp90	Immunophilins/Cyclophilins	Cytoplasm	Peptidyl-prolyl cis-trans isomerase APeptidyl-prolyl cis-trans isomerase	This gene encodes a member of the peptidyl-prolyl cis-trans isomerase (PPIase) family. PPIases catalyze the cis-trans isomerization of proline imidic peptide bonds in oligopeptides and accelerate the folding of proteins. The encoded protein is a cyclosporin binding-protein and may play a role in cyclosporin A-mediated immunosuppression. The protein can also interact with several HIV proteins, inc…	ZK520.5; Y75B12B.5; Y75B12B.2	cyn-2; cyn-3; cyn-7	ENSG00000196262
54788	DJB12_HUMAN	DNAJB12	IPR018253; IPR003095; IPR001623; IPR015399	DnaJ/Hsp40_IPR003095, DnaJ/Hsp40_IPR001623	DnaJ/Hsp40	CO-CHAP	N	HSP40	Co-chaperones	Co-Hsp70	DnaJ	ER,Cytoplasm	DnaJ homolog subfamily B member 12	DNAJB12 belongs to the evolutionarily conserved DNAJ/HSP40 family of proteins, which regulate molecular chaperone activity by stimulating ATPase activity. DNAJ proteins may have up to 3 distinct domains: a conserved 70-amino acid J domain, usually at the N terminus; a glycine/phenylalanine (G/F)-rich region; and a cysteine-rich domain containing 4 motifs resembling a zinc finger domain (Ohtsuka a…	B0035.14	dnj-1	ENSG00000148719
5479	PPIB_HUMAN	PPIB	IPR024936; IPR020892; IPR002130	Cyclophilin_IPR002130	Cyclophilin	CO-CHAP	N	HSP90	Co-chaperones	Co-Hsp90	Immunophilins/Cyclophilins	ER	Peptidyl-prolyl cis-trans isomerase B	The protein encoded by this gene is a cyclosporine-binding protein and is mainly located within the endoplasmic reticulum. It is associated with the secretory pathway and released in biological fluids. This protein can bind to cells derived from T- and B-lymphocytes, and may regulate cyclosporine A-mediated immunosuppression. [provided by RefSeq],	F31C3.1; F42G9.2	cyn-5; cyn-6	ENSG00000166794
5480	PPIC_HUMAN	PPIC	IPR024936; IPR002130; IPR020892	Cyclophilin_IPR002130	Cyclophilin	CO-CHAP	N	HSP90	Co-chaperones	Co-Hsp90	Immunophilins/Cyclophilins	Cytoplasm	Peptidyl-prolyl cis-trans isomerase C	The protein encoded by this gene is a member of the peptidyl-prolyl cis-trans isomerase (PPIase)) family. PPIases catalyze the cis-trans isomerization of proline imidic peptide bonds in oligopeptides and accelerate the folding of proteins. Similar to other PPIases, this protein can bind immunosuppressant cyclosporin A. [provided by RefSeq],	F31C3.1; F42G9.2	cyn-5; cyn-6	ENSG00000168938
5481	E5KN55_HUMAN; PPID_HUMAN	PPID	IPR020892; IPR011990; IPR013026; IPR023114; IPR019734; IPR002130	Cyclophilin_IPR002130, IPR019734, TPR_IPR013026	Cyclophilin, TPR	CO-CHAP	N	HSP90	Co-chaperones	Co-Hsp90	Immunophilins/Cyclophilins	Cytoplasm, intermediate filament cytoskeleton	Peptidyl-prolyl cis-trans isomerase D	The protein encoded by this gene is a member of the peptidyl-prolyl cis-trans isomerase (PPIase) family. PPIases catalyze the cis-trans isomerization of proline imidic peptide bonds in oligopeptides and accelerate the folding of proteins. This protein has been shown to possess PPIase activity and, similar to other family members, can bind to the immunosuppressant cyclosporin A. [provided by RefSe…	-	-	ENSG00000171497
54863	TOR4A_HUMAN	TOR4A	IPR003593; IPR010448	Torsin_IPR010448	-	CHAP	YES	ER	Hsp100/AAA+			ER	torsin family 4, member A	-	Y37A1B.12; C18E9.11; Y37A1B.13	tor-1; ooc-5; tor-2	ENSG00000198113
548645	DJC25_HUMAN	DNAJC25	IPR003095; IPR001623	DnaJ/Hsp40_IPR003095, DnaJ/Hsp40_IPR001623	DnaJ/Hsp40	CO-CHAP	N	HSP40	Co-chaperones	Co-Hsp70	DnaJ	Transmembrane	DnaJ homolog subfamily C member 25	This gene represents naturally-occurring mRNAs that are co-transcribed products of the neighboring DNAJC25 and GNG10 genes. These transcripts include the first exon of DNAJC25 and the last two exons of GNG10, resulting in a protein that combines the N-terminus of DNAJC25 and the C-terminus of GNG10. [provided by RefSeq],	B0035.2; C47A4.1	dnj-2; C47A4.1	ENSG00000059769
54902	TTC19_HUMAN	TTC19	IPR013026; IPR011990; IPR013105	TPR_IPR013026, TPR_IPR013105	TPR	CO-CHAP	N	TPR	Co-chaperones	Co-Hsp70/Hsp90		Cytoplasm	Tetratricopeptide repeat protein 19, mitochondrial	This gene encodes a protein of unknown function. Alternatively spliced transcript variants have been identified, but their biological validity has not been determined. [provided by RefSeq],	Y54G11A.8	ddl-3	ENSG00000011295
54943	DJC28_HUMAN	DNAJC28	IPR018961; IPR001623	DnaJ/Hsp40_IPR001623	DnaJ/Hsp40	CO-CHAP	N	HSP40	Co-chaperones	Co-Hsp70	DnaJ	-	DnaJ homolog subfamily C member 28	-	-	-	ENSG00000177692
54943	DJC28_HUMAN	DNAJC28	IPR018961; IPR001623	DnaJ/Hsp40_IPR001623	DnaJ/Hsp40	CO-CHAP	N	HSP40	Co-chaperones	Co-Hsp70	DnaJ	-	DnaJ homolog subfamily C member 28	-	-	-	ENSG00000262911
54970	A8K8G6_HUMAN; Q53G14_HUMAN; TTC12_HUMAN	TTC12	IPR011989; IPR011990; IPR019734; IPR013026; IPR013105; IPR016024	TPR_IPR013026, TPR_IPR013105, IPR019734	TPR	CO-CHAP	N	TPR	Co-chaperones	Co-Hsp70/Hsp90		-	Tetratricopeptide repeat protein 12	-	-	-	ENSG00000149292
55001	TTC22_HUMAN	TTC22	IPR019734; IPR011990; IPR013105	TPR_IPR013105, IPR019734	TPR	CO-CHAP	N	TPR	Co-chaperones	Co-Hsp70/Hsp90		-	Tetratricopeptide repeat protein 22	-	-	-	ENSG00000006555
55033	FKB14_HUMAN	FKBP14	IPR002048; IPR001179; IPR018247; IPR023566; IPR018249; IPR011992	FKBP_IPR001179	FKBP	CO-CHAP	N	HSP90	Co-chaperones	Co-Hsp90	Immunophilins/FKBPs	ER,Cytoplasm	Peptidyl-prolyl cis-trans isomerase FKBP14	-	B0511.1	fkb-7	ENSG00000106080
55192	DJC17_HUMAN	DNAJC17	IPR003095; IPR001623; IPR012677	DnaJ/Hsp40_IPR003095, DnaJ/Hsp40_IPR001623	DnaJ/Hsp40	CO-CHAP	N	HSP40	Co-chaperones	Co-Hsp70	DnaJ	-	DnaJ homolog subfamily C member 17	-	T23B12.7	dnj-22	ENSG00000104129
55210	ATD3A_HUMAN; G3V1I6_HUMAN; D2K8Q1_HUMAN; B3KPB3_HUMAN	ATAD3A	IPR003593; IPR003959; IPR021911	-	-	CHAP	YES	MITO	Hsp100/AAA+			Mitochondrium	ATPase family AAA domain-containing protein 3A	ATAD3A and ATAD3B (MIM 612317) are mitochondrial membrane proteins that contribute to the stabilization of large mitochondrial DNA (mtDNA)-protein complexes called nucleoids (He et al., 2007 [PubMed 17210950]).[supplied by OMIM],	F54B3.3	atad-3	ENSG00000197785
55214	P3H2_HUMAN; D3DNV8_HUMAN	LEPREL1	IPR005123; IPR013105; IPR006620; IPR011990	TPR_IPR013105	TPR	CO-CHAP	N	TPR	Co-chaperones	Co-Hsp70/Hsp90	ER	ER, Golgi	Prolyl 3-hydroxylase 2	LEPREL1 belongs to a family of collagen prolyl hydroxylases required for proper collagen biosynthesis, folding, and assembly (Vranka et al., 2004 [PubMed 15044469]).[supplied by OMIM],	Y73F8A.26	Y73F8A.26	ENSG00000090530
5536	PPP5_HUMAN	PPP5C	IPR013235; IPR001440; IPR013026; IPR006186; IPR004843; IPR011236; IPR011990; IPR019734	TPR_IPR001440, TPR_IPR013026, IPR019734	TPR	CO-CHAP	N	TPR	Co-chaperones	Co-Hsp70/Hsp90		Nucleus, Cytoplasm, Golgi	Serine/threonine-protein phosphatase 5	-	Y39B6A.2	pph-5	ENSG00000011485
55466	Q8N5Z4_HUMAN; Q69YX3_HUMAN; E9PDM9_HUMAN; DNJA4_HUMAN	DNAJA4	IPR002939; IPR008971; IPR001305; IPR001623; IPR018253; IPR003095; IPR012724	DnaJ/Hsp40_IPR002939, DnaJ/Hsp40_IPR008971, DnaJ/Hsp40_IPR001305, DnaJ/Hsp40_IPR001623, DnaJ/Hsp40_IPR003095, DnaJ/Hsp40_IPR012724	DnaJ/Hsp40	CO-CHAP	N	HSP40	Co-chaperones	Co-Hsp70	DnaJ	Nucleus,other nuclear location	DnaJ homolog subfamily A member 4	-	F39B2.10	dnj-12	ENSG00000140403
55622	B4DRC7_HUMAN; TTC27_HUMAN	TTC27	IPR011990; IPR013026; IPR019734; IPR001440	TPR_IPR013026, TPR_IPR001440, IPR019734	TPR	CO-CHAP	N	TPR	Co-chaperones	Co-Hsp70/Hsp90		-	Tetratricopeptide repeat protein 27	-	T20B12.1	T20B12.1	ENSG00000018699
55664	CD37L_HUMAN	CDC37L1	IPR013874; IPR004918	Cdc37_IPR013874	Cdc37	CO-CHAP	N	HSP90	Co-chaperones	Co-Hsp90		Cytoplasm,other Cytoplasmic location	Hsp90 co-chaperone Cdc37-like 1	CDC37L1 is a cytoplasmic phosphoprotein that exists in complex with HSP90 (HSPCA; MIM 140571) as well as several other proteins involved in HSP90-mediated protein folding (Scholz et al., 2001 [PubMed 11413142]).[supplied by OMIM],	W08F4.8	cdc-37	ENSG00000106993
55735	DJC11_HUMAN	DNAJC11	IPR024586; IPR001623; IPR003095; IPR018253	DnaJ/Hsp40_IPR001623, DnaJ/Hsp40_IPR003095	DnaJ/Hsp40	CO-CHAP	N	HSP40	Co-chaperones	Co-Hsp70	DnaJ	Mitochondrium	DnaJ homolog subfamily C member 11	-	F11G11.7	dnj-9	ENSG00000007923
55741	EDEM2_HUMAN	EDEM2	IPR001382	-	-	CHAP	N	ER				ER, Cytoplasm, Extracellular Space, other extracellular location	ER degradation-enhancing alpha-mannosidase-like 2	In the endoplasmic reticulum (ER), misfolded proteins are retrotranslocated to the cytosol and degraded by the proteasome in a process known as ER-associated degradation (ERAD). EDEM2 belongs to a family of proteins involved in ERAD of glycoproteins (Mast et al., 2005 [PubMed 15537790]).[supplied by OMIM],	F10C2.5	F10C2.5	ENSG00000088298
55761	TTC17_HUMAN; Q49A97_HUMAN	TTC17	IPR011990; IPR013026; IPR019734; IPR001440	TPR_IPR013026, TPR_IPR001440, IPR019734	TPR	CO-CHAP	N	TPR	Co-chaperones	Co-Hsp70/Hsp90		-	Tetratricopeptide repeat protein 17	-	T19A5.1	T19A5.1	ENSG00000052841
55805	LR2BP_HUMAN	LRP2BP	IPR006597; IPR013026; IPR019734; IPR011990	TPR_IPR013026, IPR019734	TPR	CO-CHAP	N	TPR	Co-chaperones	Co-Hsp70/Hsp90		Cytoplasm	LRP2-binding protein	-	-	-	ENSG00000109771
55898	A8K6F7_HUMAN; UN45A_HUMAN	UNC45A	IPR024660; IPR013026; IPR016024; IPR013105; IPR011989; IPR019734; IPR023114	TPR_IPR013026, TPR_IPR013105, IPR019734	TPR	CO-CHAP	N	TPR	Co-chaperones	Co-Hsp70/Hsp90		Nucleus, Perinuclear region	Protein unc-45 homolog A	UNC45A plays a role in cell proliferation and myoblast fusion, binds progesterone receptor (PGR; MIM 607311) and HSP90 (HSPCA; MIM 140571), and acts as a regulator of the progesterone receptor chaperoning pathway (Price et al., 2002 [PubMed 12356907]; Chadli et al., 2006 [PubMed 16478993]).[supplied by OMIM],	F30H5.1	unc-45	ENSG00000140553
5611	DNJC3_HUMAN; A8KA82_HUMAN	DNAJC3	IPR011990; IPR003095; IPR001440; IPR013026; IPR019734; IPR001623	DnaJ/Hsp40_IPR003095, TPR_IPR001440, TPR_IPR013026, DnaJ/Hsp40_IPR001623, IPR019734	DnaJ/Hsp40, TPR	CO-CHAP	N	HSP40	Co-chaperones	Co-Hsp70	DnaJ	ER, Cytoplasm,Golgi apparatus,cytosol	DnaJ homolog subfamily C member 3	The protein encoded by this gene contains multiple tetratricopeptide repeat (TPR) motifs as well as the highly conserved J domain found in DNAJ chaperone family members. It is a member of the tetratricopeptide repeat family of proteins and acts as an inhibitor of the interferon-induced, dsRNA-activated protein kinase (PKR). [provided by RefSeq],	C55B6.2; Y54E10BL.4	dnj-7; dnj-28	ENSG00000102580
56255	TMX4_HUMAN	TMX4	IPR012336; IPR017937; IPR013766	-	-	CO-CHAP	N	ER	Oxidoreductases	Thioredoxin/PDI		ER, Transmembrane	thioredoxin-related transmembrane protein 4	-	F46E10.9	dpy-11	ENSG00000125827
56521	Q6IAH1_HUMAN; DJC12_HUMAN	DNAJC12	IPR001623; IPR003095	DnaJ/Hsp40_IPR001623, DnaJ/Hsp40_IPR003095	DnaJ/Hsp40	CO-CHAP	N	HSP40	Co-chaperones	Co-Hsp70	DnaJ	-	DnaJ homolog subfamily C member 12	This gene encodes a member of a subclass of the HSP40/DnaJ protein family. Members of this family of proteins are associated with complex assembly, protein folding, and export. Two transcript variants encoding distinct isoforms have been identified for this gene. [provided by RefSeq],	K07F5.16	K07F5.16	ENSG00000108176
56605	ERO1B_HUMAN	ERO1LB	IPR007266	-	-	CO-CHAP	N	ER	Oxidoreductases	Sulfhydryl oxidases		ER,Cytoplasm	ERO1-like protein beta	-	Y105E8B.8	ero-1	ENSG00000086619
56949	SYF1_HUMAN	XAB2	IPR011990; IPR013026; IPR003107; IPR019734; IPR013105	TPR_IPR013026, TPR_IPR013105, IPR019734	TPR	CO-CHAP	N	TPR	Co-chaperones	Co-Hsp70/Hsp90		Nucleus	Pre-mRNA-splicing factor SYF1	-	C50F2.3	C50F2.3	ENSG00000076924
57217	TTC7A_HUMAN; Q2T9J9_HUMAN	TTC7A	IPR011990; IPR019734; IPR001440; IPR013026	TPR_IPR001440, TPR_IPR013026, IPR019734	TPR	CO-CHAP	N	TPR	Co-chaperones	Co-Hsp70/Hsp90		-	Tetratricopeptide repeat protein 7A	The tetratricopeptide repeat (TPR) domain is defined by a degenerate consensus sequence of 34 amino acids. TPR domain-containing proteins, such as TTC7A, have diverse functions in cell cycle control, protein transport, phosphate turnover, and protein trafficking or secretion, and they can act as chaperones or scaffolding proteins (White et al., 2005 [PubMed 15718100]).[supplied by OMIM],	Y39A3CR.3	Y39A3CR.3	ENSG00000068724
573	BAG1_HUMAN	BAG1	IPR003103; IPR017093; IPR000626; IPR019955	Bag_IPR003103	Bag	CO-CHAP	N	HSP70	Co-chaperones	Co-Hsp70	BAGs	Cytoplasm,other nuclear location,other plasma membrane location,Plasma Membrane,Mitochondrium,Nucleus,cytosol	BAG family molecular chaperone regulator 1	The oncogene BCL2 is a membrane protein that blocks a step in a pathway leading to apoptosis or programmed cell death. The protein encoded by this gene binds to BCL2 and is referred to as BCL2-associated athanogene. It enhances the anti-apoptotic effects of BCL2 and represents a link between growth factor receptors and anti-apoptotic mechanisms. At least three protein isoforms are encoded by this…	F57B10.11	bag-1	ENSG00000107262
5730	PTGDS_HUMAN	PTGDS	IPR000566; IPR022272; IPR012674; IPR002972; IPR011038; IPR002345	-	-	CHAP	N	ER				ER, Nucleus, Transmembrane, extracellular region, Golgi	Prostaglandin-H2 D-isomerase	Prostaglandin-D synthase is a sigma class glutathione-S-transferase family member. The enzyme catalyzes the conversion of PGH2 to PGD2 and plays a role in the production of prostanoids in the immune system and mast cells. The presence of this enzyme can be used to identify the differentiation stage of human megakaryocytes. [provided by RefSeq],The protein encoded by this gene is a glutathione-ind…	-	-	ENSG00000107317
57486	NEUL_HUMAN	NLN	IPR024079; IPR024080; IPR001567; IPR024077	-	-	CHAP	N	MITO				Mitochondriuml intermembrane space, Cytoplasm	Neurolysin, mitochondrial	Neurolysin (EC 3.4.24.16) is an enzyme involved in the metabolic inactivation of bioactive peptides (Garrido et al., 1999 [PubMed 10235115]).[supplied by OMIM],	ZK550.3	ZK550.3	ENSG00000123213
57544	TXD16_HUMAN	TXNDC16	IPR013766; IPR012336	-	-	CO-CHAP	N	ER	Oxidoreductases	Thioredoxin/PDI		Extracellular Space	Thioredoxin domain-containing protein 16	-	-	-	ENSG00000087301
5768	QSOX1_HUMAN	QSOX1	IPR006863; IPR012336; IPR013766; IPR017905	-	-	CO-CHAP	N	ER	Oxidoreductases	Sulfhydryl oxidases		ER, Golgi, Transmembrane, Secreted	QSOX1 quiescin Q6 sulfhydryl oxidase 1	This gene encodes a protein that contains domains of thioredoxin and ERV1, members of two long-standing gene families. The gene expression is induced as fibroblasts begin to exit the proliferative cycle and enter quiescence, suggesting that this gene plays an important role in growth regulation. Two transcript variants encoding two different isoforms have been found for this gene.	F35G2.1; F47B7.2; T10H10.2	F35G2.1; F47B7.2; T10H10.2	ENSG00000116260
5830	B4DR50_HUMAN; PEX5_HUMAN	PEX5	IPR001440; IPR013026; IPR024111; IPR011990; IPR019734	TPR_IPR001440, TPR_IPR013026, IPR019734	TPR	CO-CHAP	N	TPR	Co-chaperones	Co-Hsp70/Hsp90		Cytoplasm	Peroxisomal targeting signal 1 receptor	The product of this gene binds to the C-terminal PTS1-type tripeptide peroxisomal targeting signal (SKL-type) and plays an essential role in peroxisomal protein import. Peroxins (PEXs) are proteins that are essential for the assembly of functional peroxisomes. The peroxisome biogenesis disorders (PBDs) are a group of genetically heterogeneous autosomal recessive, lethal diseases characterized by …	C34C6.6	prx-5	ENSG00000139197
585	BBS4_HUMAN; B4E178_HUMAN	BBS4	IPR011990; IPR013026; IPR019734	TPR_IPR013026, IPR019734	TPR	CO-CHAP	N	TPR	Co-chaperones	Co-Hsp70/Hsp90		Cytoplasm,centriole,centrosome	Bardet-Biedl syndrome 4 protein	This gene is a member of the Bardet-Biedl syndrome (BBS) gene family. Bardet-Biedl syndrome is an autosomal recessive disorder characterized by severe pigmentary retinopathy, obesity, polydactyly, renal malformation and mental retardation. The proteins encoded by BBS gene family members are structurally diverse. The similar phenotypes exhibited by mutations in BBS gene family members are likely d…	F58A4.14	F58A4.14	ENSG00000140463
5913	RAPSN_HUMAN	RAPSN	IPR019568; IPR013026; IPR001237; IPR001440; IPR019734; IPR001841; IPR013083; IPR018293; IPR011990	TPR_IPR013026, TPR_IPR001440, IPR019734	TPR	CO-CHAP	N	TPR	Co-chaperones	Co-Hsp70/Hsp90		Plasma Membrane	43 kDa receptor-associated protein of the synapse	This protein belongs to a family of proteins that are receptor associated proteins of the synapse. It contains a conserved cAMP-dependent protein kinase phosphorylation site. It is believed to play some role in anchoring or stabilizing the nicotinic acetylcholine receptor at synaptic sites. It may link the receptor to the underlying postsynaptic cytoskeleton, possibly by direct association with a…	C18H9.7	rpy-1	ENSG00000165917
60681	Q8NAG5_HUMAN; Q658U4_HUMAN; FKB10_HUMAN	FKBP10	IPR011992; IPR018249; IPR001179; IPR018247; IPR002048	FKBP_IPR001179	FKBP	CO-CHAP	N	HSP90	Co-chaperones	Co-Hsp90	Immunophilins/FKBPs	ER,Cytoplasm	Peptidyl-prolyl cis-trans isomerase FKBP10	The protein encoded by this gene belongs to the FKBP-type peptidyl-prolyl cis/trans isomerase family. It is located in endoplasmic reticulum and acts as molecular chaperones. An alternatively spliced variant encoding different isoform has been found, but the biological validity of the variant is not determined. [provided by RefSeq],	B0511.1	fkb-7	ENSG00000141756
617	BCS1_HUMAN	BCS1L	IPR003960; IPR003959; IPR014851; IPR003593	-	-	CHAP	YES	MITO	Hsp100/AAA+			Mitochondrium, Cytoplasm,membrane rafts,Plasma Membrane	Mitochondrial chaperone BCS1	This gene encodes a homolog of the S. cerevisiae bcs1 protein which is involved in the assembly of complex III of the mitochondrial respiratory chain. The encoded protein does not contain a mitochondrial targeting sequence but experimental studies confirm that it is imported into mitochondria. Mutations in this gene are associated with mitochondrial complex III deficiency and the GRACILE syndrome…	F54C9.6	bcs-1	ENSG00000074582
63943	FKBPL_HUMAN	FKBPL	IPR023566; IPR011990; IPR019734; IPR013026; IPR001440	TPR_IPR013026, TPR_IPR001440, IPR019734	TPR	CO-CHAP	N	TPR	Co-chaperones	Co-Hsp70/Hsp90		Nucleus, Membrane	FK506-binding protein-like	The protein encoded by this gene has similarity to the immunophilin protein family, which play a role in immunoregulation and basic cellular processes involving protein folding and trafficking. The encoded protein is thought to have a potential role in the induced radioresistance. Also it appears to have some involvement in the control of the cell cycle. [provided by RefSeq],	-	-	ENSG00000223666
63943	FKBPL_HUMAN	FKBPL	IPR023566; IPR011990; IPR019734; IPR013026; IPR001440	TPR_IPR013026, TPR_IPR001440, IPR019734	TPR	CO-CHAP	N	TPR	Co-chaperones	Co-Hsp70/Hsp90		Nucleus, Membrane	FK506-binding protein-like	The protein encoded by this gene has similarity to the immunophilin protein family, which play a role in immunoregulation and basic cellular processes involving protein folding and trafficking. The encoded protein is thought to have a potential role in the induced radioresistance. Also it appears to have some involvement in the control of the cell cycle. [provided by RefSeq],	-	-	ENSG00000224200
63943	FKBPL_HUMAN	FKBPL	IPR023566; IPR011990; IPR019734; IPR013026; IPR001440	TPR_IPR013026, TPR_IPR001440, IPR019734	TPR	CO-CHAP	N	TPR	Co-chaperones	Co-Hsp70/Hsp90		Nucleus, Membrane	FK506-binding protein-like	The protein encoded by this gene has similarity to the immunophilin protein family, which play a role in immunoregulation and basic cellular processes involving protein folding and trafficking. The encoded protein is thought to have a potential role in the induced radioresistance. Also it appears to have some involvement in the control of the cell cycle. [provided by RefSeq],	-	-	ENSG00000230907
63943	FKBPL_HUMAN	FKBPL	IPR023566; IPR011990; IPR019734; IPR013026; IPR001440	TPR_IPR013026, TPR_IPR001440, IPR019734	TPR	CO-CHAP	N	TPR	Co-chaperones	Co-Hsp70/Hsp90		Nucleus, Membrane	FK506-binding protein-like	The protein encoded by this gene has similarity to the immunophilin protein family, which play a role in immunoregulation and basic cellular processes involving protein folding and trafficking. The encoded protein is thought to have a potential role in the induced radioresistance. Also it appears to have some involvement in the control of the cell cycle. [provided by RefSeq],	-	-	ENSG00000204315
64215	DNJC1_HUMAN	DNAJC1	IPR003095; IPR001623; IPR009057; IPR001005; IPR017884; IPR018253	DnaJ/Hsp40_IPR003095, DnaJ/Hsp40_IPR001623	DnaJ/Hsp40	CO-CHAP	N	HSP40	Co-chaperones	Co-Hsp70	DnaJ	Nucleus,ER,other nuclear location,other plasma membrane location,Plasma Membrane,Cytoplasm	DnaJ homolog subfamily C member 1	-	F54F2.9	F54F2.9	ENSG00000136770
64222	TOR3A_HUMAN	TOR3A	IPR010448	Torsin_IPR010448	-	CHAP	YES	ER	Hsp100/AAA+			ER	torsin family 3, member A	-	Y37A1B.12; C18E9.11; Y37A1B.13	tor-1; ooc-5; tor-2	ENSG00000186283
64374	SIL1_HUMAN	SIL1	IPR016024; IPR011989	-	-	CO-CHAP	N	HSP70	Co-chaperones	Co-Hsp70	Hsp110/BAP/NEF	ER/Cytoplasm	Nucleotide exchange factor SIL1	This gene encodes a resident endoplasmic reticulum (ER), N-linked glycoprotein with an N-terminal ER targeting sequence, 2 putative N-glycosylation sites, and a C-terminal ER retention signal. This protein functions as a nucleotide exchange factor for another unfolded protein response protein. Mutations in this gene have been associated with Marinesco-Sjogren syndrome. Alternate transcriptional s…	-	-	ENSG00000120725
644591	PAL4G_HUMAN	PPIAL4G	IPR002130; IPR020892; IPR024936	Cyclophilin_IPR002130	Cyclophilin	CO-CHAP	N	HSP90	Co-chaperones	Co-Hsp90	Immunophilins/Cyclophilins	Cytoplasm	Peptidyl-prolyl cis-trans isomerase A-like 4G	-	T22F3.12	T22F3.12	ENSG00000236334
6449	SGTA_HUMAN	SGTA	IPR011990; IPR001440; IPR019734; IPR013026	TPR_IPR001440, TPR_IPR013026, IPR019734	TPR	CO-CHAP	N	TPR	Co-chaperones	Co-Hsp70/Hsp90		Cytoplasm	Small glutamine-rich tetratricopeptide repeat-containing protein alpha	This gene encodes a protein which is capable of interacting with the major nonstructural protein of parvovirus H-1 and 70-kDa heat shock cognate protein; however, its function is not known. Since this transcript is expressed ubiquitously in various tissues, this protein may serve a housekeeping function. [provided by RefSeq],	R05F9.10	sgt-1	ENSG00000104969
64714	PDIA2_HUMAN	PDIA2	IPR005792; IPR013766; IPR017937; IPR012336; IPR005746	-	-	CO-CHAP	N	ER	Oxidoreductases	PDI		ER, ER lumen	Protein disulfide-isomerase A2	Protein disulfide isomerases (EC 5.3.4.1), such as PDIP, are endoplasmic reticulum (ER) resident proteins that catalyze protein folding and thiol-disulfide interchange reactions (Desilva et al., 1996 [PubMed 8561901]).[supplied by OMIM],	-	-	ENSG00000185615
64837	KLC2_HUMAN	KLC2	IPR002151; IPR013105; IPR011990; IPR019734; IPR015792; IPR015390; IPR013026	TPR_IPR013105, TPR_IPR013026, IPR019734	TPR	CO-CHAP	N	TPR	Co-chaperones	Co-Hsp70/Hsp90		Cytoplasm	Kinesin light chain 2	Kinesin is a molecular motor that generates ATP-dependent movement of vesicles and organelles along microtubules. Kinesin consists of 2 light chains, such as KLC2, and 2 heavy chains (see KIF5B; MIM 602809) in a 1:1 stoichiometric ratio (Rahman et al., 1998 [PubMed 9624122]).[supplied by OMIM],	C18C4.10	klc-2	ENSG00000174996
64927	TTC23_HUMAN	TTC23	IPR011990; IPR013105	TPR_IPR013105	TPR	CO-CHAP	N	TPR	Co-chaperones	Co-Hsp70/Hsp90		-	Tetratricopeptide repeat protein 23	-	-	-	ENSG00000103852
6674	SPAG1_HUMAN; B3KQ58_HUMAN	SPAG1	IPR001440; IPR019734; IPR023114; IPR011990; IPR013026	TPR_IPR001440, TPR_IPR013026, IPR019734	TPR	CO-CHAP	N	TPR	Co-chaperones	Co-Hsp70/Hsp90		Cytoplasm	Sperm-associated antigen 1	The correlation of anti-sperm antibodies with cases of unexplained infertility implicates a role for these antibodies in blocking fertilization. Improved diagnosis and treatment of immunologic infertility, as well as identification of proteins for targeted contraception, are dependent on the identification and characterization of relevant sperm antigens. The protein expressed by this gene is reco…	-	-	ENSG00000104450
6730	B3KMI9_HUMAN; SRP68_HUMAN	SRP68	IPR011990	-	-	CO-CHAP	N	TPR	Co-chaperones	Co-Hsp70/Hsp90		Nucleus	Signal recognition particle 68 kDa protein	The signal recognition particle (SRP) is a ribonucleoprotein complex that transports secreted and membrane proteins to the endoplasmic reticulum for processing. The complex includes a 7S RNA and six protein subunits. This gene encodes the 68kDa component of the SRP. Alternatively spliced transcript variants have been identified, but their biological validity has not been determined. Three related…	F55C5.8	F55C5.8	ENSG00000167881
6731	SRP72_HUMAN; Q7Z3C0_HUMAN	SRP72	IPR013699; IPR013026; IPR011990; IPR001440; IPR019734	TPR_IPR013026, TPR_IPR001440, IPR019734	TPR	CO-CHAP	N	TPR	Co-chaperones	Co-Hsp70/Hsp90		Nucleus	Signal recognition particle 72 kDa protein	-	tpr-4	F08D12.1	ENSG00000174780
6767	Q2TU77_HUMAN; F10A1_HUMAN	ST13	IPR006636; IPR013026; IPR013105; IPR019734; IPR011990; IPR001440	TPR_IPR013026, TPR_IPR013105, TPR_IPR001440, IPR019734	TPR	CO-CHAP	N	TPR	Co-chaperones	Co-Hsp70/Hsp90		Cytoplasm	Hsc70-interacting protein	The protein encoded by this gene is an adaptor protein that mediates the association of the heat shock proteins HSP70 and HSP90. This protein has been shown to be involved in the assembly process of glucocorticoid receptor, which requires the assistance of multiple molecular chaperones. The expression of this gene is reported to be downregulated in colorectal carcinoma tissue suggesting that is a…	T12D8.8	hip-1	ENSG00000100380
6782	HSP13_HUMAN	HSPA13	IPR001023; IPR018181; IPR013126	Hsp70_IPR001023	Hsp70	CHAP	YES	HSP70	HSP70s			Cytoplasm	Heat shock 70 kDa protein 13	The protein encoded by this gene is a member of the heat shock protein 70 family and is found associated with microsomes. Members of this protein family play a role in the processing of cytosolic and secretory proteins, as well as in the removal of denatured or incorrectly-folded proteins. The encoded protein contains an ATPase domain and has been shown to associate with a ubiquitin-like protein.…	F54C9.2	stc-1	ENSG00000155304
6950	TCPA_HUMAN; E7EQR6_HUMAN	TCP1	IPR012715; IPR002194; IPR017998; IPR002423	Hsp60/Chaperonin_IPR002194, Hsp60/Chaperonin_IPR002423	Hsp60/Chaperonin	CHAP	YES	HSP60	Chaperonin	CCT/TRiC		Cytoplasm	T-complex protein 1 subunit alpha	This gene encodes a molecular chaperone that is member of the chaperonin containing TCP1 complex (CCT), also known as the TCP1 ring complex (TRiC). This complex consists of two identical stacked rings, each containing eight different proteins. Unfolded polypeptides enter the central cavity of the complex and are folded in an ATP-dependent manner. The complex folds various proteins, including acti…	T05C12.7	cct-1	ENSG00000120438
7184	ENPL_HUMAN	HSP90B1	IPR015566; IPR019805; IPR020568; IPR003594; IPR001404; IPR020575	Hsp90_IPR001404	Hsp90	CHAP	YES	HSP90	HSP90s	Grp94		Cytoplasm/ER	Endoplasmin	HSP90 proteins are highly conserved molecular chaperones that have key roles in signal transduction, protein folding, protein degradation, and morphologic evolution. HSP90 proteins normally associate with other cochaperones and play important roles in folding newly synthesized proteins or stabilizing and refolding denatured proteins after stress. HSP90B1 is an endoplasmic reticulum HSP90 protein.…	T05E11.3	T05E11.3	ENSG00000166598
7203	TCPG_HUMAN; Q59H77_HUMAN; B3KX11_HUMAN	CCT3	IPR012719; IPR002423; IPR002194; IPR017998	Hsp60/Chaperonin_IPR002423, Hsp60/Chaperonin_IPR002194	Hsp60/Chaperonin	CHAP	YES	HSP60	Chaperonin	CCT/TRiC		Cytoplasm,membrane rafts,cytoskeleton,Plasma Membrane,Extracellular Space,other extracellular location,nucleoli,Nucleus,cytosol	T-complex protein 1 subunit gamma	This gene encodes a molecular chaperone that is member of the chaperonin containing TCP1 complex (CCT), also known as the TCP1 ring complex (TRiC). This complex consists of two identical stacked rings, each containing eight different proteins. Unfolded polypeptides enter the central cavity of the complex and are folded in an ATP-dependent manner. The complex folds various proteins, including acti…	F54A3.3	cct-3	ENSG00000163468
7265	TTC1_HUMAN	TTC1	IPR023114; IPR019734; IPR001440; IPR013026; IPR011990	TPR_IPR001440, TPR_IPR013026, IPR019734	TPR	CO-CHAP	N	TPR	Co-chaperones	Co-Hsp70/Hsp90		Peroxisome	Tetratricopeptide repeat protein 1	-	C34B2.5	C34B2.5	ENSG00000113312
7266	DNJC7_HUMAN; Q7Z784_HUMAN	DNAJC7	IPR001440; IPR013026; IPR001623; IPR003095; IPR011990; IPR019734; IPR023114; IPR013105	TPR_IPR001440, TPR_IPR013026, DnaJ/Hsp40_IPR001623, DnaJ/Hsp40_IPR003095, TPR_IPR013105, IPR019734	TPR, DnaJ/Hsp40	CO-CHAP	N	HSP40	Co-chaperones	Co-Hsp70	DnaJ	Cytoplasm,other nuclear location,Nucleus,cytosol	DnaJ homolog subfamily C member 7	DNAJC7 belongs to the evolutionarily conserved DNAJ/HSP40 family of proteins, which regulate molecular chaperone activity by stimulating ATPase activity. DNAJ proteins may have up to 3 distinct domains: a conserved 70-amino acid J domain, usually at the N terminus; a glycine/phenylalanine (G/F)-rich region; and a cysteine-rich domain containing 4 motifs resembling a zinc finger domain (Ohtsuka an…	-	-	ENSG00000168259
7267	TTC3_HUMAN	TTC3	IPR011990; IPR001440; IPR013083; IPR013026; IPR019734; IPR001841	TPR_IPR001440, TPR_IPR013026, IPR019734	TPR	CO-CHAP	N	TPR	Co-chaperones	Co-Hsp70/Hsp90	MITO	Nucleus, Nucleolus, Mitochondrium, Vacuole	E3 ubiquitin-protein ligase TTC3	-	-	-	ENSG00000182670
7268	TTC4_HUMAN	TTC4	IPR011990; IPR023114; IPR013026; IPR019734	TPR_IPR013026, IPR019734	TPR	CO-CHAP	N	TPR	Co-chaperones	Co-Hsp70/Hsp90			Tetratricopeptide repeat protein 4	The 34-amino acid tetratricopeptide repeat (TPR) motif is found in a variety of proteins and may mediate protein-protein or protein-membrane interactions.[supplied by OMIM],	C17G10.2	C17G10.2	ENSG00000243725
7295	B1ALW1_HUMAN; O60744_HUMAN; THIO_HUMAN	TXN	IPR005746; IPR013766; IPR012336; IPR017937	-	-	CO-CHAP	N	ER	Oxidoreductases	Thioredoxin/PDI		Mitochondrium, Nucleus, extracellular region, cytoplasm	Thioredoxin	Thioredoxin is a 12-kD oxidoreductase enzyme containing a dithiol-disulfide active site. It is ubiquitous and found in many organisms from plants and bacteria to mammals. Multiple in vitro substrates for thioredoxin have been identified, including ribonuclease, choriogonadotropins, coagulation factors, glucocorticoid receptor, and insulin. Reduction of insulin is classically used as an activity t…	-	-	ENSG00000136810
7296	TRXR1_HUMAN	TXNRD1	IPR004099; IPR001327; IPR016156; IPR013027; IPR002109; IPR012336; IPR023753; IPR012999; IPR006338	-	-	CO-CHAP	N	MITO	Thioredoxins/PDIs			Cytoplasm, Nucleus	Thioredoxin reductase 1, cytoplasmic	This gene encodes a member of the family of pyridine nucleotide oxidoreductases. This protein reduces thioredoxins as well as other substrates, and plays a role in selenium metabolism and protection against oxidative stress. The functional enzyme is thought to be a homodimer which uses FAD as a cofactor. Each subunit contains a selenocysteine (Sec) residue which is required for catalytic activity…	C06G3.7	trxr-1	ENSG00000198431
7403	KDM6A_HUMAN; Q59HG3_HUMAN	UTX	IPR013026; IPR003347; IPR011990; IPR001440; IPR019734	TPR_IPR013026, TPR_IPR001440, IPR019734	TPR	CO-CHAP	N	TPR	Co-chaperones	Co-Hsp70/Hsp90		Nucleus	Lysine-specific demethylase 6A	-	D2021.1; F18E9.5; F23D12.5	utx-1; tag-279; F23D12.5	ENSG00000147050
7404	F8W8R7_HUMAN; UTY_HUMAN; F4MH27_HUMAN; F5H4V7_HUMAN; F4MH60_HUMAN	UTY	IPR003347; IPR013026; IPR019734; IPR011990; IPR001440	TPR_IPR013026, TPR_IPR001440, IPR019734	TPR	CO-CHAP	N	TPR	Co-chaperones	Co-Hsp70/Hsp90		Nucleus	Histone demethylase UTY	This gene encodes a protein containing tetratricopeptide repeats which are thought to be involved in protein-protein interactions. This protein is a minor histocompatibility antigen which may induce graft rejection of male stem cell grafts. Alternative splicing results in multiple transcript variants encoding different isoforms. [provided by RefSeq],	D2021.1; C29F7.6; F18E9.5; F23D12.5	utx-1; C29F7.6; tag-279; F23D12.5	ENSG00000183878
7411	PFD3_HUMAN	VBP1	IPR016655; IPR004127; IPR009053	Prefoldin_IPR009053	Prefoldin	CHAP	N	PFD	Prefoldin			Cytoplasm	Prefoldin subunit 3	The protein encoded by this gene interacts with the Von Hippel-Lindau protein to form an intracellular complex. Because it functions as a chaperone protein, it is suspected that it may play a role in the transport of the Von Hippel-Lindau protein from the perinuclear granules to the nucleus or cytoplasm. [provided by RefSeq],	T06G6.9	pfd-3	ENSG00000155959
7415	Q96IF9_HUMAN; TERA_HUMAN	VCP	IPR003959; IPR003960; IPR015415; IPR003593; IPR005938; IPR004201; IPR003338; IPR009010	-	-	CHAP	YES	ER	Hsp100/AAA+	UPR/ERAD		Cytoplasm	Transitional endoplasmic reticulum ATPase	The protein encoded by this gene is a member of a family that includes putative ATP-binding proteins involved in vesicle transport and fusion, 26S proteasome function, and assembly of peroxisomes. This protein, as a structural protein, is associated with clathrin, and heat-shock protein Hsc70, to form a complex. It has been implicated in a number of cellular events that are regulated during mitos…	C06A1.1; C41C4.8	cdc-48.1; cdc-48.2	ENSG00000165280
7917	BAG6_HUMAN; F8VXY4_HUMAN; E7EMZ4_HUMAN; B4DZ12_HUMAN; B4E3V4_HUMAN	BAG6	IPR019955; IPR021925; IPR000626; IPR019954	-	-	CO-CHAP	N	HSP70	Co-chaperones	Co-Hsp70/BAGs		Nucleus,other nuclear location,Cytoplasm,cytosol	Large proline-rich protein BAG6	This gene was first characterized as part of a cluster of genes located within the human major histocompatibility complex class III region. This gene encodes a nuclear protein that is cleaved by caspase 3 and is implicated in the control of apoptosis. In addition, the protein forms a complex with E1A binding protein p300 and is required for the acetylation of p53 in response to DNA damage. Multip…	-	-	ENSG00000096155
7917	BAG6_HUMAN; F8VXY4_HUMAN; E7EMZ4_HUMAN; B4DZ12_HUMAN; B4E3V4_HUMAN	BAG6	IPR019955; IPR021925; IPR000626; IPR019954	-	-	CO-CHAP	N	HSP70	Co-chaperones	Co-Hsp70/BAGs		Nucleus,other nuclear location,Cytoplasm,cytosol	Large proline-rich protein BAG6	This gene was first characterized as part of a cluster of genes located within the human major histocompatibility complex class III region. This gene encodes a nuclear protein that is cleaved by caspase 3 and is implicated in the control of apoptosis. In addition, the protein forms a complex with E1A binding protein p300 and is required for the acetylation of p53 in response to DNA damage. Multip…	-	-	ENSG00000204463
7917	BAG6_HUMAN; F8VXY4_HUMAN; E7EMZ4_HUMAN; B4DZ12_HUMAN; B4E3V4_HUMAN	BAG6	IPR019955; IPR021925; IPR000626; IPR019954	-	-	CO-CHAP	N	HSP70	Co-chaperones	Co-Hsp70/BAGs		Nucleus,other nuclear location,Cytoplasm,cytosol	Large proline-rich protein BAG6	This gene was first characterized as part of a cluster of genes located within the human major histocompatibility complex class III region. This gene encodes a nuclear protein that is cleaved by caspase 3 and is implicated in the control of apoptosis. In addition, the protein forms a complex with E1A binding protein p300 and is required for the acetylation of p53 in response to DNA damage. Multip…	-	-	ENSG00000233348
7917	BAG6_HUMAN; F8VXY4_HUMAN; E7EMZ4_HUMAN; B4DZ12_HUMAN; B4E3V4_HUMAN	BAG6	IPR019955; IPR021925; IPR000626; IPR019954	-	-	CO-CHAP	N	HSP70	Co-chaperones	Co-Hsp70/BAGs		Nucleus,other nuclear location,Cytoplasm,cytosol	Large proline-rich protein BAG6	This gene was first characterized as part of a cluster of genes located within the human major histocompatibility complex class III region. This gene encodes a nuclear protein that is cleaved by caspase 3 and is implicated in the control of apoptosis. In addition, the protein forms a complex with E1A binding protein p300 and is required for the acetylation of p53 in response to DNA damage. Multip…	-	-	ENSG00000227761
7917	BAG6_HUMAN; F8VXY4_HUMAN; E7EMZ4_HUMAN; B4DZ12_HUMAN; B4E3V4_HUMAN	BAG6	IPR019955; IPR021925; IPR000626; IPR019954	-	-	CO-CHAP	N	HSP70	Co-chaperones	Co-Hsp70/BAGs		Nucleus,other nuclear location,Cytoplasm,cytosol	Large proline-rich protein BAG6	This gene was first characterized as part of a cluster of genes located within the human major histocompatibility complex class III region. This gene encodes a nuclear protein that is cleaved by caspase 3 and is implicated in the control of apoptosis. In addition, the protein forms a complex with E1A binding protein p300 and is required for the acetylation of p53 in response to DNA damage. Multip…	-	-	ENSG00000228760
7917	BAG6_HUMAN; F8VXY4_HUMAN; E7EMZ4_HUMAN; B4DZ12_HUMAN; B4E3V4_HUMAN	BAG6	IPR019955; IPR021925; IPR000626; IPR019954	-	-	CO-CHAP	N	HSP70	Co-chaperones	Co-Hsp70/BAGs		Nucleus,other nuclear location,Cytoplasm,cytosol	Large proline-rich protein BAG6	This gene was first characterized as part of a cluster of genes located within the human major histocompatibility complex class III region. This gene encodes a nuclear protein that is cleaved by caspase 3 and is implicated in the control of apoptosis. In addition, the protein forms a complex with E1A binding protein p300 and is required for the acetylation of p53 in response to DNA damage. Multip…	-	-	ENSG00000234651
7917	BAG6_HUMAN; F8VXY4_HUMAN; E7EMZ4_HUMAN; B4DZ12_HUMAN; B4E3V4_HUMAN	BAG6	IPR019955; IPR021925; IPR000626; IPR019954	-	-	CO-CHAP	N	HSP70	Co-chaperones	Co-Hsp70/BAGs		Nucleus,other nuclear location,Cytoplasm,cytosol	Large proline-rich protein BAG6	This gene was first characterized as part of a cluster of genes located within the human major histocompatibility complex class III region. This gene encodes a nuclear protein that is cleaved by caspase 3 and is implicated in the control of apoptosis. In addition, the protein forms a complex with E1A binding protein p300 and is required for the acetylation of p53 in response to DNA damage. Multip…	-	-	ENSG00000229524
79573	TTC13_HUMAN	TTC13	IPR019734; IPR013026; IPR011990	TPR_IPR013026, IPR019734	TPR	CO-CHAP	N	TPR	Co-chaperones	Co-Hsp70/Hsp90		-	Tetratricopeptide repeat protein 13	-	-	-	ENSG00000143643
79612	A4FU51_HUMAN; NAA16_HUMAN	NARG1L	IPR013026; IPR021183; IPR011990; IPR019734	TPR_IPR013026, IPR019734	TPR	CO-CHAP	N	TPR	Co-chaperones	Co-Hsp70/Hsp90		Nucleus	N-alpha-acetyltransferase 16, NatA auxiliary subunit	-	Y50D7A.4	Y50D7A.4	ENSG00000172766
79628	S3TC2_HUMAN	SH3TC2	IPR011990; IPR001440; IPR001452; IPR019734	TPR_IPR001440, IPR019734	TPR	CO-CHAP	N	TPR	Co-chaperones	Co-Hsp70/Hsp90		-	SH3 domain and tetratricopeptide repeat-containing protein 2	This gene encodes a protein with two N-terminal Src homology 3 (SH3) domains and 10 tetratricopeptide repeat (TPR) motifs, and is a member of a small gene family. The gene product has been proposed to be an adapter or docking molecule. Mutations in this gene result in autosomal recessive Charcot-Marie-Tooth disease type 4C, a childhood-onset neurodegenerative disease characterized by demyelinatio…	-	-	ENSG00000169247
79657	RPAP3_HUMAN; B4DRW9_HUMAN	RPAP3	IPR019734; IPR001440; IPR013026; IPR011990	TPR_IPR001440, TPR_IPR013026, IPR019734	TPR	CO-CHAP	N	TPR	Co-chaperones	Co-Hsp70/Hsp90		-	RNA polymerase II-associated protein 3	This gene encodes an RNA polymerase II-associated protein. The encoded protein may function in transcriptional regulation and may also regulate apoptosis. Alternatively spliced transcript variants have been described. [provided by RefSeq],	-	-	ENSG00000005175
79738	BBS10_HUMAN	BBS10	IPR002423	Hsp60/Chaperonin_IPR002423	Hsp60/Chaperonin	CHAP	YES	HSP60	Chaperonin	BBS complex		Cilium	Bardet-Biedl syndrome 10 protein	-	-	-	ENSG00000179941
79809	A8KA77_HUMAN; TT21B_HUMAN	TTC21B	IPR013105; IPR001440; IPR019734; IPR013026; IPR011990	TPR_IPR013105, TPR_IPR001440, TPR_IPR013026, IPR019734	TPR	CO-CHAP	N	TPR	Co-chaperones	Co-Hsp70/Hsp90		Cytoplasm, cytoskeleton, cilium axoneme	Tetratricopeptide repeat protein 21B	-	ZK328.7	ZK328.7	ENSG00000123607
79836	LONF3_HUMAN	LONRF3	IPR013026; IPR013105; IPR013083; IPR003111; IPR018957; IPR001841; IPR017907; IPR011990; IPR015947; IPR019734	TPR_IPR013026, TPR_IPR013105, IPR019734	TPR	CO-CHAP	N	TPR	Co-chaperones	Co-Hsp70/Hsp90		-	LON peptidase N-terminal domain and RING finger protein 3	The protein encoded by this gene contains a RING finger domain, a motif present in a variety of functionally distinct proteins and known to be involved in protein-protein and protein-DNA interactions. Multiple alternatively spliced transcript variants have been suggested, but their full length natures are not clear. [provided by RefSeq],	-	-	ENSG00000175556
7991	TUSC3_HUMAN	TUSC3	IPR006844; IPR021149; IPR012336; IPR013766	-	-	CO-CHAP	N	ER	Oxidoreductases	Thioredoxin/PDI		ER, Transmembrane	tumor suppressor candidate 3	This gene is a candidate tumor suppressor gene. It is located within a homozygously deleted region of a metastatic prostate cancer. The gene is expressed in most nonlymphoid human tissues including prostate, lung, liver, and colon. Expression was also detected in many epithelial tumor cell lines. Two transcript variants encoding distinct isoforms have been identified for this gene.	ZK686.3	ZK686.3	ENSG00000104723
79962	DJC22_HUMAN	DNAJC22	IPR007829; IPR003095; IPR001623	DnaJ/Hsp40_IPR003095, DnaJ/Hsp40_IPR001623	DnaJ/Hsp40	CO-CHAP	N	HSP40	Co-chaperones	Co-Hsp70	DnaJ	Transmembrane	DnaJ homolog subfamily C member 22	-	-	-	ENSG00000178401
79982	DJB14_HUMAN	DNAJB14	IPR001623; IPR003095; IPR015399; IPR018253	DnaJ/Hsp40_IPR001623, DnaJ/Hsp40_IPR003095	DnaJ/Hsp40	CO-CHAP	N	HSP40	Co-chaperones	Co-Hsp70	DnaJ	Transmembrane	DnaJ homolog subfamily B member 14	-	B0035.14	dnj-1	ENSG00000164031
79989	B7Z5M0_HUMAN; E7ET00_HUMAN; F8W724_HUMAN; TTC26_HUMAN	TTC26	IPR013026; IPR011990	TPR_IPR013026	TPR	CO-CHAP	N	TPR	Co-chaperones	Co-Hsp70/Hsp90		-	Tetratricopeptide repeat protein 26	-	C27H5.7	dyf-13	ENSG00000105948
80155	NAA15_HUMAN; Q58F05_HUMAN	NARG1	IPR013105; IPR011990; IPR013026; IPR019734; IPR021183	TPR_IPR013105, TPR_IPR013026, IPR019734	TPR	CO-CHAP	N	TPR	Co-chaperones	Co-Hsp70/Hsp90		Nucleus	N-alpha-acetyltransferase 15, NatA auxiliary subunit	This gene encodes a protein of unknown function. However, similarity to proteins in yeast and other species suggests that this protein may be an N-acetyltransferase. [provided by RefSeq],	Y50D7A.4	Y50D7A.4	ENSG00000164134
80267	Q7L2Y5_HUMAN; EDEM3_HUMAN	EDEM3	IPR001382; IPR003137	-	-	CHAP	N	ER				ER, Cytoplasm	ER degradation-enhancing alpha-mannosidase-like 3	Quality control in the endoplasmic reticulum (ER) ensures that only properly folded proteins are retained in the cell through recognition and degradation of misfolded or unassembled proteins. EDEM3 belongs to a group of proteins that accelerate degradation of misfolded glycoproteins in the ER (Hirao et al., 2006 [PubMed 16431915]).[supplied by OMIM],	ZC506.1	ZC506.1	ENSG00000116406
80273	GRPE1_HUMAN	GRPEL1	IPR013805; IPR009012; IPR000740	GrpE_IPR009012, GrpE_IPR000740	GrpE	CO-CHAP	N	HSP70	Co-chaperones	Co-Hsp70	NEF/GrpE	Cytoplasm	GrpE protein homolog 1, mitochondrial	-	C34C12.8	C34C12.8	ENSG00000109519
80331	DNJC5_HUMAN; Q6AHX3_HUMAN	DNAJC5	IPR003095; IPR001623; IPR018253	DnaJ/Hsp40_IPR003095, DnaJ/Hsp40_IPR001623	DnaJ/Hsp40	CO-CHAP	N	HSP40	Co-chaperones	Co-Hsp70	DnaJ	Plasma Membrane,ER,other plasma membrane location,Cytoplasm	DnaJ homolog subfamily C member 5	-	K02G10.8	dnj-14	ENSG00000101152
8100	IFT88_HUMAN; B3KX42_HUMAN	IFT88	IPR013026; IPR019734; IPR006597; IPR011990; IPR013105; IPR001440	TPR_IPR013026, TPR_IPR013105, TPR_IPR001440, IPR019734	TPR	CO-CHAP	N	TPR	Co-chaperones	Co-Hsp70/Hsp90		Cytoplasm, microtubule, centriole, cilium	Intraflagellar transport protein 88 homolog	This gene encodes a member of the tetratrico peptide repeat (TPR) family. Mutations of a similar gene in mouse can cause polycystic kidney disease. Two transcript variants encoding distinct isoforms have been identified for this gene. [provided by RefSeq],	Y41G9A.1	osm-5	ENSG00000032742
811	CALR_HUMAN	CALR	IPR018124; IPR009169; IPR008985; IPR001580; IPR013320	-	-	CHAP	N	ER	Calnexins			ER, Cytoplasm,membrane rafts,Golgi apparatus,Plasma Membrane,phagosomes,nuclear matrix,sarcoplasmic reticulum,nuclear envelope,Nucleus,cytosol,Extracellular Space,extracellular matrix	Calreticulin	Calreticulin is a multifunctional protein that acts as a major Ca(2+)-binding (storage) protein in the lumen of the endoplasmic reticulum. It is also found in the nucleus, suggesting that it may have a role in transcription regulation. Calreticulin binds to the synthetic peptide KLGFFKR, which is almost identical to an amino acid sequence in the DNA-binding domain of the superfamily of nuclear re…	Y38A10A.5	crt-1	ENSG00000179218
81542	TMX1_HUMAN	TMX1	IPR017937; IPR012336; IPR013766	-	-	CO-CHAP	N	ER	Oxidoreductases	Thioredoxin/PDI		ER	thioredoxin-related transmembrane protein 1	TXNDC1 is a thioredoxin (TXN; see MIM 187700)-related protein with disulfide reductase activity	F46E10.9	dpy-11	ENSG00000139921
81567	Q6EHZ3_HUMAN; TXND5_HUMAN; B2RDM2_HUMAN	TXNDC5	IPR005746; IPR013766; IPR005788; IPR012336; IPR017937	-	-	CO-CHAP	N	ER	Oxidoreductases	Thioredoxin/PDI		ER, ER lumen, lysosomal lumen	Thioredoxin domain-containing protein 5	This gene encodes a component of BLOC-1 (biogenesis of lysosome-related organelles complex 1). Components of this complex are involved in the biogenesis of organelles such as melanosomes and platelet-dense granules. A mouse model for Hermansky-Pudlak Syndrome is mutated in the murine version of this gene. Some transcripts of the downstream gene TXNDC5 overlap this gene, but they do not contain an…	-	-	ENSG00000239264
81570	CLPB_HUMAN	CLPB	IPR002110; IPR003593; IPR020683; IPR019489; IPR013093; IPR001270	-	-	CHAP	YES	MITO	Hsp100/AAA+			Mitochondrium, Nucleus, Cytoplasm	Caseinolytic peptidase B protein homolog	-	-	-	ENSG00000162129
81572	PDRG1_HUMAN	PDRG1	IPR002777	-	Prefoldin	CHAP	N	PFD	Prefoldin			Cytoplasm, Prefoldin complex	p53 and DNA damage-regulated protein 1	-	-	-	ENSG00000088356
8195	MKKS_HUMAN	MKKS	IPR002423	Hsp60/Chaperonin_IPR002423	Hsp60/Chaperonin	CHAP	YES	HSP60	Chaperonin	BBS complex		Cytoplasm, cilium, centrosome	McKusick-Kaufman/Bardet-Biedl syndromes putative chaperonin	This gene encodes a protein with sequence similarity to the chaperonin family. The encoded protein may have a role in protein processing in limb, cardiac and reproductive system development. Mutations in this gene have been observed in patients with Bardet-Biedl syndrome type 6 and McKusick-Kaufman syndrome. Two transcript variants encoding the same protein have been identified for this gene. [pr…	-	-	ENSG00000125863
821	CALX_HUMAN	CANX	IPR008985; IPR013320; IPR018124; IPR001580; IPR009033	-	-	CHAP	N	ER	Calnexins			ER, Cytoplasm,membrane rafts,Golgi apparatus,Plasma Membrane,phagosomes,nuclear matrix,sarcoplasmic reticulum,nuclear envelope,Nucleus,cytosol,Extracellular Space,extracellular matrix	Calnexin	This gene encodes a member of the calnexin family of molecular chaperones. The encoded protein is a calcium-binding, endoplasmic reticulum (ER)-associated protein that interacts transiently with newly synthesized N-linked glycoproteins, facilitating protein folding and assembly. It may also play a central role in the quality control of protein folding by retaining incorrectly folded protein subun…	ZK632.6	cnx-1	ENSG00000127022
83538	TTC25_HUMAN	TTC25	IPR013026; IPR019734; IPR011990	TPR_IPR013026, IPR019734	TPR	CO-CHAP	N	TPR	Co-chaperones	Co-Hsp70/Hsp90		Cytoplasm	Tetratricopeptide repeat protein 25	-	-	-	ENSG00000204815
83857	TMTC1_HUMAN	TMTC1	IPR013618; IPR013026; IPR019734; IPR001440; IPR011990	TPR_IPR013026, TPR_IPR001440, IPR019734	TPR	CO-CHAP	N	TPR	Co-chaperones	Co-Hsp70/Hsp90	MITO	Mitochondrium, Transmembrane	Transmembrane and TPR repeat-containing protein 1	-	-	-	ENSG00000133687
83858	ATD3B_HUMAN	ATAD3B	IPR003593; IPR021911; IPR003959	-	-	CHAP	YES	MITO	Hsp100/AAA+			Mitochondrium	ATPase family AAA domain-containing protein 3B	ATAD3A (MIM 612316) and ATAD3B are mitochondrial membrane proteins that contribute to the stabilization of large mitochondrial DNA (mtDNA)-protein complexes called nucleoids (He et al., 2007 [PubMed 17210950]).[supplied by OMIM],	F54B3.3	atad-3	ENSG00000160072
83894	TTC29_HUMAN; Q8TC83_HUMAN	TTC29	IPR011990; IPR013026; IPR013105; IPR024819; IPR019734	TPR_IPR013026, TPR_IPR013105, IPR019734	TPR	CO-CHAP	N	TPR	Co-chaperones	Co-Hsp70/Hsp90		-	Tetratricopeptide repeat protein 29	-	-	-	ENSG00000137473
8409	UXT_HUMAN	UXT	IPR004127; IPR003994; IPR009053	Prefoldin_IPR009053	Prefoldin	CHAP	N	PFD	Prefoldin			Cytoplasm, Nucleus, Centrosome, Prefoldin complex	Protein UXT	This gene encodes a novel protein which is highly conserved in mouse. It interacts with the N-terminus of the androgen receptor and plays a role in facilitating receptor-induced transcriptional activation. It is also likely to be involved in tumorigenesis as it is abundantly expressed in tumor tissues. This gene is part of a gene cluster on chromosome Xp11.23. Alternative splicing results in 2 tr…	F35H10.6	F35H10.6	ENSG00000126756
84217	ZMY12_HUMAN; E9PFV0_HUMAN; B4DX70_HUMAN	ZMYND12	IPR011990; IPR002893; IPR013105	TPR_IPR013105	TPR	CO-CHAP	N	TPR	Co-chaperones	Co-Hsp70/Hsp90		-	Zinc finger MYND domain-containing protein 12	-	-	-	ENSG00000066185
84277	DJC30_HUMAN; B3KSU4_HUMAN	DNAJC30	IPR001623; IPR003095	DnaJ/Hsp40_IPR001623, DnaJ/Hsp40_IPR003095	DnaJ/Hsp40	CO-CHAP	N	HSP40	Co-chaperones	Co-Hsp70	DnaJ	Cytoplasm,Mitochondrium	DnaJ homolog subfamily C member 30	This intronless gene encodes a member of the DNAJ molecular chaperone homology domain-containing protein family. This gene is deleted in Williams syndrome, a multisystem developmental disorder caused by the deletion of contiguous genes at 7q11.23. [provided by RefSeq],	R74.4	dnj-16	ENSG00000176410
84553	FAXC_HUMAN	FAXC	IPR010987; IPR012336	-	-	CHAP	N	ER				Membrane	Failed axon connections homolog	-	K01D12.12; F35E8.11; C54D10.1; K01D12.13; C54D10.2; K01D12.14; K01D12.11	cdr-1; cdr-2; cdr-3; cdr-4; cdr-5; cdr-6; cdr-7	ENSG00000146267
8468	FKBP6_HUMAN	FKBP6	IPR013026; IPR023566; IPR011990; IPR001179	TPR_IPR013026, FKBP_IPR001179	FKBP, TPR	CO-CHAP	N	HSP90	Co-chaperones	Co-Hsp90	Immunophilins/FKBPs	Nucleus,chromosomes,Cytoplasm,cytosol	Peptidyl-prolyl cis-trans isomerase FKBP6	The protein encoded by this gene is a member of the immunophilin protein family, which play a role in immunoregulation and basic cellular processes involving protein folding and trafficking. The protein may have cis-trans prolyl isomerase activity, and binds to clathrin heavy chain and heat shock protein 72. This gene is found to be deleted in Williams syndrome, and the orthologous gene in mouse …	F31D4.3	fkb-6	ENSG00000077800
8473	OGT1_HUMAN	OGT	IPR001440; IPR013026; IPR011990; IPR019734	TPR_IPR001440, TPR_IPR013026, IPR019734	TPR	CO-CHAP	N	TPR	Co-chaperones	Co-Hsp70/Hsp90		Cytoplasm	UDP-N-acetylglucosamine--peptide N-acetylglucosaminyltransferase 110 kDa subunit	O-linked N-acetylglucosamine (O-GlcNAc) transferase (OGT) catalyzes the addition of a single N-acetylglucosamine in O-glycosidic linkage to serine or threonine residues. Since both phosphorylation and glycosylation compete for similar serine or threonine residues, the two processes may compete for sites, or they may alter the substrate specificity of nearby sites by steric or electrostatic effect…	K04G7.3	ogt-1	ENSG00000147162
84899	TMTC4_HUMAN	TMTC4	IPR011990; IPR013618; IPR013026; IPR019734	TPR_IPR013026, IPR019734	TPR	CO-CHAP	N	TPR	Co-chaperones	Co-Hsp70/Hsp90		Transmembrane	Transmembrane and TPR repeat-containing protein 4	-	F38B6.6	F38B6.6	ENSG00000125247
85313	PPIL4_HUMAN	PPIL4	IPR012677; IPR002130; IPR000504	Cyclophilin_IPR002130	Cyclophilin	CO-CHAP	N	HSP90	Co-chaperones	Co-Hsp90	Immunophilins/Cyclophilins	Nucleus	Peptidyl-prolyl cis-trans isomerase-like 4	This gene is a member of the cyclophilin family of peptidylprolyl isomerases. The cyclophilins are a highly conserved family, members of which play an important role in protein folding, immunosuppression by cyclosporin A, and infection of HIV-1 virions. [provided by RefSeq],	F39H2.2	sig-7	ENSG00000131013
85406	DJC14_HUMAN	DNAJC14	IPR003095; IPR001623	DnaJ/Hsp40_IPR003095, DnaJ/Hsp40_IPR001623	DnaJ/Hsp40	CO-CHAP	N	HSP40	Co-chaperones	Co-Hsp70	DnaJ	ER,Cytoplasm	DnaJ homolog subfamily C member 14	-	C04A2.7	dnj-5	ENSG00000135392
85461	TANC1_HUMAN; B9EK39_HUMAN	TANC1	IPR002110; IPR011990; IPR013105; IPR019734; IPR020683; IPR013026	TPR_IPR013105, TPR_IPR013026, IPR019734	TPR	CO-CHAP	N	TPR	Co-chaperones	Co-Hsp70/Hsp90		Postsynaptic membrane, axon terminus, neuronal cell body, cell junction, postynaptic density	Protein TANC1	-	F36H1.2	tag-144	ENSG00000115183
85479	DNJ5B_HUMAN	DNAJC5B	IPR018253; IPR003095; IPR001623	DnaJ/Hsp40_IPR003095, DnaJ/Hsp40_IPR001623	DnaJ/Hsp40	CO-CHAP	N	HSP40	Co-chaperones	Co-Hsp70	DnaJ	Membrane	DnaJ homolog subfamily C member 5B	-	F11G11.7	dnj-9	ENSG00000147570
8624	PSMG1_HUMAN	PSMG1	IPR016565	-	-	CHAP	N	ER				ER, Cytoplasm	Proteasome assembly chaperone 1	-	-	-	ENSG00000183527
8697	CDC23_HUMAN	CDC23	IPR019734; IPR013026; IPR007192; IPR011990; IPR001440	TPR_IPR013026, TPR_IPR001440, IPR019734	TPR	CO-CHAP	N	TPR	Co-chaperones	Co-Hsp70/Hsp90		Nucleus,nucleoplasm,Cytoplasm,cytosol	Cell division cycle protein 23 homolog	The protein encoded by this gene shares strong similarity with Saccharomyces cerevisiae Cdc23, a protein essential for cell cycle progression through the G2/M transition. This protein is a component of anaphase-promoting complex (APC), which is composed of eight protein subunits and highly conserved in eukaryotic cells. APC catalyzes the formation of cyclin B-ubiquitin conjugate that is responsib…	F10C5.1	mat-3	ENSG00000094880
871	A8K259_HUMAN; SERPH_HUMAN	SERPINH1	IPR023795; IPR000215; IPR023796	-	-	CHAP	N	ER				ER, Extracellular Space	Serpin H1	This gene encodes a member of the serpin superfamily of serine proteinase inhibitors. Its expression is induced by heat shock. The protein localizes to the endoplasmic reticulum lumen and binds collagen; thus it is thought to be a molecular chaperone involved in the maturation of collagen molecules. Autoantibodies to this protein have been found in patients with rheumatoid arthritis. [provided by…	-	-	ENSG00000149257
8725	RMP_HUMAN; Q8TC23_HUMAN	C19orf2	IPR009053; IPR004127	Prefoldin_IPR009053	Prefoldin	CHAP	N	PFD	Prefoldin			Nucleus,other nuclear location,Cytoplasm,other Cytoplasmic location	Unconventional prefoldin RPB5 interactor 1	The protein encoded by this gene binds to RNA polymerase II subunit 5 (RPB5) and negatively modulates transcription through its binding to RPB5. The encoded protein seems to have inhibitory effects on various types of activated transcription, but it requires the RPB5-binding region. This protein acts as a corepressor. It is suggested that it may require signaling processes for its function or tha…	-	-	ENSG00000105176
8881	CDC16_HUMAN	CDC16	IPR011990; IPR013026; IPR019734; IPR001440	TPR_IPR013026, TPR_IPR001440, IPR019734	TPR	CO-CHAP	N	TPR	Co-chaperones	Co-Hsp70/Hsp90		Nucleus,nucleoplasm,Cytoplasm,mitotic spindle,centrosome,cytosol	Cell division cycle protein 16 homolog	This gene encodes a component protein of the APC complex, which is composed of eight proteins and functions as a protein ubiquitin ligase. The APC complex is a cyclin degradation system that governs exit from mitosis. Each component protein of the APC complex is highly conserved among eukaryotic organisms. This protein and two other APC complex proteins, CDC23 and CDC27, contain a tetratricopepti…	F10B5.6	emb-27	ENSG00000130177
8974	P4HA2_HUMAN; Q05DA4_HUMAN	P4HA2	IPR011990; IPR006620; IPR005123; IPR013547; IPR019734; IPR013026	TPR_IPR013026, IPR019734	TPR	CO-CHAP	N	TPR	Co-chaperones	Co-Hsp70/Hsp90	ER	ER lumen	Prolyl 4-hydroxylase subunit alpha-2	This gene encodes a component of prolyl 4-hydroxylase, a key enzyme in collagen synthesis composed of two identical alpha subunits and two beta subunits. The encoded protein is one of several different types of alpha subunits and provides the major part of the catalytic site of the active enzyme. In collagen and related proteins, prolyl 4-hydroxylase catalyzes the formation of 4-hydroxyproline th…	Y47D3B.10; F35G2.4; T20B3.7	dpy-18; phy-2; phy-3	ENSG00000072682
8985	PLOD3_HUMAN; Q9UG85_HUMAN	PLOD3	IPR001006; IPR005123; IPR006620	-	-	CHAP	N	ER				ER	Procollagen-lysine,2-oxoglutarate 5-dioxygenase 3	The protein encoded by this gene is a membrane-bound homodimeric enzyme that is localized to the cisternae of the rough endoplasmic reticulum. The enzyme (cofactors iron and ascorbate) catalyzes the hydroxylation of lysyl residues in collagen-like peptides. The resultant hydroxylysyl groups are attachment sites for carbohydrates in collagen and thus are critical for the stability of intermolecula…	F52H3.1	let-268	ENSG00000106397
8988	Q6ICS9_HUMAN; HSPB3_HUMAN	HSPB3	IPR008978; IPR002068; IPR001436	small Hsp_IPR008978, small Hsp_IPR002068, small Hsp_IPR001436	small Hsp	CHAP	N	sHSP				Cytoplasm	Heat shock protein beta-3	-	C14B9.1; C14F11.5; F08H9.3; F08H9.4; F38E11.1; F38E11.2; F43D9.4; F52E1.7; T22A3.2; T27E4.2; T27E4.3; T27E4.8; T27E4.9; Y46H3A.2; Y46H3A.3; Y55F3BR.6; ZK1128.7	hsp-12.2; hsp-43; F08H9.3; F08H9.4; hsp-12.3; hsp-12.6; sip-1; hsp-17; hsp-12.1; hsp-16.1; hsp-16.11; hsp-16.49; hsp-16.48; hsp-16.41; hsp-16.2; Y55F3BR.6; alpha-B-crystallin	ENSG00000169271
89953	KLC4_HUMAN	KLC4	IPR011990; IPR013026; IPR002151; IPR015792; IPR015390; IPR013105; IPR019734	TPR_IPR013026, TPR_IPR013105, IPR019734	TPR	CO-CHAP	N	TPR	Co-chaperones	Co-Hsp70/Hsp90		Cytoplasm	Kinesin light chain 4	-	C18C4.10	klc-2	ENSG00000137171
9049	AIP_HUMAN	AIP	IPR013026; IPR019734; IPR001179; IPR011990	TPR_IPR013026, FKBP_IPR001179, IPR019734	FKBP, TPR	CO-CHAP	N	HSP90	Co-chaperones	Co-Hsp90	Immunophilins/FKBPs	Nucleus,other nuclear location,Cytoplasm,cytosol	AH receptor-interacting protein	The protein encoded by this gene is a receptor for aryl hydrocarbons and a ligand-activated transcription factor. The encoded protein is found in the cytoplasm as part of a multiprotein complex, but upon binding of ligand is transported to the nucleus. This protein can regulate the expression of many xenobiotic metabolizing enzymes. Also, the encoded protein can bind specifically to and inhibit t…	C56C10.10	C56C10.10	ENSG00000110711
908	TCPZ_HUMAN; A6NCD2_HUMAN	CCT6A	IPR012722; IPR017998; IPR002423; IPR002194	Hsp60/Chaperonin_IPR002423, Hsp60/Chaperonin_IPR002194	Hsp60/Chaperonin	CHAP	YES	HSP60	Chaperonin	CCT/TRiC		Cytoplasm,membrane rafts,Plasma Membrane,cytosol	T-complex protein 1 subunit zeta	This gene encodes a molecular chaperone that is member of the chaperonin containing TCP1 complex (CCT), also known as the TCP1 ring complex (TRiC). This complex consists of two identical stacked rings, each containing eight different proteins. Unfolded polypeptides enter the central cavity of the complex and are folded in an ATP-dependent manner. The complex folds various proteins, including acti…	F01F1.8	cct-6	ENSG00000146731
9093	DNJA3_HUMAN; B3KM81_HUMAN; Q59E88_HUMAN; Q53G26_HUMAN	DNAJA3	IPR003095; IPR001623; IPR018253; IPR008971; IPR012724; IPR001305; IPR002939	DnaJ/Hsp40_IPR003095, DnaJ/Hsp40_IPR001623, DnaJ/Hsp40_IPR008971, DnaJ/Hsp40_IPR012724, DnaJ/Hsp40_IPR001305, DnaJ/Hsp40_IPR002939	DnaJ/Hsp40	CO-CHAP	N	HSP40	Co-chaperones	Co-Hsp70	DnaJ	Cytoplasm,other nuclear location,Mitochondrium,Nucleus,cytosol	DnaJ homolog subfamily A member 3, mitochondrial	DNAJA3 belongs to the evolutionarily conserved DNAJ/HSP40 family of proteins. For background information on the DNAJ family, see MIM 608375.[supplied by OMIM],	F22B7.5	dnj-10	ENSG00000276726
9093	DNJA3_HUMAN; B3KM81_HUMAN; Q59E88_HUMAN; Q53G26_HUMAN	DNAJA3	IPR003095; IPR001623; IPR018253; IPR008971; IPR012724; IPR001305; IPR002939	DnaJ/Hsp40_IPR003095, DnaJ/Hsp40_IPR001623, DnaJ/Hsp40_IPR008971, DnaJ/Hsp40_IPR012724, DnaJ/Hsp40_IPR001305, DnaJ/Hsp40_IPR002939	DnaJ/Hsp40	CO-CHAP	N	HSP40	Co-chaperones	Co-Hsp70	DnaJ	Cytoplasm,other nuclear location,Mitochondrium,Nucleus,cytosol	DnaJ homolog subfamily A member 3, mitochondrial	DNAJA3 belongs to the evolutionarily conserved DNAJ/HSP40 family of proteins. For background information on the DNAJ family, see MIM 608375.[supplied by OMIM],	F22B7.5	dnj-10	ENSG00000103423
91694	LONF1_HUMAN	LONRF1	IPR017907; IPR018957; IPR003111; IPR013026; IPR015947; IPR013083; IPR011990; IPR013105; IPR001841; IPR019734	TPR_IPR013026, TPR_IPR013105, IPR019734	TPR	CO-CHAP	N	TPR	Co-chaperones	Co-Hsp70/Hsp90		-	LON peptidase N-terminal domain and RING finger protein 1	-	-	-	ENSG00000154359
91875	Q86T04_HUMAN; TTC5_HUMAN	TTC5	IPR011990; IPR019734; IPR013105; IPR013026	TPR_IPR013105, TPR_IPR013026, IPR019734	TPR	CO-CHAP	N	TPR	Co-chaperones	Co-Hsp70/Hsp90		Cytoplasm, Nucleus	Tetratricopeptide repeat protein 5	-	Y37E3.1	Y37E3.1	ENSG00000136319
92104	TT30A_HUMAN	TTC30A	IPR013026; IPR011990; IPR019734; IPR013105	TPR_IPR013026, TPR_IPR013105, IPR019734	TPR	CO-CHAP	N	TPR	Co-chaperones	Co-Hsp70/Hsp90		Cilium	Tetratricopeptide repeat protein 30A	-	F54C1.5	dyf-1	ENSG00000197557
9330	TF3C3_HUMAN	GTF3C3	IPR011990; IPR019734; IPR001440; IPR013026	TPR_IPR001440, TPR_IPR013026, IPR019734	TPR	CO-CHAP	N	TPR	Co-chaperones	Co-Hsp70/Hsp90		Nucleus	General transcription factor 3C polypeptide 3	-	ZK856.13	tag-315	ENSG00000119041
9360	PPIG_HUMAN	PPIG	IPR002130; IPR020892	Cyclophilin_IPR002130	Cyclophilin	CO-CHAP	N	HSP90	Co-chaperones	Co-Hsp90	Immunophilins/Cyclophilins	Nucleus	Peptidyl-prolyl cis-trans isomerase G	-	D1009.2; T27D1.1	cyn-8; cyn-9	ENSG00000138398
9361	LONM_HUMAN	LONP1	IPR004815; IPR003111; IPR003593; IPR008269; IPR008268; IPR020568; IPR003959; IPR015947	-	-	CHAP	YES	MITO	Hsp100/AAA+			Mitochondrium matrix	Lon protease homolog, mitochondrial	This gene encodes a mitochondrial matrix protein in the Lon family of ATP-dependent proteases. A similar E. coli protein regulates gene expression by targeting specific regulatory proteins for degradation. This protein binds a specific sequence in the light and heavy chain promoters of the mitochondrial genome which are involved in regulation of DNA replication and transcription. [provided by Ref…	C34B2.6	C34B2.6	ENSG00000196365
94086	HSPB9_HUMAN	HSPB9	IPR002068	small Hsp_IPR002068	small Hsp	CHAP	N	sHSP				Cytoplasm, Nucleus	Heat shock protein beta-9	-	-	-	ENSG00000260325
9529	BAG5_HUMAN	BAG5	IPR003103	Bag_IPR003103	Bag	CO-CHAP	N	HSP70	Co-chaperones	Co-Hsp70/BAGs		Cytoplasm,other Cytoplasmic location	BAG family molecular chaperone regulator 5	The protein encoded by this gene is a member of the BAG1-related protein family. BAG1 is an anti-apoptotic protein that functions through interactions with a variety of cell apoptosis and growth related proteins including BCL-2, Raf-protein kinase, steroid hormone receptors, growth factor receptors and members of the heat shock protein 70 kDa family. This protein contains a BAG domain near the C-…	-	-	ENSG00000166170
9530	BAG4_HUMAN	BAG4	IPR003103	Bag_IPR003103	Bag	CO-CHAP	N	HSP70	Co-chaperones	Co-Hsp70/BAGs		Cytoplasm,other nuclear location,Nucleus,other Cytoplasmic location	BAG family molecular chaperone regulator 4	The protein encoded by this gene is a member of the BAG1-related protein family. BAG1 is an anti-apoptotic protein that functions through interactions with a variety of cell apoptosis and growth related proteins including BCL-2, Raf-protein kinase, steroid hormone receptors, growth factor receptors and members of the heat shock protein 70 kDa family. This protein contains a BAG domain near the C-…	-	-	ENSG00000156735
9531	BAG3_HUMAN	BAG3	IPR001202; IPR003103	Bag_IPR003103	Bag	CO-CHAP	N	HSP70	Co-chaperones	Co-Hsp70/BAGs		Cytoplasm,other plasma membrane location,Plasma Membrane,cytosol	BAG family molecular chaperone regulator 3	BAG proteins compete with Hip for binding to the Hsc70/Hsp70 ATPase domain and promote substrate release. All the BAG proteins have an approximately 45-amino acid BAG domain near the C terminus but differ markedly in their N-terminal regions. The protein encoded by this gene contains a WW domain in the N-terminal region and a BAG domain in the C-terminal region. The BAG domains of BAG1, BAG2, and…	-	-	ENSG00000151929
9532	BAG2_HUMAN	BAG2	IPR003103	Bag_IPR003103	Bag	CO-CHAP	N	HSP70	Co-chaperones	Co-Hsp70	BAGs	Cytoplasm,membrane rafts,Plasma Membrane,other Cytoplasmic location	BAG family molecular chaperone regulator 2	BAG proteins compete with Hip for binding to the Hsc70/Hsp70 ATPase domain and promote substrate release. All the BAG proteins have an approximately 45-amino acid BAG domain near the C terminus but differ markedly in their N-terminal regions. The predicted BAG2 protein contains 211 amino acids. The BAG domains of BAG1, BAG2, and BAG3 interact specifically with the Hsc70 ATPase domain in vitro and…	H14N18.1	unc-23	ENSG00000112208
9601	PDIA4_HUMAN	PDIA4	IPR017068; IPR012336; IPR005792; IPR017937; IPR005746; IPR013766; IPR005788	-	-	CO-CHAP	N	ER	Oxidoreductases	PDI		ER/Cytoplasm	Protein disulfide-isomerase A4	-	C14B9.2	erp72	ENSG00000155660
9646	CTR9_HUMAN	CTR9	IPR013026; IPR019734; IPR011990; IPR001440; IPR013105	TPR_IPR013026, TPR_IPR001440, TPR_IPR013105, IPR019734	TPR	CO-CHAP	N	TPR	Co-chaperones	Co-Hsp70/Hsp90		Nucleus,other nuclear location	RNA polymerase-associated protein CTR9 homolog	CTR9, parafibromin (CDC73; MIM 607393), LEO1 (MIM 610507), and PAF1 (MIM 610506) form the PAF protein complex, which associates with the RNA polymerase II subunit POLR2A (MIM 180660) and with a histone methyltransferase complex (Rozenblatt-Rosen et al., 2005 [PubMed 15632063]).[supplied by OMIM],	tpr-3	B0464.2	ENSG00000198730
9652	TTC37_HUMAN	TTC37	IPR019734; IPR013026; IPR011990; IPR001440; IPR006597	TPR_IPR013026, TPR_IPR001440, IPR019734	TPR	CO-CHAP	N	TPR	Co-chaperones	Co-Hsp70/Hsp90		Nucleus, chromatin, cytoplasm, Ski complex	Tetratricopeptide repeat protein 37	-	Y47A7.1	Y47A7.1	ENSG00000198677
9694	TTC35_HUMAN	EMC2	IPR013026; IPR013105; IPR011990; IPR001440; IPR019734	TPR_IPR013026, TPR_IPR013105, TPR_IPR001440, IPR019734	TPR	CO-CHAP	N	TPR	Co-chaperones	Co-Hsp70/Hsp90		Nucleus	Tetratricopeptide repeat protein 35	-	Y57G7A.10	tpr-2	ENSG00000104412
9695	EDEM1_HUMAN	EDEM1	IPR001382	-	-	CHAP	N	ER				ER, Cytoplasm	ER degradation-enhancing alpha-mannosidase-like 1	-	C47E12.3	C47E12.3	ENSG00000134109
9829	D3DQ66_HUMAN; AUXI_HUMAN; B7Z3V8_HUMAN	DNAJC6	IPR014020; IPR008973; IPR001623; IPR014019	DnaJ/Hsp40_IPR001623	DnaJ/Hsp40	CO-CHAP	N	HSP40	Co-chaperones	Co-Hsp70	DnaJ	Cytoplasm,cytosol	Putative tyrosine-protein phosphatase auxilin	DNAJC6 belongs to the evolutionarily conserved DNAJ/HSP40 family of proteins, which regulate molecular chaperone activity by stimulating ATPase activity. DNAJ proteins may have up to 3 distinct domains: a conserved 70-amino acid J domain, usually at the N terminus, a glycine/phenylalanine (G/F)-rich region, and a cysteine-rich domain containing 4 motifs resembling a zinc finger domain (Ohtsuka an…	F46G11.3	tag-257	ENSG00000116675
9868	TOM70_HUMAN	TOMM70A	IPR013026; IPR001440; IPR019734; IPR011990	TPR_IPR013026, TPR_IPR001440, IPR019734	TPR	CO-CHAP	N	TPR	Co-chaperones	Co-Hsp70/Hsp90	MITO	Mitochondrium, mitochondrial outer membrane translocase complex, transmembrane	Mitochondrial import receptor subunit TOM70	The translocase of outer mitochondrial membrane (TOM) complex is a multisubunit complex involved in the recognition, unfolding, and translocation of preproteins into the mitochondria. See TIM17A (MIM 605057).[supplied by OMIM],	-	-	ENSG00000154174
996	CDC27_HUMAN; G3V1C4_HUMAN	CDC27	IPR013105; IPR011990; IPR013026; IPR001440; IPR019734	TPR_IPR013105, TPR_IPR013026, TPR_IPR001440, IPR019734	TPR	CO-CHAP	N	TPR	Co-chaperones	Co-Hsp70/Hsp90		Nucleus,nucleoplasm,centriole,Cytoplasm,mitotic spindle,centrosome,cytosol	Cell division cycle protein 27 homolog	The protein encoded by this gene shares strong similarity with Saccharomyces cerevisiae protein Cdc27, and the gene product of Schizosaccharomyces pombe nuc 2. This protein is a component of anaphase-promoting complex (APC), which is composed of eight protein subunits and highly conserved in eucaryotic cells. APC catalyzes the formation of cyclin B-ubiquitin conjugate that is responsible for the …	Y110A7A.17	mat-1	ENSG00000004897

## Sheet: Chaperome.NPCs.Neurons.vs.hESCs
Supplementary Data 1. Analysis of mRNA levels of chaperome components comparing hESCs with their differentiated NPC and neuronal counterparts.
gene_id	NPC_H9_log2_fold_change	Neurons1week_H9_log2_fold_change	Neurons2week_H9_log2_fold_change	Neurons4week_H9_log2_fold_change	NPC_H9_q_value	Neurons1week_H9_q_value	Neurons2week_H9_q_value	Neurons4week_H9_q_value	Entrez.ID	Uniprot	Symbol	InterPro.domain	InterPro.match.string	Family..Interpro.match.	Type	ATP.dependence	Functional.category	Sub1.category	Sub2.category	Sub3.category	Compartment..literature.predicted.	Brief.description.Uniprot.gene.name	Description..Entrez.Gene.	Worm.Ortholog.ENSEMBL.Gene.ID	Worm.Ortholog.Gene.Symbol	ensembl_gene_id
ENSG00000105993	-1.1635	-1.10382	-1.26935	-1.56029	0.000327527	0.000327527	0.000327527	0.000327527	10049	DNJB6_HUMAN	DNAJB6	IPR003095; IPR001623; IPR018253	DnaJ/Hsp40_IPR003095, DnaJ/Hsp40_IPR001623	DnaJ/Hsp40	CO-CHAP	N	HSP40	Co-chaperones	Co-Hsp70	DnaJ	Nucleolus, perinuclear region, Z disc, nucleus, cytoplasm	DnaJ homolog subfamily B member 6	This gene encodes a member of the DNAJ protein family. DNAJ family members are characterized by a highly conserved amino acid stretch called the 'J-domain' and function as one of the two major classes of molecular chaperones involved in a wide range of cellular events, such as protein folding and oligomeric protein complex assembly. This family member may also play a role in polyglutamine aggrega…	W03A5.7	dnj-24	ENSG00000105993
ENSG00000108179	-1.60981	-1.61028	-1.44737	-1.64162	0.000327527	0.000327527	0.000327527	0.000327527	10105	PPIF_HUMAN	PPIF	IPR024936; IPR020892; IPR002130	Cyclophilin_IPR002130	Cyclophilin	CO-CHAP	N	HSP90	Co-chaperones	Co-Hsp90	Immunophilins/Cyclophilins	Cytoplasm	Peptidyl-prolyl cis-trans isomerase F, mitochondrial	The protein encoded by this gene is a member of the peptidyl-prolyl cis-trans isomerase (PPIase) family. PPIases catalyze the cis-trans isomerization of proline imidic peptide bonds in oligopeptides and accelerate the folding of proteins. This protein is part of the mitochondrial permeability transition pore in the inner mitochondrial membrane. Activation of this pore is thought to be involved in…	Y49A3A.5	cyn-1	ENSG00000108179
ENSG00000143870	-1.45965	-1.76168	-2.10512	-2.20685	0.000327527	0.000327527	0.000327527	0.000327527	10130	PDIA6_HUMAN; Q53RC7_HUMAN	PDIA6	IPR017937; IPR013766; IPR005788; IPR005746; IPR012336	-	-	CO-CHAP	N	ER	Oxidoreductases	PDI		ER/Cytoplasm	Protein disulfide-isomerase A6	Protein disulfide isomerases (EC 5.3.4.1), such as PDIA6, are endoplasmic reticulum (ER) resident proteins that catalyze formation, reduction, and isomerization of disulfide bonds in proteins and are thought to play a role in folding of disulfide-bonded proteins (Hayano and Kikuchi, 1995 [PubMed 7590364]).[supplied by OMIM],	B0403.4	tag-320	ENSG00000143870
ENSG00000126602	-1.91751	-1.67717	-1.3001	-0.519962	0.000327527	0.000327527	0.000327527	0.230047	10131	TRAP1_HUMAN	TRAP1	IPR020575; IPR020568; IPR001404; IPR003594	Hsp90_IPR001404	Hsp90	CHAP	YES	HSP90	HSP90s			Mitochondrium, Cytoplasm	Heat shock protein 75 kDa, mitochondrial	HSP90 proteins are highly conserved molecular chaperones that have key roles in signal transduction, protein folding, protein degradation, and morphologic evolution. HSP90 proteins normally associate with other cochaperones and play important roles in folding newly synthesized proteins or stabilizing and refolding denatured proteins after stress. TRAP1 is a mitochondrial HSP90 protein. Other HSP9…	R151.7	R151.7	ENSG00000126602
ENSG00000103266	-0.0170488	-0.00506041	0.168118	0.346646	0.983325	0.995757	0.839168	0.778039	10273	CHIP_HUMAN	STUB1	IPR003613; IPR013083; IPR019734; IPR011990; IPR001440; IPR013026	TPR_IPR001440, TPR_IPR013026, IPR019734	TPR	CO-CHAP	N	TPR	Co-chaperones	Co-Hsp70	CHIP	Cytoplasm	E3 ubiquitin-protein ligase CHIP	-	T09B4.10	chn-1	ENSG00000103266
ENSG00000153015	-0.943814	-1.12992	-1.22083	-1.09574	0.000327527	0.000327527	0.000327527	0.000327527	10283	CWC27_HUMAN	SDCCAG10	IPR002130; IPR020892	Cyclophilin_IPR002130	Cyclophilin	CO-CHAP	N	HSP90	Co-chaperones	Co-Hsp90	Immunophilins/Cyclophilins	Nucleus,other nuclear location	Peptidyl-prolyl cis-trans isomerase CWC27 homolog	-	Y17G7B.9	cyn-16	ENSG00000153015
ENSG00000069345	-0.912258	-0.831004	-1.01639	-0.97598	0.000327527	0.000327527	0.000327527	0.000327527	10294	DNJA2_HUMAN	DNAJA2	IPR002939; IPR001305; IPR003095; IPR001623; IPR008971; IPR018253; IPR012724	DnaJ/Hsp40_IPR002939, DnaJ/Hsp40_IPR001305, DnaJ/Hsp40_IPR003095, DnaJ/Hsp40_IPR001623, DnaJ/Hsp40_IPR008971, DnaJ/Hsp40_IPR012724	DnaJ/Hsp40	CO-CHAP	N	HSP40	Co-chaperones	Co-Hsp70	DnaJ	Nucleus,other nuclear location	DnaJ homolog subfamily A member 2	The protein encoded by this gene belongs to the evolutionarily conserved DNAJ/HSP40 family of proteins, which regulate molecular chaperone activity by stimulating ATPase activity. DNAJ proteins may have up to 3 distinct domains: a conserved 70-amino acid J domain, usually at the N terminus; a glycine/phenylalanine (G/F)-rich region; and a cysteine-rich domain containing 4 motifs resembling a zinc…	T05C3.5	dnj-19	ENSG00000069345
ENSG00000084072	-0.186758	-0.255343	-0.312901	-0.0779914	0.401595	0.386282	0.130349	0.831811	10450	PPIE_HUMAN; Q3S611_HUMAN; Q5TGA3_HUMAN	PPIE	IPR020892; IPR000504; IPR002130; IPR016304; IPR012677	Cyclophilin_IPR002130	Cyclophilin	CO-CHAP	N	HSP90	Co-chaperones	Co-Hsp90	Immunophilins/Cyclophilins	Nucleus	Peptidyl-prolyl cis-trans isomerase E	The protein encoded by this gene is a member of the peptidyl-prolyl cis-trans isomerase (PPIase) family. PPIases catalyze the cis-trans isomerization of proline imidic peptide bonds in oligopeptides and accelerate the folding of proteins. This protein contains a highly conserved cyclophilin (CYP) domain as well as an RNA-binding domain. It was shown to possess PPIase and protein folding activitie…	Y116A8C.34	cyn-13	ENSG00000084072
ENSG00000171960	-1.31331	-1.41194	-1.79773	-1.99474	0.000327527	0.000327527	0.000327527	0.000327527	10465	PPIH_HUMAN; Q6FH36_HUMAN	PPIH	IPR002130; IPR024936; IPR020892	Cyclophilin_IPR002130	Cyclophilin	CO-CHAP	N	HSP90	Co-chaperones	Co-Hsp90	Immunophilins/Cyclophilins	Nucleus	Peptidyl-prolyl cis-trans isomerase HPeptidyl-prolyl cis-trans isomerase	The protein encoded by this gene is a member of the peptidyl-prolyl cis-trans isomerase (PPIase) family. PPIases catalyze the cis-trans isomerization of proline imidic peptide bonds in oligopeptides and accelerate the folding of proteins. This protein is a specific component of the complex that includes pre-mRNA processing factors PRPF3, PRPF4, and PRPF18, as well as U4/U5/U6 tri-snRNP. This prot…	T01B7.4; Y17G9B.4	cyn-11; Y17G9B.4	ENSG00000171960
ENSG00000153132	1.16007	1.75396	1.27277	0.734807	0.000327527	0.000327527	0.000327527	0.00529987	1047	CLGN_HUMAN	CLGN	IPR009033; IPR013320; IPR001580; IPR008985; IPR018124	-	-	CHAP	N	ER	Calnexins			ER, Cytoplasm,membrane rafts,Golgi apparatus,Plasma Membrane,phagosomes,nuclear matrix,sarcoplasmic reticulum,nuclear envelope,Nucleus,cytosol,Extracellular Space,extracellular matrix	Calmegin	Calmegin is a testis-specific endoplasmic reticulum chaperone protein. CLGN may play a role in spermatogeneisis and infertility. [provided by RefSeq],	ZK632.6	cnx-1	ENSG00000153132
ENSG00000204220	-1.0271	-0.914836	-1.09863	-1.05363	0.0184163	0.101717	0.0121866	0.080901	10471	Q5STK2_HUMAN; PFD6_HUMAN	PFDN6	IPR002777; IPR009053	Prefoldin_IPR009053	Prefoldin	CHAP	N	PFD	Prefoldin			Cytoplasm	Prefoldin subunit 6	-	F21C3.5	pfd-6	ENSG00000204220
ENSG00000062725	1.4192	1.08211	1.09222	1.19739	0.000327527	0.0129203	0.00379542	0.00529987	10513	APBP2_HUMAN	APPBP2	IPR011990; IPR013026; IPR019734	TPR_IPR013026, IPR019734	TPR	CO-CHAP	N	TPR	Co-chaperones	Co-Hsp70/Hsp90		Cytoplasm,cytoskeleton,other nuclear location,Nucleus,cytosol	Amyloid protein-binding protein 2	The protein encoded by this gene interacts with microtubules and is functionally associated with beta-amyloid precursor protein transport and/or processing. The beta-amyloid precursor protein is a cell surface protein with signal-transducing properties, and it is thought to play a role in the pathogenesis of Alzheimer's disease. This gene has been found to be highly expressed in breast cancer. Mu…	-	-	ENSG00000062725
ENSG00000149428	-1.72081	-2.02872	-1.83175	-1.43997	0.000327527	0.000327527	0.000327527	0.000327527	10525	HYOU1_HUMAN; Q6IN67_HUMAN	HYOU1	IPR018181; IPR013126; IPR001023	Hsp70_IPR001023	Hsp70	CHAP	YES	HSP70	Co-chaperones	Co-Hsp70	Hsp110/Grp170/HSP12A	Cytoplasm/ER	Hypoxia up-regulated protein 1	The protein encoded by this gene belongs to the heat shock protein 70 family. This gene uses alternative transcription start sites. A cis-acting segment found in the 5' UTR is involved in stress-dependent induction, resulting in the accumulation of this protein in the endoplasmic reticulum (ER) under hypoxic conditions. The protein encoded by this gene is thought to play an important role in prot…	T14G8.3; T24H7.2	T14G8.3; T24H7.2	ENSG00000149428
ENSG00000123131	-1.64581	-1.52572	-1.98399	-1.9817	0.000327527	0.000327527	0.000327527	0.000327527	10549	PRDX4_HUMAN	PRDX4	IPR024706; IPR012336; IPR019479; IPR000866	-	-	CO-CHAP	N	ER	Oxidoreductases	Peroxiredoxins		ER, Mitochondrium, Golgi, Extracellular space	PRDX4 peroxiredoxin 4	The protein encoded by this gene is an antioxidant enzyme and belongs to the peroxiredoxin family. The protein is localized to the cytoplasm. Peroxidases of the peroxiredoxin family reduce hydrogen peroxide and alkyl hydroperoxides to water and alcohol with the use of reducing equivalents derived from thiol-containing donor molecules. This protein has been found to play a regulatory role in the a…	-	-	ENSG00000123131
ENSG00000135624	-1.05241	-0.879322	-1.23297	-1.3514	0.000327527	0.000327527	0.000327527	0.000327527	10574	TCPH_HUMAN	CCT7	IPR002194; IPR017998; IPR012720; IPR002423	Hsp60/Chaperonin_IPR002194, Hsp60/Chaperonin_IPR002423	Hsp60/Chaperonin	CHAP	YES	HSP60	Chaperonin	CCT/TRiC		Cytoplasm,Mitochondrium,cytosol	T-complex protein 1 subunit eta	This gene encodes a molecular chaperone that is a member of the chaperonin containing TCP1 complex (CCT), also known as the TCP1 ring complex (TRiC). This complex consists of two identical stacked rings, each containing eight different proteins. Unfolded polypeptides enter the central cavity of the complex and are folded in an ATP-dependent manner. The complex folds various proteins, including ac…	T10B5.5	cct-7	ENSG00000135624
ENSG00000115484	-1.46129	-1.4443	-1.66959	-1.68996	0.000327527	0.000327527	0.000327527	0.000327527	10575	TCPD_HUMAN; B7Z8B1_HUMAN; F5H5W3_HUMAN	CCT4	IPR002423; IPR017998; IPR012717; IPR002194	Hsp60/Chaperonin_IPR002423, Hsp60/Chaperonin_IPR002194	Hsp60/Chaperonin	CHAP	YES	HSP60	Chaperonin	CCT/TRiC		Cytoplasm,membrane rafts,other nuclear location,Plasma Membrane,Nucleus,cytosol	T-complex protein 1 subunit delta	The chaperonin containing TCP1 (MIM 186980) complex (CCT), also called the TCP1 ring complex, consists of 2 back-to-back rings, each containing 8 unique but homologous subunits, such as CCT4. CCT assists the folding of newly translated polypeptide substrates through multiple rounds of ATP-driven release and rebinding of partially folded intermediate forms. Substrates of CCT include the cytoskelet…	K01C8.10	cct-4	ENSG00000115484
ENSG00000166226	-1.33959	-1.22684	-1.4768	-1.80311	0.000327527	0.000327527	0.000327527	0.000327527	10576	TCPB_HUMAN	CCT2	IPR002194; IPR002423; IPR012716; IPR017998	Hsp60/Chaperonin_IPR002194, Hsp60/Chaperonin_IPR002423	Hsp60/Chaperonin	CHAP	YES	HSP60	Chaperonin	CCT/TRiC		Cytoplasm,membrane rafts,Plasma Membrane,phagosomes,Extracellular Space,other extracellular location,nucleoli,Nucleus,cytosol	T-complex protein 1 subunit beta	This gene encodes a molecular chaperone that is member of the chaperonin containing TCP1 complex (CCT), also known as the TCP1 ring complex (TRiC). This complex consists of two identical stacked rings, each containing eight different proteins. Unfolded polypeptides enter the central cavity of the complex and are folded in an ATP-dependent manner. The complex folds various proteins, including acti…	T21B10.7	cct-2	ENSG00000166226
ENSG00000100591	-1.60772	-1.56268	-1.7818	-1.36732	0.000327527	0.000327527	0.000327527	0.000327527	10598	AHSA1_HUMAN	AHSA1	IPR013538; IPR023393; IPR015310	HSP90/AHA_IPR013538, HSP90/AHA_IPR015310	HSP90/AHA	CO-CHAP	N	HSP90	Co-chaperones	Co-Hsp90	AHA	ER,Cytoplasm	Activator of 90 kDa heat shock protein ATPase homolog 1	-	C01G10.8	C01G10.8	ENSG00000100591
ENSG00000132141	1.17823	-0.0446297	0.0840427	0.142757	0.557947	0.987676	0.976684	0.959164	10693	TCPW_HUMAN; B4DX20_HUMAN	CCT6B	IPR012722; IPR017998; IPR002194; IPR002423	Hsp60/Chaperonin_IPR002194, Hsp60/Chaperonin_IPR002423	Hsp60/Chaperonin	CHAP	YES	HSP60	Chaperonin	CCT/TRiC		Cytoplasm,other Cytoplasmic location	T-complex protein 1 subunit zeta-2	This gene encodes a molecular chaperone that is a member of the chaperonin containing TCP1 complex (CCT), also known as the TCP1 ring complex (TRiC). This complex consists of two identical stacked rings, each containing eight different proteins. Unfolded polypeptides enter the central cavity of the complex and are folded in an ATP-dependent manner. The complex folds various proteins, including ac…	F01F1.8	cct-6	ENSG00000132141
ENSG00000156261	-1.21813	-1.22338	-1.57631	-1.74196	0.000327527	0.000327527	0.000327527	0.000327527	10694	TCPQ_HUMAN	CCT8	IPR017998; IPR002194; IPR002423; IPR012721	Hsp60/Chaperonin_IPR002194, Hsp60/Chaperonin_IPR002423	Hsp60/Chaperonin	CHAP	YES	HSP60	Chaperonin	CCT/TRiC		Cytoplasm,membrane rafts,Plasma Membrane,cytosol	T-complex protein 1 subunit theta	-	Y55F3AR.3	cct-8	ENSG00000156261
ENSG00000110958	-1.85752	-1.89763	-1.95006	-1.84408	0.000327527	0.000327527	0.000327527	0.000327527	10728	TEBP_HUMAN	PTGES3	IPR008978; IPR007052; IPR017447	small Hsp_IPR008978, p23_IPR007052	small Hsp, p23	CO-CHAP	N	HSP90	Co-chaperones	Co-Hsp90/p23		Cytoplasm, Nucleus	Prostaglandin E synthase 3	-	ZC395.10	ZC395.10	ENSG00000110958
ENSG00000120694	-1.12934	-1.10537	-1.40837	-1.54304	0.00466568	0.0299023	0.000327527	0.000327527	10808	HS105_HUMAN	HSPH1	IPR013126; IPR001023; IPR018181	Hsp70_IPR001023	Hsp70	CHAP	YES	HSP70	HSP70s	Hsp110s		Cytoplasm	Heat shock protein 105 kDa	-	C30C11.4	Msi3p	ENSG00000120694
ENSG00000188747	1.01162	1.87005	2.19948	2.24546	0.0108777	0.000327527	0.000327527	0.000327527	10811	NOXA1_HUMAN	NOXA1	IPR000270; IPR019734; IPR000108; IPR001452; IPR011990; IPR013105; IPR013026	TPR_IPR013105, TPR_IPR013026, IPR019734	TPR	CO-CHAP	N	TPR	Co-chaperones	Co-Hsp70/Hsp90		Cytoplasm, NADPH oxidase complex	NADPH oxidase activator 1	NADPH oxidases (NOXs) catalyze the transfer of electrons from NADPH to molecular oxygen to generate reactive oxygen species (ROS). The NOX activator NOXA1 can stimulate both NOX1 (MIM 300225) and NOX2 (CYBB; MIM 300481), but it appears to be more effective in activating NOX1 (Opitz et al., 2007 [PubMed 17189823]).[supplied by OMIM],	-	-	ENSG00000188747
ENSG00000166855	-0.45521	-0.843801	-0.591458	-0.5594	0.124855	0.0116306	0.0444964	0.105978	10845	CLPX_HUMAN	CLPX	IPR013093; IPR019489; IPR004487; IPR003593	-	-	CHAP	YES	MITO	Hsp100/AAA+			Mitochondrium, Cytoplasm	ATP-dependent Clp protease ATP-binding subunit clpX-like, mitochondrial	-	K07A3.3; D2030.2	K07A3.3; D2030.2	ENSG00000166855
ENSG00000165416	-1.22261	-1.47759	-1.63955	-1.50377	0.000327527	0.000621382	0.000327527	0.000327527	10910	SUGT1_HUMAN	SUGT1	IPR008978; IPR013026; IPR017447; IPR011990; IPR007052; IPR007699; IPR019734	small Hsp_IPR008978, TPR_IPR013026, p23_IPR007052, IPR019734	small Hsp, TPR, p23	CO-CHAP	N	TPR	Co-chaperones	Co-Hsp70/Hsp90		Nucleus, Cytoplasm, Kinetochore	Suppressor of G2 allele of SKP1 homolog	This gene is homologous to the yeast gene SGT1, which encodes a protein involved in kinetochore function and required for the G1/S and G2/M transitions. Complementation studies suggest that the human protein has similar functions. Two transcript variants encoding different isoforms have been found for this gene. [provided by RefSeq],	D1054.3	D1054.3	ENSG00000165416
ENSG00000141385	-1.25234	-1.57564	-1.47252	-1.5589	0.000327527	0.000327527	0.000327527	0.000327527	10939	Q8TA92_HUMAN; AFG32_HUMAN	AFG3L2	IPR003959; IPR003960; IPR011546; IPR000642; IPR003593; IPR005936	-	-	CHAP	YES	MITO	Hsp100/AAA+			Mitochondrium, Cytoplasm,membrane rafts,Plasma Membrane	AFG3-like protein 2	This gene encodes a protein localized in mitochondria and closely related to paraplegin. The paraplegin gene is responsible for an autosomal recessive form of hereditary spastic paraplegia. This gene is a candidate gene for other hereditary spastic paraplegias or neurodegenerative disorders. [provided by RefSeq],	Y47G6A.10	spg-7	ENSG00000141385
ENSG00000025772	-1.74506	-1.63396	-1.15014	-0.918989	0.000327527	0.000327527	0.000327527	0.000327527	10953	TOM34_HUMAN	TOMM34	IPR013026; IPR011990; IPR019734; IPR001440; IPR013105	TPR_IPR013026, TPR_IPR001440, TPR_IPR013105, IPR019734	TPR	CO-CHAP	N	TPR	Co-chaperones	Co-Hsp70/Hsp90		Mitochondrial outer membrane, transmembrane	Mitochondrial import receptor subunit TOM34	The protein encoded by this gene is involved in the import of precursor proteins into mitochondria. The encoded protein has a chaperone-like activity, binding the mature portion of unfolded proteins and aiding their import into mitochondria. This protein, which is found in the cytoplasm and sometimes associated with the outer mitochondrial membrane, has a weak ATPase activity and contains 6 TPR r…	-	-	ENSG00000025772
ENSG00000065485	-0.627419	-0.390718	-0.291527	-0.672054	0.0959486	0.549878	0.542744	0.206039	10954	PDIA5_HUMAN	PDIA5	IPR012336; IPR005746; IPR017937; IPR013766	-	-	CO-CHAP	N	ER	Oxidoreductases	PDI		ER lumen, ER membrane	Protein disulfide-isomerase A5	-	-	-	ENSG00000065485
ENSG00000089248	-1.25988	-1.50802	-1.29247	-0.680556	0.000327527	0.000327527	0.000327527	0.000327527	10961	ERP29_HUMAN; C9J183_HUMAN	ERP29	IPR012336; IPR016855; IPR011679; IPR012883	-	-	CHAP	N	ER				ER, Cytoplasm,membrane rafts,Plasma Membrane,phagosomes,Extracellular Space,extracellular matrix	Endoplasmic reticulum resident protein 29	This gene encodes a reticuloplasmin, a protein which resides in the lumen of the endoplasmic reticulum (ER). The protein shows sequence similarity to the protein disulfide isomerase family. However, it lacks the thioredoxin motif characteristic of this family, suggesting that this protein does not function as a disulfide isomerase. The protein dimerizes and is thought to play a role in the proces…	-	-	ENSG00000089248
ENSG00000168439	-1.50107	-1.45271	-1.34419	-1.61951	0.000327527	0.000327527	0.000327527	0.000327527	10963	STIP1_HUMAN	STIP1	IPR013026; IPR011990; IPR001440; IPR019734; IPR006636	TPR_IPR013026, TPR_IPR001440, IPR019734	TPR	CO-CHAP	N	TPR	Co-chaperones	Co-Hsp70/Hsp90	HOP	Golgi, Nucleus	Stress-induced-phosphoprotein 1	-	R09E12.3	sti-1	ENSG00000168439
ENSG00000162616	0.670786	0.631455	0.594552	0.742914	0.0242386	0.0624841	0.0436312	0.0204581	11080	DNJB4_HUMAN	DNAJB4	IPR008971; IPR001623; IPR003095; IPR002939; IPR018253	DnaJ/Hsp40_IPR008971, DnaJ/Hsp40_IPR001623, DnaJ/Hsp40_IPR003095, DnaJ/Hsp40_IPR002939	DnaJ/Hsp40	CO-CHAP	N	HSP40	Co-chaperones	Co-Hsp70	DnaJ	Nucleus,nucleoli	DnaJ homolog subfamily B member 4	DNAJB4 belongs to the evolutionarily conserved DNAJ/HSP40 protein family. For background information on the DNAJ family, see MIM 608375.[supplied by OMIM],	F54D5.8	dnj-13	ENSG00000162616
ENSG00000105401	-0.924574	-1.08046	-1.04071	-0.915584	0.000327527	0.000327527	0.000327527	0.000327527	11140	CDC37_HUMAN	CDC37	IPR013873; IPR013874; IPR004918; IPR013855	Cdc37_IPR013874	Cdc37	CO-CHAP	N	HSP90	Co-chaperones	Co-Hsp90		Cytoplasm,cytosol	Hsp90 co-chaperone Cdc37	The protein encoded by this gene is highly similar to Cdc 37, a cell division cycle control protein of Sacchromyces cerevisiae. This protein is a molecular chaperone with specific function in cell signal transduction. It has been shown to form complex with Hsp90 and a variety of protein kinases including CDK4, CDK6, SRC, RAF-1, MOK, as well as eIF2 alpha kinases. It is thought to play a critical …	W08F4.8	cdc-37	ENSG00000105401
ENSG00000198855	-0.202498	-0.268085	0.181001	0.514488	0.884979	0.855438	0.871294	0.67857	11153	FICD_HUMAN	FICD	IPR011990; IPR003812; IPR013026; IPR019734	TPR_IPR013026, IPR019734	TPR	CO-CHAP	N	TPR	Co-chaperones	Co-Hsp70/Hsp90		Transmembrane	Adenosine monophosphate-protein transferase FICD	-	ZK593.8	ZK593.8	ENSG00000198855
ENSG00000025796	0.453715	0.351548	0.0938266	0.1441	0.256834	0.591422	0.862999	0.838512	11231	SEC63_HUMAN	SEC63	IPR001623; IPR003095; IPR004179	DnaJ/Hsp40_IPR001623, DnaJ/Hsp40_IPR003095	DnaJ/Hsp40	CO-CHAP	N	HSP40	Co-chaperones	Co-Hsp70	DnaJ	Cytoplasm	Translocation protein SEC63 homolog	The Sec61 complex is the central component of the protein translocation apparatus of the endoplasmic reticulum (ER) membrane. The protein encoded by this gene and SEC62 protein are found to be associated with ribosome-free SEC61 complex. It is speculated that Sec61-Sec62-Sec63 may perform post-translational protein translocation into the ER. The Sec61-Sec62-Sec63 complex might also perform the ba…	Y63D3A.6	dnj-29	ENSG00000025796
ENSG00000122642	3.29998	3.2475	3.36085	3.11063	0.000327527	0.000327527	0.000327527	0.000327527	11328	FKBP9_HUMAN	FKBP9	IPR001179; IPR023566; IPR018249; IPR002048; IPR011992; IPR018247	FKBP_IPR001179	FKBP	CO-CHAP	N	HSP90	Co-chaperones	Co-Hsp90	Immunophilins/FKBPs	ER	FK506 binding protein 9, 63 kDa	FKBP60; FKBP63; PPIase	C05C8.3; ZC455.10; C50F2.6	fkb-3; fkb-4; fkb-5	ENSG00000122642
ENSG00000215021	-1.36818	-1.51674	-1.4544	-1.57612	0.000327527	0.000327527	0.000327527	0.000327527	11331	PHB2_HUMAN	PHB2	IPR000163; IPR001107	-	-	CHAP	N	MITO	Prohibitin			Mitochondrium, membrane, Cytoplasm	Prohibitin-2	-	T24H7.1	phb-2	ENSG00000215021
ENSG00000197763	-0.0116086	-0.296751	-0.134552	-0.53238	0.974345	0.449107	0.733796	0.127653	114112	TRXR3_HUMAN; B4DRZ5_HUMAN	TXNRD3	IPR002109; IPR012336; IPR006338; IPR012999; IPR013027; IPR011899; IPR016156; IPR004099; IPR023753; IPR001327	-	-	CO-CHAP	N	MITO	Thioredoxins/PDIs			-	Thioredoxin reductase 3	This gene encodes a member of the family of pyridine nucleotide oxidoreductases. This protein catalyzes the reduction of thioredoxin, and is implicated in the defense against oxidative stress. It contains a selenocysteine (Sec) residue at its active site. The selenocysteine is encoded by the UGA codon, which normally signals translation termination. The 3' UTR of Sec-containing genes have a commo…	C06G3.7	trxr-1	ENSG00000197763
ENSG00000156042	2.7656	3.34167	3.23873	2.9748	0.0156159	0.0123708	0.00856356	0.0248855	118491	TTC18_HUMAN	TTC18	IPR013026; IPR011990; IPR019734	TPR_IPR013026, IPR019734	TPR	CO-CHAP	N	TPR	Co-chaperones	Co-Hsp70/Hsp90		-	Tetratricopeptide repeat protein 18	-	-	-	ENSG00000156042
ENSG00000170946	-0.0144269	-0.0147836	-0.472691	-0.310352	0.969594	0.979859	0.166033	0.44389	120526	DJC24_HUMAN	DNAJC24	IPR001623; IPR003095; IPR007872	DnaJ/Hsp40_IPR001623, DnaJ/Hsp40_IPR003095	DnaJ/Hsp40	CO-CHAP	N	HSP40	Co-chaperones	Co-Hsp70	DnaJ	-	DnaJ homolog subfamily C member 24	Diphthamide is a unique posttranslationally modified histidine found only in translation elongation factor-2 (EEF2; MIM 130610). This modification is conserved from archaebacteria to humans and serves as the target for ADP-ribosylation and inactivation of EEF2 by diphtheria toxin (DT) and Pseudomonas exotoxin A. DPH4 is 1 of several enzymes involved in synthesis of diphthamide in EEF2 (Liu et al.…	-	-	ENSG00000170946
ENSG00000165533	0.884251	0.475829	0.530779	0.601359	0.00379542	0.221608	0.0839348	0.0846649	123016	Q86U25_HUMAN; B3KSL8_HUMAN; TTC8_HUMAN	TTC8	IPR013026; IPR019734; IPR001440; IPR011990; IPR013105	TPR_IPR013026, TPR_IPR001440, TPR_IPR013105, IPR019734	TPR	CO-CHAP	N	TPR	Co-chaperones	Co-Hsp70/Hsp90		Cilium, microtubule basal body, BBSome, cilium membrane, centrosome	Tetratricopeptide repeat protein 8	This gene encodes a protein that has been directly linked to Bardet-Biedl syndrome. The primary features of this syndrome include retinal dystrophy, obesity, polydactyly, renal abnormalities and learning disabilities. Experimentation in non-human eukaryotes suggests that this gene is expressed in ciliated cells and that it is involved in the formation of cilia. Alternate transcriptional splice va…	T25F10.5	bbs-8	ENSG00000165533
ENSG00000183891	1.16331	0.532671	0.645764	1.20354	0.000327527	0.0955922	0.0147249	0.000327527	130502	TTC32_HUMAN	TTC32	IPR013026; IPR019734; IPR011717; IPR011990	TPR_IPR013026, TPR_IPR011717, IPR019734	TPR	CO-CHAP	N	TPR	Co-chaperones	Co-Hsp70/Hsp90		-	Tetratricopeptide repeat protein 32	-	-	-	ENSG00000183891
ENSG00000173209	1.292	0.80876	0.847008	1.10914	0.0658822	0.344138	0.258106	0.164036	130872	AHSA2_HUMAN	AHSA2	IPR015310	HSP90/AHA_IPR015310	HSP90/AHA	CO-CHAP	N	HSP90	Co-chaperones	Co-Hsp90	AHA	-	Activator of 90 kDa heat shock protein ATPase homolog 2	-	C01G10.8	C01G10.8	ENSG00000173209
ENSG00000205981	-0.821084	-0.774334	-0.987578	-1.30126	0.360029	0.466611	0.27109	0.25976	131118	C9JBV1_HUMAN; TIM14_HUMAN	DNAJC19	IPR001623	DnaJ/Hsp40_IPR001623	DnaJ/Hsp40	CO-CHAP	N	HSP40	Co-chaperones	Co-Hsp70	DnaJ	Cytoplasm,Mitochondrium	Mitochondrial import inner membrane translocase subunit TIM14	-	T19B4.4	dnj-21	ENSG00000205981
ENSG00000168724	-0.677403	-1.16832	-1.27093	-1.41153	0.0044504	0.000327527	0.000327527	0.000327527	134218	DJC21_HUMAN	DNAJC21	IPR007087; IPR001623; IPR003095; IPR018253; IPR003604; IPR015880; IPR013087; IPR022755	DnaJ/Hsp40_IPR001623, DnaJ/Hsp40_IPR003095	DnaJ/Hsp40	CO-CHAP	N	HSP40	Co-chaperones	Co-Hsp70	DnaJ	Ribosome	DnaJ homolog subfamily C member 21	-	T03F6.2	dnj-17	ENSG00000168724
ENSG00000164284	-1.70963	-1.62224	-1.08679	-0.926841	0.000327527	0.000327527	0.000327527	0.000900876	134266	GRPE2_HUMAN	GRPEL2	IPR009012; IPR013805; IPR000740	GrpE_IPR009012, GrpE_IPR000740	GrpE	CO-CHAP	N	HSP70	Co-chaperones	Co-Hsp70	NEF/GrpE	Cytoplasm	GrpE protein homolog 2, mitochondrial	-	C34C12.8	C34C12.8	ENSG00000164284
ENSG00000165914	0.739265	0.693811	1.05442	1.10614	0.00572311	0.0282167	0.000327527	0.000327527	145567	TTC7B_HUMAN; Q6PIF1_HUMAN	TTC7B	IPR013026; IPR013105; IPR008940; IPR011990; IPR019734	TPR_IPR013026, TPR_IPR013105, IPR019734	TPR	CO-CHAP	N	TPR	Co-chaperones	Co-Hsp70/Hsp90		-	Tetratricopeptide repeat protein 7B	-	Y39A3CR.3	tpr-1	ENSG00000165914
ENSG00000174521	5.96771	7.75964	8.49163	8.77878	0.0286967	0.0437716	0.0286967	0.0437716	148014	TTC9B_HUMAN	TTC9B	IPR019734; IPR013105; IPR013026; IPR011990	TPR_IPR013105, TPR_IPR013026, IPR019734	TPR	CO-CHAP	N	TPR	Co-chaperones	Co-Hsp70/Hsp90		-	Tetratricopeptide repeat protein 9B	-	-	-	ENSG00000174521
ENSG00000100209	-0.0927964	-0.403319	-0.875385	-0.583005	0.847299	0.504543	0.074603	0.276705	150274	HSC20_HUMAN	HSCB	IPR001623; IPR009073; IPR004640	DnaJ/Hsp40_IPR001623	DnaJ/Hsp40	CO-CHAP	N	HSP40	Co-chaperones	Co-Hsp70	DnaJ	Cytoplasm	Iron-sulfur cluster co-chaperone protein HscB, mitochondrial	-	K08D10.2	dnj-15	ENSG00000100209
ENSG00000196659	1.46566	1.13438	0.966589	0.609818	0.000327527	0.000327527	0.000900876	0.0563759	150737	TT30B_HUMAN	TTC30B	IPR011990; IPR013026; IPR013105; IPR019734	TPR_IPR013026, TPR_IPR013105, IPR019734	TPR	CO-CHAP	N	TPR	Co-chaperones	Co-Hsp70/Hsp90		Cilium	Tetratricopeptide repeat protein 30B	-	F54C1.5	dyf-1	ENSG00000196659
ENSG00000163728	0.711964	0.613681	0.907431	0.993119	0.285311	0.503545	0.189222	0.195984	151613	TTC14_HUMAN; Q69YS0_HUMAN; G5E9X0_HUMAN; Q86TA5_HUMAN	TTC14	IPR011990; IPR012340; IPR016027; IPR022967; IPR013026; IPR019734; IPR003029	TPR_IPR013026, IPR019734	TPR	CO-CHAP	N	TPR	Co-chaperones	Co-Hsp70/Hsp90		-	Tetratricopeptide repeat protein 14	-	-	-	ENSG00000163728
ENSG00000155158	-1.46972	-0.321351	-0.53434	-0.397417	0.000327527	0.477501	0.0902107	0.313267	158219	TT39B_HUMAN	TTC39B	IPR019412	TPR_IPR-19412, TPR_IPR019412	TPR	CO-CHAP	N	TPR	Co-chaperones	Co-Hsp70/Hsp90		-	Tetratricopeptide repeat protein 39B	-	C32D5.6	C32D5.6	ENSG00000155158
ENSG00000179104	3.34912	2.1804	2.40499	1.97941	0.000327527	0.000327527	0.000327527	0.000327527	160335	TMTC2_HUMAN	TMTC2	IPR011990; IPR013618; IPR013026; IPR019734	TPR_IPR013026, IPR019734	TPR	CO-CHAP	N	TPR	Co-chaperones	Co-Hsp70/Hsp90	ER	ER, Transmembrane	Transmembrane and TPR repeat-containing protein 2	-	F32D1.3	F32D1.3	ENSG00000179104
ENSG00000139324	-0.506952	-0.741721	-1.05911	-1.14566	0.070595	0.0152666	0.000327527	0.000621382	160418	A8K321_HUMAN; TMTC3_HUMAN	TMTC3	IPR019734; IPR013618; IPR013026; IPR011990; IPR013105	TPR_IPR013026, TPR_IPR013105, IPR019734	TPR	CO-CHAP	N	TPR	Co-chaperones	Co-Hsp70/Hsp90		Transmembrane	Transmembrane and TPR repeat-containing protein 3	-	-	-	ENSG00000139324
ENSG00000256061	1.18155	0.830037	0.886256	0.561736	0.414165	0.673697	0.575841	0.828671	161582	DYXC1_HUMAN	DYX1C1	IPR017447; IPR008978; IPR011990; IPR019734; IPR013026; IPR007052; IPR001440	small Hsp_IPR008978, TPR_IPR013026, p23_IPR007052, TPR_IPR001440, IPR019734	small Hsp, TPR, p23	CO-CHAP	N	TPR	Co-chaperones	Co-Hsp70/Hsp90		Nucleus, Cytoplasm	Dyslexia susceptibility 1 candidate gene 1 protein	-	-	-	ENSG00000256061
ENSG00000165661	-0.48545	-0.589461	-0.615449	-0.497468	0.141471	0.0665406	0.0322036	0.117456	169714	QSOX2_HUMAN	QSOX2	IPR006863; IPR013766; IPR012336; IPR017905	-	-	CO-CHAP	N	ER	Oxidoreductases	Sulfhydryl oxidases		ER, Golgi, Transmembrane, Secreted	QSOX2 quiescin Q6 sulfhydryl oxidase 2	QSOX2 is a member of the sulfhydryl oxidase/quiescin-6 (Q6) family (QSOX1; MIM 603120) that regulates the sensitization of neuroblastoma cells for IFN-gamma (IFNG; MIM 147570)-induced cell death	F35G2.1; F47B7.2; T10H10.2	F35G2.1; F47B7.2; T10H10.2	ENSG00000165661
ENSG00000136827	-0.81761	-0.59938	-0.661897	-0.564923	0.000327527	0.0121866	0.00116806	0.0138304	1861	TOR1A_HUMAN; B3KPA1_HUMAN	TOR1A	IPR010448; IPR017378	Torsin_IPR010448	-	CHAP	YES	ER	Hsp100/AAA+			ER	torsin family 1, member A (torsin A)	The protein encoded by this gene is a member of the AAA family of adenosine triphosphatases (ATPases), is related to the Clp protease/heat shock family and is expressed prominently in the substantia nigra pars compacta. Mutations in this gene result in the autosomal dominant disorder, torsion dystonia 1.	Y37A1B.12; C18E9.11; Y37A1B.13	tor-1; ooc-5; tor-2	ENSG00000136827
ENSG00000133858	0.808229	0.612678	0.70548	0.73184	0.155272	0.493793	0.229067	0.320514	196441	ZC3H1_HUMAN	ZFC3H1	IPR013026; IPR011990; IPR003107; IPR019607	TPR_IPR013026	TPR	CO-CHAP	N	TPR	Co-chaperones	Co-Hsp70/Hsp90		-	Zinc finger C3H1 domain-containing protein	-	-	-	ENSG00000133858
ENSG00000168026	2.33953	2.68064	3.42368	3.58142	0.00529987	0.0033448	0.000327527	0.000621382	199223	TT21A_HUMAN	TTC21A	IPR019734; IPR013026; IPR013105; IPR011990	TPR_IPR013026, TPR_IPR013105, IPR019734	TPR	CO-CHAP	N	TPR	Co-chaperones	Co-Hsp70/Hsp90		-	Tetratricopeptide repeat protein 21A	-	ZK328.7	ZK328.7	ENSG00000168026
ENSG00000170464	0.0631827	0.550917	0.517486	0.664096	0.897095	0.279105	0.155567	0.106552	202052	DJC18_HUMAN	DNAJC18	IPR015399; IPR018253; IPR003095; IPR001623	DnaJ/Hsp40_IPR003095, DnaJ/Hsp40_IPR001623	DnaJ/Hsp40	CO-CHAP	N	HSP40	Co-chaperones	Co-Hsp70	DnaJ	Transmembrane	DnaJ homolog subfamily C member 18	-	B0035.14	dnj-1	ENSG00000170464
ENSG00000088832	-1.45762	-1.4416	-1.33746	-1.25396	0.000327527	0.000327527	0.000327527	0.000327527	2280	FKB1A_HUMAN; Q0VDC6_HUMAN	FKBP1A	IPR023566; IPR001179	FKBP_IPR001179	FKBP	CO-CHAP	N	HSP90	Co-chaperones	Co-Hsp90	Immunophilins/FKBPs	Cytoplasm,cytoskeleton,ER,other plasma membrane location,Plasma Membrane,cytosol	Peptidyl-prolyl cis-trans isomerase FKBP1APeptidyl-prolyl cis-trans isomerase	The protein encoded by this gene is a member of the immunophilin protein family, which play a role in immunoregulation and basic cellular processes involving protein folding and trafficking. The protein is a cis-trans prolyl isomerase that binds the immunosuppressants FK506 and rapamycin. It interacts with several intracellular signal transduction proteins including type I TGF-beta receptor. It a…	Y18D10A.19; Y18D10A.25	fkb-2; fkb-8	ENSG00000088832
ENSG00000119782	-0.767825	-0.374605	-0.495821	-0.235153	0.0261735	0.403342	0.141164	0.609379	2281	FKB1B_HUMAN	FKBP1B	IPR023566; IPR001179	FKBP_IPR001179	FKBP	CO-CHAP	N	HSP90	Co-chaperones	Co-Hsp90	Immunophilins/FKBPs	ER,Cytoplasm,sarcoplasmic reticulum	Peptidyl-prolyl cis-trans isomerase FKBP1B	The protein encoded by this gene is a member of the immunophilin protein family, which play a role in immunoregulation and basic cellular processes involving protein folding and trafficking. This encoded protein is a cis-trans prolyl isomerase that binds the immunosuppressants FK506 and rapamycin. It is highly similar to the FK506-binding protein 1A. Its physiological role is thought to be in exc…	Y18D10A.19; Y18D10A.25	fkb-2; fkb-8	ENSG00000119782
ENSG00000164070	2.15164	2.4664	2.12913	2.30442	0.000327527	0.000327527	0.000327527	0.000327527	22824	A2ICT2_HUMAN; HS74L_HUMAN	HSPA4L	IPR001023; IPR018181; IPR013126	Hsp70_IPR001023	Hsp70	CHAP	YES	HSP70	HSP70s	Hsp110s		Cytoplasm	Heat shock 70 kDa protein 4L	-	C30C11.4	Msi3p	ENSG00000164070
ENSG00000126698	-0.756872	-0.843521	-0.974647	-1.03487	0.00116806	0.00142897	0.000327527	0.000327527	22826	DNJC8_HUMAN	DNAJC8	IPR003095; IPR001623	DnaJ/Hsp40_IPR003095, DnaJ/Hsp40_IPR001623	DnaJ/Hsp40	CO-CHAP	N	HSP40	Co-chaperones	Co-Hsp70	DnaJ	Nucleus,nucleoplasm,spliceosomes,nucleoli	DnaJ homolog subfamily C member 8	-	Y71F9B.16	dnj-30	ENSG00000126698
ENSG00000173486	-1.02964	-0.772237	-0.613037	-0.621344	0.000327527	0.000621382	0.00168336	0.00796608	2286	FKBP2_HUMAN; Q53XJ5_HUMAN	FKBP2	IPR001179; IPR023566	FKBP_IPR001179	FKBP	CO-CHAP	N	HSP90	Co-chaperones	Co-Hsp90	Immunophilins/FKBPs	ER, ER membrane, Membrane	Peptidyl-prolyl cis-trans isomerase FKBP2Peptidyl-prolyl cis-trans isomerase	The protein encoded by this gene is a member of the immunophilin protein family, which play a role in immunoregulation and basic cellular processes involving protein folding and trafficking. This encoded protein is a cis-trans prolyl isomerase that binds the immunosuppressants FK506 and rapamycin. It is thought to function as an ER chaperone and may also act as a component of membrane cytoskeleta…	F36H1.1	fkb-1	ENSG00000173486
ENSG00000100442	-0.695313	-0.365315	-0.8038	-1.32434	0.00288694	0.23101	0.000621382	0.000327527	2287	FKBP3_HUMAN	FKBP3	IPR023566; IPR001179	FKBP_IPR001179	FKBP	CO-CHAP	N	HSP90	Co-chaperones	Co-Hsp90	Immunophilins/FKBPs	Nucleus, Membrane	Peptidyl-prolyl cis-trans isomerase FKBP3	The protein encoded by this gene is a member of the immunophilin protein family, which play a role in immunoregulation and basic cellular processes involving protein folding and trafficking. This encoded protein is a cis-trans prolyl isomerase that binds the immunosuppressants FK506 and rapamycin, as well as histone deacetylases, the transcription factor YY1, casein kinase II, and nucleolin. It h…	-	-	ENSG00000100442
ENSG00000004478	-2.28736	-1.82979	-1.7625	-1.46334	0.000327527	0.000327527	0.000327527	0.000327527	2288	FKBP4_HUMAN	FKBP4	IPR001440; IPR023114; IPR013026; IPR001179; IPR011990; IPR019734; IPR023566	TPR_IPR001440, TPR_IPR013026, FKBP_IPR001179, IPR019734	FKBP, TPR	CO-CHAP	N	HSP90	Co-chaperones	Co-Hsp90	Immunophilins/FKBPs	Nucleus,cytoskeleton,other plasma membrane location,centriole,Plasma Membrane,Cytoplasm,mitotic spindle,centrosome,cytosol	Peptidyl-prolyl cis-trans isomerase FKBP4	The protein encoded by this gene is a member of the immunophilin protein family, which play a role in immunoregulation and basic cellular processes involving protein folding and trafficking. This encoded protein is a cis-trans prolyl isomerase that binds to the immunosuppressants FK506 and rapamycin. It has high structural and functional similarity to FK506-binding protein 1A (FKBP1A), but unlike…	F31D4.3	fkb-6	ENSG00000004478
ENSG00000096060	-1.62546	-1.81502	-2.62188	-3.35985	0.000327527	0.000327527	0.000327527	0.000327527	2289	Q5TGM6_HUMAN; FKBP5_HUMAN; Q59EB8_HUMAN; F5H7R1_HUMAN; Q2TA84_HUMAN	FKBP5	IPR011990; IPR013026; IPR001179; IPR023114; IPR019734; IPR001440; IPR023566	TPR_IPR013026, FKBP_IPR001179, TPR_IPR001440, IPR019734	FKBP, TPR	CO-CHAP	N	HSP90	Co-chaperones	Co-Hsp90	Immunophilins/FKBPs	Nucleus,other nuclear location,Cytoplasm,other Cytoplasmic location	Peptidyl-prolyl cis-trans isomerase FKBP5Peptidyl-prolyl cis-trans isomerase	The protein encoded by this gene is a member of the immunophilin protein family, which play a role in immunoregulation and basic cellular processes involving protein folding and trafficking. This encoded protein is a cis-trans prolyl isomerase that binds to the immunosuppressants FK506 and rapamycin. It is thought to mediate calcineurin inhibition. It also interacts functionally with mature heter…	F31D4.3	fkb-6	ENSG00000096060
ENSG00000150753	-2.32646	-2.24347	-2.41866	-2.84867	0.000327527	0.000327527	0.000327527	0.000327527	22948	TCPE_HUMAN	CCT5	IPR017998; IPR012718; IPR002194; IPR002423	Hsp60/Chaperonin_IPR002194, Hsp60/Chaperonin_IPR002423	Hsp60/Chaperonin	CHAP	YES	HSP60	Chaperonin	CCT/TRiC		Cytoplasm,phagosomes,Extracellular Space,other extracellular location,nucleoli,Nucleus,cytosol	T-complex protein 1 subunit epsilon	This gene encodes a molecular chaperone that is member of the chaperonin containing TCP1 complex (CCT), also known as the TCP1 ring complex (TRiC). This complex consists of two identical stacked rings, each containing eight different proteins. Unfolded polypeptides enter the central cavity of the complex and are folded in an ATP-dependent manner. The complex folds various proteins, including acti…	C07G2.3	cct-5	ENSG00000150753
ENSG00000148843	-1.13994	-1.21047	-1.64802	-2.04295	0.000900876	0.00116806	0.000327527	0.000327527	22984	RRP5_HUMAN	PDCD11	IPR008847; IPR016027; IPR003107; IPR022967; IPR013026; IPR011990; IPR012340; IPR003029	TPR_IPR013026	TPR	CO-CHAP	N	TPR	Co-chaperones	Co-Hsp70/Hsp90		Nucleus	Protein RRP5 homolog	PDCD11 is a NF-kappa-B (NFKB1; 164011)-binding protein that colocalizes with U3 RNA (MIM 180710) in the nucleolus and is required for rRNA maturation and generation of 18S rRNA (Sweet et al., 2003 [PubMed 14624448]; Sweet et al., 2008 [PubMed 17654514]).[supplied by OMIM],	C16A3.3	let-716	ENSG00000148843
ENSG00000085831	-3.8934	-1.27165	-1.11881	-0.945933	0.000327527	0.00265423	0.00288694	0.0421861	22996	TT39A_HUMAN; G3XAF8_HUMAN	TTC39A	IPR019412; IPR011990; IPR019734	TPR_IPR-19412, TPR_IPR019734, TPR_IPR019412, TPR_IPR019734	TPR	CO-CHAP	N	TPR	Co-chaperones	Co-Hsp70/Hsp90		-	Tetratricopeptide repeat protein 39A	-	C32D5.6	C32D5.6	ENSG00000085831
ENSG00000142784	1.57594	1.64009	1.75055	1.59214	0.000327527	0.000327527	0.000327527	0.000327527	23038	WDTC1_HUMAN	WDTC1	IPR017986; IPR001680; IPR013026; IPR015943; IPR011990; IPR013105	TPR_IPR013026, TPR_IPR013105	TPR	CO-CHAP	N	TPR	Co-chaperones	Co-Hsp70/Hsp90		Intracellular membrane-bounded organelle	WD and tetratricopeptide repeats protein 1	-	Y73E7A.9	adpr-1	ENSG00000142784
ENSG00000023318	0.104493	0.214752	0.267299	0.431462	0.65119	0.438535	0.177623	0.0536791	23071	ERP44_HUMAN	ERP44	IPR012336; IPR013766	-	-	CO-CHAP	N	ER	Oxidoreductases	PDI		Cytoplasm,membrane rafts,Golgi apparatus,ER,Plasma Membrane	Endoplasmic reticulum resident protein 44	-	C30H7.2; F42G8.7; C06A6.5	C30H7.2; F42G8.7; C06A6.5	ENSG00000023318
ENSG00000213551	0.0371461	-0.243685	-0.540985	-0.690192	0.931823	0.635356	0.10822	0.0931751	23234	DNJC9_HUMAN; B2RMW6_HUMAN	DNAJC9	IPR018253; IPR003095; IPR001623	DnaJ/Hsp40_IPR003095, DnaJ/Hsp40_IPR001623	DnaJ/Hsp40	CO-CHAP	N	HSP40	Co-chaperones	Co-Hsp70	DnaJ	-	DnaJ homolog subfamily C member 9	-	T24H10.3	dnj-23	ENSG00000213551
ENSG00000100403	0.254422	0.41208	0.866426	0.795884	0.139532	0.0466403	0.000327527	0.000327527	23264	Z3H7B_HUMAN	ZC3H7B	IPR019734; IPR013026; IPR015880; IPR011990; IPR000571	TPR_IPR013026, IPR019734	TPR	CO-CHAP	N	TPR	Co-chaperones	Co-Hsp70/Hsp90		Nucleus	Zinc finger CCCH domain-containing protein 7B	This gene encodes a protein that contains a tetratricopeptide repeat domain. The encoded protein also interacts with the rotavirus non-structural protein NSP3. [provided by RefSeq],	-	-	ENSG00000100403
ENSG00000119321	0.117451	0.10999	0.341529	0.250183	0.697425	0.801284	0.309427	0.417947	23307	FKB15_HUMAN	FKBP15	IPR001179	FKBP_IPR001179	FKBP	CO-CHAP	N	HSP90	Co-chaperones	Co-Hsp90	Immunophilins/FKBPs	Plasma Membrane, Early Endosome	FK506-binding protein 15	-	-	-	ENSG00000119321
ENSG00000138246	0.497227	0.372229	0.533886	0.541931	0.146433	0.451141	0.152471	0.250111	23317	DJC13_HUMAN	DNAJC13	IPR025640; IPR016024; IPR011989; IPR001623	DnaJ/Hsp40_IPR001623	DnaJ/Hsp40	CO-CHAP	N	HSP40	Co-chaperones	Co-Hsp70	DnaJ	-	DnaJ homolog subfamily C member 13	-	F18C12.2	rme-8	ENSG00000138246
ENSG00000100154	1.80809	1.62278	1.58488	1.18955	0.0157886	0.0515167	0.0382878	0.154958	23331	TTC28_HUMAN	TTC28	IPR011990; IPR024983; IPR013105; IPR019734; IPR013026; IPR001440	TPR_IPR013105, TPR_IPR013026, TPR_IPR001440, IPR019734	TPR	CO-CHAP	N	TPR	Co-chaperones	Co-Hsp70/Hsp90		-	Tetratricopeptide repeat protein 28	-	F32A6.4; Y22D7AL.9	ags-3; Y22D7AL.9	ENSG00000100154
ENSG00000116138	-0.0938226	0.39996	0.0136754	0.243666	0.882174	0.530949	0.980293	0.722079	23341	DJC16_HUMAN	DNAJC16	IPR013766; IPR018253; IPR012336; IPR003095; IPR001623	DnaJ/Hsp40_IPR003095, DnaJ/Hsp40_IPR001623	DnaJ/Hsp40	CO-CHAP	N	HSP40	Co-chaperones	Co-Hsp70	DnaJ	Transmembrane	DnaJ homolog subfamily C member 16	-	C56C10.13	dnj-8	ENSG00000116138
ENSG00000113593	-0.0487445	-0.706407	-0.757792	-0.738062	0.876208	0.0250434	0.00116806	0.00674796	23398	PPWD1_HUMAN	PPWD1	IPR001680; IPR015943; IPR017986; IPR002130	Cyclophilin_IPR002130	Cyclophilin	CO-CHAP	N	HSP90	Co-chaperones	Co-Hsp90	Immunophilins/Cyclophilins	Nucleus, spliceosome	Peptidylprolyl isomerase domain and WD repeat-containing protein 1	-	Y87G2A.6	cyn-15	ENSG00000113593
ENSG00000133985	-1.22746	-0.583667	-0.0520733	0.186555	0.000327527	0.00613582	0.825503	0.456604	23508	TTC9A_HUMAN	TTC9	IPR001440; IPR023566; IPR013026; IPR019734; IPR011990	TPR_IPR001440, TPR_IPR013026, IPR019734	TPR	CO-CHAP	N	TPR	Co-chaperones	Co-Hsp70/Hsp90		-	Tetratricopeptide repeat protein 9A	This gene encodes a protein that contains three tetratricopeptide repeats. The gene has been shown to be hormonally regulated in breast cancer cells and may play a role in cancer cell invasion and metastasis. [provided by RefSeq],	-	-	ENSG00000133985
ENSG00000099991	0.138172	0.336435	0.379103	0.22776	0.742225	0.537152	0.382446	0.629681	23523	CABIN_HUMAN; Q6PHY0_HUMAN	CABIN1	IPR013026; IPR019734; IPR011990; IPR015134	TPR_IPR013026, IPR019734	TPR	CO-CHAP	N	TPR	Co-chaperones	Co-Hsp70/Hsp90		Nucleus, Aggresome,Cytoplasm,other Cytoplasmic location	Calcineurin-binding protein cabin-1	Calcineurin plays an important role in the T-cell receptor-mediated signal transduction pathway. The protein encoded by this gene binds specifically to the activated form of calcineurin and inhibits calcineurin-mediated signal transduction. The encoded protein is found in the nucleus and contains a leucine zipper domain as well as several PEST motifs, sequences which confer targeted degradation t…	-	-	ENSG00000099991
ENSG00000113638	0.421283	0.926734	0.521052	0.522187	0.152799	0.00241908	0.0643033	0.117127	23548	TTC33_HUMAN	TTC33	IPR019734; IPR011990; IPR013026	TPR_IPR013026, IPR019734	TPR	CO-CHAP	N	TPR	Co-chaperones	Co-Hsp70/Hsp90		-	Tetratricopeptide repeat protein 33	-	-	-	ENSG00000113638
ENSG00000133265	-0.742819	-0.516765	-0.833139	-0.870543	0.000327527	0.0503992	0.000327527	0.000621382	23640	HPBP1_HUMAN	HSPBP1	IPR016024; IPR011989	-	-	CO-CHAP	N	HSP70	Co-chaperones	Co-Hsp70		-	Hsp70-binding protein 1	-	-	-	ENSG00000133265
ENSG00000100023	0.192841	0.276396	0.294554	0.432584	0.599537	0.528258	0.361904	0.316929	23759	PPIL2_HUMAN	PPIL2	IPR013083; IPR002130; IPR020892; IPR003613	Cyclophilin_IPR002130	Cyclophilin	CO-CHAP	N	HSP90	Co-chaperones	Co-Hsp90	Immunophilins/Cyclophilins	Nucleus	Peptidyl-prolyl cis-trans isomerase-like 2	This gene is a member of the cyclophilin family of peptidylprolyl isomerases. The cyclophilins are a highly conserved ubiquitous family, members of which play an important role in protein folding, immunosuppression by cyclosporin A, and infection of HIV-1 virions. This protein interacts with the proteinase inhibitor eglin c and is localized in the nucleus. Multiple transcript variants encoding di…	F59E10.2	cyn-4	ENSG00000100023
ENSG00000105701	-0.998623	-0.294833	-0.119383	0.0975198	0.000327527	0.230197	0.578947	0.744188	23770	FKBP8_HUMAN	FKBP8	IPR019734; IPR023566; IPR013026; IPR001179; IPR023114; IPR001440; IPR011990	TPR_IPR013026, FKBP_IPR001179, TPR_IPR001440, IPR019734	FKBP, TPR	CO-CHAP	N	HSP90	Co-chaperones	Co-Hsp90	Immunophilins/FKBPs	Cytoplasm, ER membrane, Mitochondrium, mitochondrial membrane	Peptidyl-prolyl cis-trans isomerase FKBP8	The protein encoded by this gene is a member of the immunophilin protein family, which play a role in immunoregulation and basic cellular processes involving protein folding and trafficking. Unlike the other members of the family, this encoded protein does not seem to have PPIase/rotamase activity. It may have a role in neurons associated with memory function. [provided by RefSeq],	-	-	ENSG00000105701
ENSG00000152778	2.15174	2.20008	2.0474	2.0184	0.000327527	0.000327527	0.000327527	0.000327527	24138	IFIT5_HUMAN	IFIT5	IPR013026; IPR001440; IPR013105; IPR011990; IPR019734; IPR024125	TPR_IPR013026, TPR_IPR001440, TPR_IPR013105, IPR019734	TPR	CO-CHAP	N	TPR	Co-chaperones	Co-Hsp70/Hsp90		-	Interferon-induced protein with tetratricopeptide repeats 5	-	-	-	ENSG00000152778
ENSG00000101161	-0.959238	-1.0757	-0.740408	-0.811558	0.000327527	0.000327527	0.00142897	0.00379542	24148	PRP6_HUMAN	PRPF6	IPR003107; IPR010491; IPR011990; IPR013026	TPR_IPR013026	TPR	CO-CHAP	N	TPR	Co-chaperones	Co-Hsp70/Hsp90		Nucleus	Pre-mRNA-processing factor 6	The protein encoded by this gene appears to be involved in pre-mRNA splicing, possibly acting as a bridging factor between U5 and U4/U6 snRNPs in formation of the spliceosome. The encoded protein also can bind androgen receptor, providing a link between transcriptional activation and splicing. [provided by RefSeq],	Y59A8B.6	Y59A8B.6	ENSG00000101161
ENSG00000178950	-0.198493	-0.099324	-0.0773053	-0.0451679	0.61317	0.874314	0.867302	0.928323	2580	GAK_HUMAN	GAK	IPR008973; IPR014019; IPR011009; IPR000719; IPR001623; IPR008271; IPR014020	DnaJ/Hsp40_IPR001623	DnaJ/Hsp40	CO-CHAP	N	HSP40	Co-chaperones	Co-Hsp70	DnaJ	Nucleus	Cyclin-G-associated kinase	In all eukaryotes, the cell cycle is governed by cyclin-dependent protein kinases (CDKs), whose activities are regulated by cyclins and CDK inhibitors in a diverse array of mechanisms that involve the control of phosphorylation and dephosphorylation of Ser, Thr or Tyr residues. Cyclins are molecules that possess a consensus domain called the 'cyclin box.' In mammalian cells, 9 cyclin species have…	F46G11.3	tag-257	ENSG00000178950
ENSG00000137094	-0.361898	0.324489	0.761951	0.622421	0.235036	0.301408	0.00168336	0.0177231	25822	DNJB5_HUMAN; B4DSA6_HUMAN	DNAJB5	IPR018253; IPR002939; IPR001623; IPR003095; IPR008971	DnaJ/Hsp40_IPR002939, DnaJ/Hsp40_IPR001623, DnaJ/Hsp40_IPR003095, DnaJ/Hsp40_IPR008971	DnaJ/Hsp40	CO-CHAP	N	HSP40	Co-chaperones	Co-Hsp70	DnaJ	Cytoplasm,other nuclear location,Nucleus,cytosol	DnaJ homolog subfamily B member 5	DNAJB5 belongs to the evolutionarily conserved DNAJ/HSP40 protein family. For background information on the DNAJ family, see MIM 608375.[supplied by OMIM],	F54D5.8	dnj-13	ENSG00000137094
ENSG00000182973	-0.201227	-0.602525	-0.874704	-1.49197	0.672446	0.148387	0.00613582	0.000327527	25904	CNOTA_HUMAN; B7Z7L1_HUMAN; F8WAF2_HUMAN	CNOT10	IPR019734; IPR001440; IPR011990	TPR_IPR001440, IPR019734	TPR	CO-CHAP	N	TPR	Co-chaperones	Co-Hsp70/Hsp90		Cytoplasm	CCR4-NOT transcription complex subunit 10	-	-	-	ENSG00000182973
ENSG00000165868	3.42717	5.02539	5.22461	4.98712	0.000327527	0.000327527	0.000327527	0.000327527	259217	HS12A_HUMAN	HSPA12A	-	-	-	CHAP	YES	HSP70	HSP70s			-	Heat shock 70 kDa protein 12A	-	-	-	ENSG00000165868
ENSG00000160360	2.46691	2.74621	2.95356	2.75066	0.000327527	0.000327527	0.000327527	0.000327527	26086	GPSM1_HUMAN	GPSM1	IPR011990; IPR001440; IPR019734; IPR024804; IPR003109; IPR013026	TPR_IPR001440, TPR_IPR013026, IPR019734	TPR	CO-CHAP	N	TPR	Co-chaperones	Co-Hsp70/Hsp90	ER	Golgi, Nucleus, Cytoplasm, Membrane, ER	G-protein-signaling modulator 1	G proteins propagate intracellular signals initiated by G protein-coupled receptors. GPSM1, a receptor-independent activator of G protein signaling, is one of several factors that influence the basal activity of G protein signaling systems (Pizzinat et al., 2001 [PubMed 11278352]).[supplied by OMIM],	F32A6.4	ags-3	ENSG00000160360
ENSG00000151835	-0.216217	-0.275263	-0.31071	-0.77912	0.491302	0.531988	0.49107	0.076107	26278	SACS_HUMAN	SACS	IPR019955; IPR007842; IPR000626; IPR003594; IPR001623	DnaJ/Hsp40_IPR001623	DnaJ/Hsp40	CO-CHAP	N	HSP40	Co-chaperones	Co-Hsp70	DnaJ	Mitochondrium, Nucleus, Cytoplasm	Sacsin	This gene consists of nine exons including a gigantic exon spanning more than 12.8k bp. It encodes the sacsin protein, which includes a UBQ region at the N-terminus, a HEPN domain at the C-terminus and a DnaJ region upstream of the HEPN domain. The gene is highly expressed in the central nervous system, also found in skin, skeletal muscles and at low levels in the pancreas. Mutations in this gene…	-	-	ENSG00000151835
ENSG00000152137	-1.9967	-1.90455	-2.13582	-0.308007	0.000327527	0.00116806	0.000327527	0.485209	26353	HSPB8_HUMAN	HSPB8	IPR001436; IPR008978; IPR002068	small Hsp_IPR001436, small Hsp_IPR008978, small Hsp_IPR002068	small Hsp	CHAP	N	sHSP				Cytoplasm	Heat shock protein beta-8	The protein encoded by this gene belongs to the superfamily of small heat-shock proteins containing a conservative alpha-crystallin domain at the C-terminal part of the molecule. The expression of this gene in induced by estrogen in estrogen receptor-positive breast cancer cells, and this protein also functions as a chaperone in association with Bag3, a stimulator of macroautophagy. Thus, this ge…	C14B9.1; C14F11.5; F08H9.3; F08H9.4; F38E11.1; F38E11.2; F43D9.4; F52E1.7; T22A3.2; T27E4.2; T27E4.3; T27E4.8; T27E4.9; Y46H3A.2; Y46H3A.3; Y55F3BR.6; ZK1128.7	hsp-12.2; hsp-43; F08H9.3; F08H9.4; hsp-12.3; hsp-12.6; sip-1; hsp-17; hsp-12.1; hsp-16.1; hsp-16.11; hsp-16.49; hsp-16.48; hsp-16.41; hsp-16.2; Y55F3BR.6; alpha-B-crystallin	ENSG00000152137
ENSG00000105821	-1.76111	-2.55547	-2.41102	-1.9605	0.000327527	0.000327527	0.000327527	0.000900876	27000	DNJC2_HUMAN	DNAJC2	IPR018253; IPR009057; IPR001623; IPR001005; IPR017884	DnaJ/Hsp40_IPR001623	DnaJ/Hsp40	CO-CHAP	N	HSP40	Co-chaperones	Co-Hsp70	DnaJ	Nucleus,Cytoplasm,nuclear envelope,cytosol	DnaJ homolog subfamily C member 2	This gene is a member of the M-phase phosphoprotein (MPP) family. The gene encodes a phosphoprotein with a J domain and a Myb DNA-binding domain which localizes to both the nucleus and the cytosol. The protein is capable of forming a heterodimeric complex that associates with ribosomes, acting as a molecular chaperone for nascent polypeptide chains as they exit the ribosome. This protein was iden…	F38A5.13	dnj-11	ENSG00000105821
ENSG00000068912	0.479597	0.433902	0.25524	0.663638	0.204242	0.363135	0.477284	0.130349	27248	B5MC72_HUMAN; ERLEC_HUMAN	ERLEC1	IPR009011; IPR012913	-	-	CHAP	N	ER				Extracellular Space,ER,Cytoplasm,other extracellular location	Endoplasmic reticulum lectin 1	-	Y105E8A.2	Y105E8A.2	ENSG00000068912
ENSG00000136816	0.24911	0.212728	0.496545	0.392013	0.586059	0.677128	0.157944	0.398106	27348	TOR1B_HUMAN	TOR1B	IPR010448; IPR017378; IPR003593	Torsin_IPR010448	-	CHAP	YES	ER	Hsp100/AAA+			ER	torsin family 1, member B (torsin B)	-	Y37A1B.12; C18E9.11; Y37A1B.13	tor-1; ooc-5; tor-2	ENSG00000136816
ENSG00000160404	0.0532109	-0.517863	-0.29286	-0.472687	0.892883	0.189889	0.378285	0.235533	27433	TOR2X_HUMAN; TOR2A_HUMAN	TOR2A	IPR010448; IPR003593; IPR001270; IPR017378	Torsin_IPR010448	-	CHAP	YES	ER	Hsp100/AAA+			ER	torsin family 2, member A	This gene encodes a member of the AAA family of adenosine triphosphatases with similarity to Clp proteases and heat shock proteins. Alternative splicing at this locus results in the translation of multiple isoforms of the encoded protein, some of which contain salusin peptides in the C-terminal region. These peptides may play roles in hypotension, myocardial growth and the induction of mitogenesi…	Y37A1B.12; C18E9.11; Y37A1B.13	tor-1; ooc-5; tor-2	ENSG00000160404
ENSG00000162222	-0.393778	-0.44255	-0.384254	-0.130069	0.130244	0.218863	0.149942	0.761042	283237	TTC9C_HUMAN	TTC9C	IPR013105; IPR013026; IPR011990; IPR023566; IPR019734	TPR_IPR013105, TPR_IPR013026, IPR019734	TPR	CO-CHAP	N	TPR	Co-chaperones	Co-Hsp70/Hsp90		-	Tetratricopeptide repeat protein 9C	-	-	-	ENSG00000162222
ENSG00000185250	3.07635	3.25302	3.77797	4.49711	0.0173781	0.0222833	0.00634077	0.00288694	285755	PPIL6_HUMAN	PPIL6	IPR002130	Cyclophilin_IPR002130	Cyclophilin	CO-CHAP	N	HSP90	Co-chaperones	Co-Hsp90	Immunophilins/Cyclophilins	-	Peptidyl-prolyl cis-trans isomerase-like 6	-	D1009.2; T27D1.1	cyn-8; cyn-9	ENSG00000185250
ENSG00000120675	-0.496767	-0.757252	-0.938865	-1.15807	0.176854	0.0778893	0.00529987	0.00265423	29103	DJC15_HUMAN	DNAJC15	IPR001623	DnaJ/Hsp40_IPR001623	DnaJ/Hsp40	CO-CHAP	N	HSP40	Co-chaperones	Co-Hsp70	DnaJ	Cytoplasm,Golgi apparatus,Mitochondrium	DnaJ homolog subfamily C member 15	-	T19B4.4	dnj-21	ENSG00000120675
ENSG00000167004	-1.6465	-2.03549	-1.8488	-1.40322	0.000327527	0.000327527	0.000327527	0.00241908	2923	PDIA3_HUMAN	PDIA3	IPR017937; IPR005788; IPR012336; IPR005792; IPR013766; IPR005746	-	-	CO-CHAP	N	ER	Oxidoreductases	PDI		ER/Cytoplasm	Protein disulfide-isomerase A3	This gene encodes a protein of the endoplasmic reticulum that interacts with lectin chaperones calreticulin and calnexin to modulate folding of newly synthesized glycoproteins. The protein was once thought to be a phospholipase; however, it has been demonstrated that the protein actually has protein disulfide isomerase activity. It is thought that complexes of lectins and this protein mediate pro…	H06O01.1	pdi-3	ENSG00000167004
ENSG00000121957	1.39034	0.936806	0.763612	-0.528309	0.00551192	0.104581	0.130462	0.483858	29899	GPSM2_HUMAN	GPSM2	IPR019734; IPR001440; IPR024807; IPR003109; IPR013026; IPR011990	TPR_IPR001440, TPR_IPR013026, IPR019734	TPR	CO-CHAP	N	TPR	Co-chaperones	Co-Hsp70/Hsp90		Nucleus, Cytoplasm, Nucleolus, cell cortex	G-protein-signaling modulator 2	Heterotrimeric G proteins transduce extracellular signals received by cell surface receptors into integrated cellular responses. GPSM2 belongs to a group of proteins that modulate activation of G proteins (Blumer et al., 2002 [PubMed 11832491]).[supplied by OMIM],	F32A6.4	ags-3	ENSG00000121957
ENSG00000197930	-0.561631	-0.245241	-0.267464	-0.231089	0.0416064	0.611502	0.340902	0.532686	30001	ERO1A_HUMAN	ERO1L	IPR007266	-	-	CO-CHAP	N	ER	Oxidoreductases	Sulfhydryl oxidases		ER,Cytoplasm	ERO1-like protein alpha	-	Y105E8B.8	ero-1	ENSG00000197930
ENSG00000135924	1.21183	1.22181	1.66664	2.30977	0.000327527	0.000327527	0.000327527	0.000327527	3300	Q53QD7_HUMAN; DNJB2_HUMAN	DNAJB2	IPR001623; IPR003095; IPR018253; IPR003903	DnaJ/Hsp40_IPR001623, DnaJ/Hsp40_IPR003095	DnaJ/Hsp40	CO-CHAP	N	HSP40	Co-chaperones	Co-Hsp70	DnaJ	Nucleus, Proteasome	DnaJ homolog subfamily B member 2	-	W03A5.7	dnj-24	ENSG00000135924
ENSG00000086061	-0.534898	-0.304674	-0.548139	-0.899719	0.00217654	0.191528	0.00193304	0.000327527	3301	Q5T7Q0_HUMAN; DNJA1_HUMAN	DNAJA1	IPR012724; IPR001623; IPR018253; IPR002939; IPR003095; IPR008971; IPR001305	DnaJ/Hsp40_IPR012724, DnaJ/Hsp40_IPR001623, DnaJ/Hsp40_IPR002939, DnaJ/Hsp40_IPR003095, DnaJ/Hsp40_IPR008971, DnaJ/Hsp40_IPR001305	DnaJ/Hsp40	CO-CHAP	N	HSP40	Co-chaperones	Co-Hsp70	DnaJ	Nucleus,membrane rafts,other nuclear location,Plasma Membrane,Cytoplasm,other Cytoplasmic location	DnaJ homolog subfamily A member 1	-	F39B2.10	dnj-12	ENSG00000086061
ENSG00000204389	0.369754	0.679637	0.435035	0.427746	0.0618201	0.00168336	0.0292923	0.0674359	3303	A8K5I0_HUMAN; HSP71_HUMAN; B3KTT5_HUMAN	HSPA1A	IPR001023; IPR018181; IPR013126	Hsp70_IPR001023	Hsp70	CHAP	YES	HSP70	HSP70s			Mitochondrium, RNP complex, Cytoplasm, inclusion body, ER, nuclear speck, perinuclear region	Heat shock 70 kDa protein 1A/1B	This intronless gene encodes a 70kDa heat shock protein which is a member of the heat shock protein 70 family. In conjuction with other heat shock proteins, this protein stabilizes existing proteins against aggregation and mediates the folding of newly translated proteins in the cytosol and in organelles. It is also involved in the ubiquitin-proteasome pathway through interaction with the AU-rich…	-	-	ENSG00000204389
ENSG00000204388	-0.0579671	0.0891263	-0.12035	0.304907	0.807919	0.779393	0.584876	0.194734	3304	A8K5I0_HUMAN; HSP71_HUMAN	HSPA1B	IPR001023; IPR018181; IPR013126	Hsp70_IPR001023	Hsp70	CHAP	YES	HSP70	HSP70s			Cytoplasm, signalosome, RNP complex, ER, Mitochondrium, aggresome, nuclear speck, perinuclear region, Nucleus, inclusion body	Heat shock 70 kDa protein 1A/1B	This intronless gene encodes a 70kDa heat shock protein which is a member of the heat shock protein 70 family. In conjuction with other heat shock proteins, this protein stabilizes existing proteins against aggregation and mediates the folding of newly translated proteins in the cytosol and in organelles. It is also involved in the ubiquitin-proteasome pathway through interaction with the AU-rich…	C12C8.1	hsp-70	ENSG00000204388
ENSG00000126803	-2.8912	-1.80593	-1.69652	-2.22659	0.0269545	0.110986	0.0373958	0.10012	3306	HSP72_HUMAN	HSPA2	IPR018181; IPR001023; IPR013126	Hsp70_IPR001023	Hsp70	CHAP	YES	HSP70	HSP70s			Cytoplasm	Heat shock-related 70 kDa protein 2	-	F26D10.3; C12C8.1	hsp-1; hsp-70	ENSG00000126803
ENSG00000170606	-1.82464	-1.90425	-2.13815	-2.26741	0.000327527	0.000327527	0.000327527	0.000327527	3308	HSP74_HUMAN	HSPA4	IPR018181; IPR013126; IPR001023	Hsp70_IPR001023	Hsp70	CHAP	YES	HSP70	HSP70s	Hsp110s		Cytoplasm	Heat shock 70 kDa protein 4	-	C30C11.4	Msi3p	ENSG00000170606
ENSG00000044574	-1.66051	-1.93104	-1.95891	-1.08242	0.000327527	0.000327527	0.000327527	0.000327527	3309	GRP78_HUMAN	HSPA5	IPR018181; IPR001023; IPR013126	Hsp70_IPR001023	Hsp70	CHAP	YES	HSP70	HSP70s	BiP/Grp78		Cytoplasm/ER	78 kDa glucose-regulated protein	When Chinese hamster K12 cells are starved of glucose, the synthesis of several proteins, called glucose-regulated proteins (GRPs), is markedly increased. Hendershot et al. (1994) [PubMed 8020977] pointed out that one of these, GRP78 (HSPA5), also referred to as 'immunoglobulin heavy chain-binding protein' (BiP), is a member of the heat-shock protein-70 (HSP70) family and is involved in the foldi…	C15H9.6; F43E2.8	hsp-3; hsp-4	ENSG00000044574
ENSG00000109971	-1.63793	-1.82195	-1.74567	-1.85135	0.000327527	0.000327527	0.000327527	0.000327527	3312	HSP7C_HUMAN; Q53HF2_HUMAN	HSPA8	IPR013126; IPR018181; IPR001023	Hsp70_IPR001023	Hsp70	CHAP	YES	HSP70	HSP70s			Cytoplasm	Heat shock cognate 71 kDa protein	The product encoded by this gene belongs to the heat shock protein 70 family which contains both heat-inducible and constitutively expressed members. The latter are called heat-shock cognate proteins. This gene encodes a heat-shock cognate protein. This protein binds to nascent polypeptides to facilitate correct folding. It also functions as an ATPase in the disassembly of clathrin-coated vesicle…	F26D10.3; C12C8.1	hsp-1; hsp-70	ENSG00000109971
ENSG00000113013	-2.06385	-2.23084	-2.15063	-1.53863	0.000327527	0.000327527	0.000327527	0.000327527	3313	GRP75_HUMAN	HSPA9	IPR012725; IPR018181; IPR013126; IPR001023	Hsp70_IPR001023	Hsp70	CHAP	YES	HSP70	HSP70s			Cytoplasm, Mitochondrium	Stress-70 protein, mitochondrial	The product encoded by this gene belongs to the heat shock protein 70 family which contains both heat-inducible and constitutively expressed members. The latter are called heat-shock cognate proteins. This gene encodes a heat-shock cognate protein. This protein plays a role in the control of cell proliferation. It may also act as a chaperone. [provided by RefSeq],	C37H5.8	hsp-6	ENSG00000113013
ENSG00000106211	-0.573969	-0.898787	-0.955374	-0.670038	0.0042358	0.000327527	0.000327527	0.00311757	3315	HSPB1_HUMAN	HSPB1	IPR001436; IPR002068; IPR008978	small Hsp_IPR001436, small Hsp_IPR002068, small Hsp_IPR008978	small Hsp	CHAP	N	sHSP				Cytoplasm	Heat shock protein beta-1	The protein encoded by this gene is induced by environmental stress and developmental changes. The encoded protein is involved in stress resistance and actin organization and translocates from the cytoplasm to the nucleus upon stress induction. Defects in this gene are a cause of Charcot-Marie-Tooth disease type 2F (CMT2F) and distal hereditary motor neuropathy (dHMN). [provided by RefSeq],	C14F11.5; C14B9.1; F08H9.3; F08H9.4; F38E11.1; F38E11.2; F43D9.4; F52E1.7; T22A3.2; T27E4.2; T27E4.3; T27E4.8; T27E4.9; Y46H3A.2; Y46H3A.3; Y55F3BR.6; ZK1128.7	hsp-43; hsp-12.2; F08H9.3; F08H9.4; hsp-12.3; hsp-12.6; sip-1; hsp-17; hsp-12.1; hsp-16.1; hsp-16.11; hsp-16.49; hsp-16.48; hsp-16.41; hsp-16.2; Y55F3BR.6; alpha-B-crystallin	ENSG00000106211
ENSG00000080824	-1.34731	-1.38268	-1.34488	-1.11119	0.000327527	0.000327527	0.000327527	0.000327527	3320	HS90A_HUMAN; Q86SX1_HUMAN	HSP90AA1	IPR020575; IPR019805; IPR003594; IPR020568; IPR001404	Hsp90_IPR001404	Hsp90	CHAP	YES	HSP90	HSP90s	Hsp90		Cytoplasm	Heat shock protein HSP 90-alpha	HSP90 proteins are highly conserved molecular chaperones that have key roles in signal transduction, protein folding, protein degradation, and morphologic evolution. HSP90 proteins normally associate with other cochaperones and play important roles in folding newly synthesized proteins or stabilizing and refolding denatured proteins after stress. HSP90AA2 is a cytosolic HSP90 protein. Other HSP90…	C47E8.5	daf-21	ENSG00000080824
ENSG00000096384	-2.19153	-2.15784	-2.13929	-1.94482	0.000327527	0.000327527	0.000327527	0.000327527	3326	HS90B_HUMAN	HSP90AB1	IPR003594; IPR020575; IPR001404; IPR019805; IPR020568	Hsp90_IPR001404	Hsp90	CHAP	YES	HSP90	HSP90s	Hsp90		Cytoplasm	Heat shock protein HSP 90-beta	HSP90 proteins are highly conserved molecular chaperones that have key roles in signal transduction, protein folding, protein degradation, and morphologic evolution. HSP90 proteins normally associate with other cochaperones and play important roles in folding newly synthesized proteins or stabilizing and refolding denatured proteins after stress. There are 2 major cytosolic HSP90 proteins, HSP90A…	C47E8.5	daf-21	ENSG00000096384
ENSG00000144381	-2.38139	-2.57441	-2.53624	-2.75724	0.000327527	0.000327527	0.000327527	0.000327527	3329	CH60_HUMAN	HSPD1	IPR001844; IPR002423; IPR018370	Hsp60/Chaperonin_IPR001844, Hsp60/Chaperonin_IPR002423	Hsp60/Chaperonin	CHAP	YES	HSP60	Chaperonin	Hsp60		Cytoplasm, Mitochondrium	60 kDa heat shock protein, mitochondrial	This gene encodes a member of the chaperonin family. The encoded mitochondrial protein may function as a signaling molecule in the innate immune system. This protein is essential for the folding and assembly of newly imported proteins in the mitochondria. This gene is adjacent to a related family member and the region between the 2 genes functions as a bidirectional promoter. Two pseudogenes, bot…	Y22D7AL.5	hsp-60	ENSG00000144381
ENSG00000115541	-2.56995	-2.84055	-2.61999	-2.34732	0.000327527	0.000327527	0.000327527	0.000327527	3336	CH10_HUMAN	HSPE1	IPR018369; IPR020818; IPR011032	Hsp60/Chaperonin_IPR018369, Hsp60/Chaperonin_IPR020818	Hsp60/Chaperonin	CO-CHAP	N	HSP60	Chaperonin	Hsp10/GroE		Cytoplasm	10 kDa heat shock protein, mitochondrial	This gene encodes a major heat shock protein which functions as a chaperonin. Its structure consists of a heptameric ring which binds to another heat shock protein in order to form a symmetric, functional heterodimer which enhances protein folding in an ATP-dependent manner. This gene and its co-chaperonin, HSPD1, are arranged in a head-to-head orientation on chromosome 2. [provided by RefSeq],	Y22D7AL.10	Y22D7AL.10	ENSG00000115541
ENSG00000132002	-0.781324	-0.773455	-0.693865	-0.572667	0.0101146	0.0300528	0.022619	0.124959	3337	DNJB1_HUMAN; Q6FHS4_HUMAN	DNAJB1	IPR018253; IPR001623; IPR008971; IPR002939; IPR003095	DnaJ/Hsp40_IPR001623, DnaJ/Hsp40_IPR008971, DnaJ/Hsp40_IPR002939, DnaJ/Hsp40_IPR003095	DnaJ/Hsp40	CO-CHAP	N	HSP40	Co-chaperones	Co-Hsp70	DnaJ	Nucleus,Cytoplasm,Mitochondrium,nucleoli	DnaJ homolog subfamily B member 1	-	F54D5.8	dnj-13	ENSG00000132002
ENSG00000110011	0.823832	0.76426	0.972957	1.59721	0.174273	0.314705	0.0903284	0.0175544	3338	DNJC4_HUMAN	DNAJC4	IPR003095; IPR001623	DnaJ/Hsp40_IPR003095, DnaJ/Hsp40_IPR001623	DnaJ/Hsp40	CO-CHAP	N	HSP40	Co-chaperones	Co-Hsp70	DnaJ	Cytoplasm,Mitochondrium	DnaJ homolog subfamily C member 4	-	C01G10.12; C01G8.4	dnj-3; dnj-4	ENSG00000110011
ENSG00000119922	7.86295	7.75515	7.54445	7.94892	0.271706	0.318867	0.271706	0.318867	3433	Q05DN2_HUMAN; IFIT2_HUMAN	IFIT2	IPR011990; IPR013026; IPR024124; IPR019734	TPR_IPR013026, IPR019734	TPR	CO-CHAP	N	TPR	Co-chaperones	Co-Hsp70/Hsp90		Cytoplasm	Interferon-induced protein with tetratricopeptide repeats 2	-	-	-	ENSG00000119922
ENSG00000185745	1.80717	2.34018	1.70999	1.07987	0.019776	0.00856356	0.0248855	0.216333	3434	IFIT1_HUMAN; Q5T7J1_HUMAN	IFIT1	IPR013026; IPR013105; IPR024121; IPR001440; IPR011990; IPR019734	TPR_IPR013026, TPR_IPR013105, TPR_IPR001440, IPR019734	TPR	CO-CHAP	N	TPR	Co-chaperones	Co-Hsp70/Hsp90		Cytoplasm	Interferon-induced protein with tetratricopeptide repeats 1	-	-	-	ENSG00000185745
ENSG00000119917	3.90385	3.29457	3.09422	3.17915	0.0909187	0.174273	0.151257	0.181551	3437	IFIT3_HUMAN; Q5T765_HUMAN	IFIT3	IPR024122; IPR019734; IPR013026; IPR011990; IPR001440	TPR_IPR013026, TPR_IPR001440, IPR019734	TPR	CO-CHAP	N	TPR	Co-chaperones	Co-Hsp70/Hsp90		Cytoplasm	Interferon-induced protein with tetratricopeptide repeats 3	-	-	-	ENSG00000119917
ENSG00000126214	0.992646	1.24612	1.295	1.32518	0.0221152	0.00876274	0.00288694	0.0044504	3831	Q7RTQ3_HUMAN; Q7RTQ2_HUMAN; F8VTM4_HUMAN; KLC1_HUMAN	KLC1	IPR002151; IPR015792; IPR015390; IPR001440; IPR013026; IPR011990; IPR019734; IPR013105	TPR_IPR001440, TPR_IPR013026, TPR_IPR013105, IPR019734	TPR	CO-CHAP	N	TPR	Co-chaperones	Co-Hsp70/Hsp90		Cytoplasm	Kinesin light chain 1	Conventional kinesin is a tetrameric molecule composed of two heavy chains and two light chains, and transports various cargos along microtubules toward their plus ends. The heavy chains provide the motor activity, while the light chains bind to various cargos. This gene encodes a member of the kinesin light chain family. It associates with kinesin heavy chain through an N-terminal domain, and si…	C18C4.10	klc-2	ENSG00000126214
ENSG00000128590	-0.0336942	-0.257999	-0.00719832	0.615085	0.966049	0.776124	0.992955	0.486648	4189	Q6FIF1_HUMAN; DNJB9_HUMAN	DNAJB9	IPR003095; IPR001623; IPR018253	DnaJ/Hsp40_IPR003095, DnaJ/Hsp40_IPR001623	DnaJ/Hsp40	CO-CHAP	N	HSP40	Co-chaperones	Co-Hsp70	DnaJ	Nucleus,ER,Cytoplasm,nucleoli	DnaJ homolog subfamily B member 9	-	-	-	ENSG00000128590
ENSG00000198363	-0.1646	-0.115417	0.265854	0.329294	0.659383	0.831675	0.479097	0.468985	444	Q6NXR7_HUMAN; B4E2K4_HUMAN; B7ZM95_HUMAN; Q9H291_HUMAN; B4DQ07_HUMAN; B7ZM96_HUMAN; B4DIC9_HUMAN; F5H667_HUMAN; ASPH_HUMAN; Q8TB28_HUMAN	ASPH	IPR007943; IPR013026; IPR011990; IPR019734; IPR007803	TPR_IPR013026, IPR019734	TPR	CO-CHAP	N	TPR	Co-chaperones	Co-Hsp70/Hsp90		Cytoplasm,membrane rafts,ER,Plasma Membrane	Aspartyl/asparaginyl beta-hydroxylase	This gene is thought to play an important role in calcium homeostasis. Alternative splicing of this gene results in five transcript variants which vary in protein translation, the coding of catalytic domains, and tissue expression. Variation among these transcripts impacts their functions which involve roles in the calcium storage and release process in the endoplasmic and sarcoplasmic reticulum …	K09A9.6	K09A9.6	ENSG00000198363
ENSG00000132780	-1.47991	-2.04518	-2.7111	-3.84778	0.000327527	0.000327527	0.000327527	0.000327527	4678	F5H3J2_HUMAN; Q5T626_HUMAN; B4DQP3_HUMAN; NASP_HUMAN	NASP	IPR019734; IPR019544; IPR001440; IPR011990; IPR013026	TPR_IPR001440, TPR_IPR013026, IPR019734	TPR	CO-CHAP	N	TPR	Co-chaperones	Co-Hsp70/Hsp90		Nucleus	Nuclear autoantigenic sperm protein	This gene encodes a H1 histone binding protein that is involved in transporting histones into the nucleus of dividing cells. Multiple isoforms are encoded by transcript variants of this gene. The somatic form is expressed in all mitotic cells, is localized to the nucleus, and is coupled to the cell cycle. The testicular form is expressed in embryonic tissues, tumor cells, and the testis. In male …	C50B6.2; C09H10.6	nasp-2; nasp-1	ENSG00000132780
ENSG00000160949	-1.5887	-2.10004	-2.44511	-3.50416	0.000327527	0.000327527	0.000327527	0.000327527	4796	TONSL_HUMAN	NFKBIL2	IPR013026; IPR011990; IPR020683; IPR002110; IPR019734	TPR_IPR013026, IPR019734	TPR	CO-CHAP	N	TPR	Co-chaperones	Co-Hsp70/Hsp90		Cytoplasm	Tonsoku-like protein	The protein encoded by this gene is thought to be a negative regulator of NF-kappa-B mediated transcription. The encoded protein may bind NF-kappa-B complexes and trap them in the cytoplasm, preventing them from entering the nucleus and interacting with the DNA. Phosphorylation of this protein targets it for degradation by the ubiquitination pathway, which frees the NF-kappa-B complexes to enter …	-	-	ENSG00000160949
ENSG00000114857	0.936062	1.05449	1.00491	0.954011	0.00508773	0.00735952	0.00241908	0.0118139	4820	NKTR_HUMAN	NKTR	IPR020892; IPR002130	Cyclophilin_IPR002130	Cyclophilin	CO-CHAP	N	HSP90	Co-chaperones	Co-Hsp90	Immunophilins/Cyclophilins	Plasma Membrane	NK-tumor recognition protein	This gene encodes a membrane-anchored protein with a hydrophobic amino terminal domain and a cyclophilin-like PPIase domain. It is present on the surface of natural killer cells and facilitates their binding to targets. Its expression is regulated by IL2 activation of the cells. [provided by RefSeq],	D1009.2; T27D1.1	cyn-8; cyn-9	ENSG00000114857
ENSG00000198836	-0.688948	-0.709896	-0.556092	-0.431825	0.0163201	0.051782	0.0544809	0.230916	4976	E5KLJ9_HUMAN; E5KLJ5_HUMAN; E5KLK0_HUMAN; E5KLK2_HUMAN; OPA1_HUMAN; E5KLJ7_HUMAN; E5KLK1_HUMAN; E5KLJ6_HUMAN	OPA1	IPR022812; IPR001401	-	-	CHAP	N	MITO	Prohibitin			Mitochondrium inner membrane, single-pass membrane protein, mitochondrium intermembrane space	Dynamin-like 120 kDa protein, mitochondrial	This gene product is a nuclear-encoded mitochondrial protein with similarity to dynamin-related GTPases. It is a component of the mitochondrial network. Mutations in this gene have been associated with optic atrophy type 1, which is a dominantly inherited optic neuropathy resulting in progressive loss of visual acuity, leading in many cases to legal blindness. Multiple transcript variants encodin…	D2013.5	eat-3	ENSG00000198836
ENSG00000122884	-0.922096	-0.662538	-0.831173	-1.09428	0.000327527	0.00934465	0.000327527	0.000327527	5033	C9JL12_HUMAN; P4HA1_HUMAN; Q5VSQ6_HUMAN	P4HA1	IPR006620; IPR013547; IPR005123; IPR013026; IPR011990; IPR019734	TPR_IPR013026, IPR019734	TPR	CO-CHAP	N	TPR	Co-chaperones	Co-Hsp70/Hsp90	ER, MITO	ER, Mitochondrium, ER lumen, intracellular membrane-bound organelle	Prolyl 4-hydroxylase subunit alpha-1	This gene encodes a component of prolyl 4-hydroxylase, a key enzyme in collagen synthesis composed of two identical alpha subunits and two beta subunits. The encoded protein is one of several different types of alpha subunits and provides the major part of the catalytic site of the active enzyme. In collagen and related proteins, prolyl 4-hydroxylase catalyzes the formation of 4-hydroxyproline th…	Y47D3B.10; F35G2.4; T20B3.7	dpy-18; phy-2; phy-3	ENSG00000122884
ENSG00000185624	-1.4244	-1.59385	-1.47149	-1.37044	0.000327527	0.000327527	0.000327527	0.000327527	5034	PDIA1_HUMAN	P4HB	IPR005746; IPR012336; IPR005788; IPR017937; IPR013766; IPR005792	-	-	CO-CHAP	N	ER	Oxidoreductases	PDI		ER/Cytoplasm	Protein disulfide-isomerase	This gene encodes the beta subunit of prolyl 4-hydroxylase, a highly abundant multifunctional enzyme that belongs to the protein disulfide isomerase family. When present as a tetramer consisting of two alpha and two beta subunits, this enzyme is involved in hydroxylation of prolyl residues in preprocollagen. This enzyme is also a disulfide isomerase containing two thioredoxin domains that catalyz…	C14B1.1; C07A12.4	pdi-1; pdi-2	ENSG00000185624
ENSG00000117862	-1.17565	-1.19466	-1.48817	-1.34259	0.00401522	0.0505368	0.000327527	0.00488026	51060	TXD12_HUMAN	TXNDC12	IPR012336; IPR017937	-	-	CO-CHAP	N	ER	Oxidoreductases	Thioredoxin/PDI				-			ENSG00000117862
ENSG00000153066	0.226069	-0.028556	0.417816	0.8957	0.80715	0.979085	0.718478	0.388693	51061	TXD11_HUMAN	TXNDC11	IPR012336; IPR013766	-	-	CO-CHAP	N	ER	Oxidoreductases	Thioredoxin/PDI		ER membrane, transmembrane	Thioredoxin domain-containing protein 11	-	-	-	ENSG00000153066
ENSG00000213593	-1.39526	-1.26007	-1.20296	-1.26415	0.00357155	0.0252092	0.00914936	0.0240747	51075	TMX2_HUMAN	TMX2	IPR012336; IPR013766	-	-	CO-CHAP	N	ER	Oxidoreductases	Thioredoxin/PDI		ER, Transmembrane	thioredoxin-related transmembrane protein 2	-	C35D10.10	C35D10.10	ENSG00000213593
ENSG00000171853	0.672599	0.962711	1.08861	0.803528	0.022954	0.00572311	0.000327527	0.0154445	51112	TPC12_HUMAN; Q8N9N0_HUMAN	TTC15	IPR011990; IPR001440; IPR019734; IPR013026; IPR013105	TPR_IPR001440, TPR_IPR013026, TPR_IPR013105, IPR019734	TPR	CO-CHAP	N	TPR	Co-chaperones	Co-Hsp70/Hsp90		-	Trafficking protein particle complex subunit 12	-	C43H6.1	C43H6.1	ENSG00000171853
ENSG00000187522	-0.836372	-1.2466	-1.20097	-1.19189	0.000327527	0.000327527	0.000327527	0.000327527	51182	HSP7E_HUMAN	HSPA14	IPR001023; IPR018181; IPR013126	Hsp70_IPR001023	Hsp70	CHAP	YES	HSP70	HSP70s			Cytoplasm, Ribosome	Heat shock 70 kDa protein 14	-	C12C8.1; F11F1.1	hsp-70; F11F1.2; F11F1.1	ENSG00000187522
ENSG00000115137	1.01623	1.34129	1.64663	2.15365	0.0566541	0.0279107	0.00168336	0.000327527	51277	DJC27_HUMAN	DNAJC27	IPR005225; IPR001623; IPR001806; IPR003095	DnaJ/Hsp40_IPR001623, DnaJ/Hsp40_IPR003095	DnaJ/Hsp40	CO-CHAP	N	HSP40	Co-chaperones	Co-Hsp70	DnaJ	Cytoplasm,Mitochondrium	DnaJ homolog subfamily C member 27	-	-	-	ENSG00000115137
ENSG00000134285	-1.94424	-2.15491	-2.42935	-2.70806	0.0378474	0.0302018	0.00735952	0.00914936	51303	FKB11_HUMAN; E9PAR0_HUMAN	FKBP11	IPR023566; IPR001179	FKBP_IPR001179	FKBP	CO-CHAP	N	HSP90	Co-chaperones	Co-Hsp90	Immunophilins/FKBPs	Cytoplasm,membrane rafts,Plasma Membrane,other Cytoplasmic location	Peptidyl-prolyl cis-trans isomerase FKBP11Peptidyl-prolyl cis-trans isomerase	FKBP11 belongs to the FKBP family of peptidyl-prolyl cis/trans isomerases, which catalyze the folding of proline-containing polypeptides. The peptidyl-prolyl isomerase activity of FKBP proteins is inhibited by the immunosuppressant compounds FK506 and rapamycin (Rulten et al., 2006 [PubMed 16596453]).[supplied by OMIM],	C05C8.3; C50F2.6; ZC455.10	fkb-3; fkb-5; fkb-4	ENSG00000134285
ENSG00000101343	-0.0265844	-0.429628	-0.422718	-0.720111	0.947165	0.237918	0.205216	0.0261735	51340	CRNL1_HUMAN	CRNKL1	IPR003107; IPR013026; IPR011990	TPR_IPR013026	TPR	CO-CHAP	N	TPR	Co-chaperones	Co-Hsp70/Hsp90		Nucleus,spliceosomes	Crooked neck-like protein 1	The crooked neck (crn) gene of Drosophila is essential for embryogenesis and is thought to be involved in cell cycle progression and pre-mRNA splicing. This gene is similar in sequence to crn and encodes a protein which can localize to pre-mRNA splicing complexes in the nucleus. The encoded protein, which contains many tetratricopeptide repeats, is required for pre-mRNA splicing. [provided by Ref…	M03F8.3	M03F8.3	ENSG00000101343
ENSG00000089053	-0.337502	-0.321307	-0.179481	-0.362819	0.304598	0.407787	0.674731	0.422551	51433	APC5_HUMAN; E9PFB2_HUMAN	ANAPC5	IPR011990	-	-	CO-CHAP	N	TPR	Co-chaperones	Co-Hsp70/Hsp90		Nucleus,nucleoplasm,Cytoplasm,cytosol	Anaphase-promoting complex subunit 5	This gene encodes a tetratricopeptide repeat-containing component of the anaphase promoting complex/cyclosome (APC/C), a large E3 ubiquitin ligase that controls cell cycle progression by targeting a number of cell cycle regulators such as B-type cyclins for 26S proteasome-mediated degradation through ubiquitination. The encoded protein is required for the proper ubiquitination function of APC/C a…	-	-	ENSG00000089053
ENSG00000196510	-0.754568	-1.18517	-1.28978	-1.65516	0.00934465	0.00241908	0.000327527	0.000327527	51434	Q4KMX6_HUMAN; APC7_HUMAN; Q69YV3_HUMAN	ANAPC7	IPR013026; IPR011990; IPR013105; IPR019734	TPR_IPR013026, TPR_IPR013105, IPR019734	TPR	CO-CHAP	N	TPR	Co-chaperones	Co-Hsp70/Hsp90		Nucleus,nucleoplasm,Cytoplasm,cytosol	Anaphase-promoting complex subunit 7	This gene encodes a tetratricopeptide repeat containing component of the anaphase promoting complex/cyclosome (APC/C), a large E3 ubiquitin ligase that controls cell cycle progression by targeting a number of cell cycle regulators such as B-type cyclins for 26S proteasome-mediated degradation through ubiquitination. The encoded protein is required for proper protein ubiquitination function of APC…	-	-	ENSG00000196510
ENSG00000114757	-2.33785	-2.97795	-2.18409	-0.860204	0.00116806	0.000327527	0.000327527	0.116608	51555	PEX5R_HUMAN; B7Z5Z5_HUMAN; E7EUZ0_HUMAN; E9PH97_HUMAN; B7Z318_HUMAN; B7Z8P2_HUMAN; E9PEC1_HUMAN; B7Z305_HUMAN; E7EUV8_HUMAN; B7Z2A5_HUMAN	PEX5L	IPR024112; IPR011990; IPR024111; IPR013026; IPR001440; IPR019734	TPR_IPR013026, TPR_IPR001440, IPR019734	TPR	CO-CHAP	N	TPR	Co-chaperones	Co-Hsp70/Hsp90		Cytoplasm	PEX5-related protein	-	C34C6.6	prx-5	ENSG00000114757
ENSG00000137168	-1.3313	-1.43896	-1.77281	-2.02541	0.000327527	0.00142897	0.000327527	0.000327527	51645	PPIL1_HUMAN	PPIL1	IPR002130; IPR020892; IPR024936	Cyclophilin_IPR002130	Cyclophilin	CO-CHAP	N	HSP90	Co-chaperones	Co-Hsp90	Immunophilins/Cyclophilins	Plasma Membrane	Peptidyl-prolyl cis-trans isomerase-like 1	This gene is a member of the cyclophilin family of peptidylprolyl isomerases (PPIases). The cyclophilins are a highly conserved, ubiquitous family, members of which play an important role in protein folding, immunosuppression by cyclosporin A, and infection of HIV-1 virions. Based on similarity to other PPIases, this protein could accelerate the folding of proteins and might catalyze the cis-tran…	C34D4.12	cyn-12	ENSG00000137168
ENSG00000079150	0.976373	1.07624	0.789249	1.12192	0.00953833	0.0101146	0.0381434	0.00695341	51661	FKBP7_HUMAN	FKBP7	IPR018247; IPR023566; IPR011992; IPR018249; IPR001179; IPR002048	FKBP_IPR001179	FKBP	CO-CHAP	N	HSP90	Co-chaperones	Co-Hsp90	Immunophilins/FKBPs	ER,Cytoplasm	Peptidyl-prolyl cis-trans isomerase FKBP7	The protein encoded by this gene belongs to the FKBP-type peptidyl-prolyl cis/trans isomerase (PPIase) family. Members of this family exhibit PPIase activity and function as molecular chaperones. A similar protein in mouse is located in the endoplasmic reticulum and binds calcium. [provided by RefSeq],	B0511.1	fkb-7	ENSG00000079150
ENSG00000090520	-0.523758	-0.455404	-0.707992	-0.936835	0.407833	0.645999	0.259114	0.213373	51726	DJB11_HUMAN	DNAJB11	IPR018253; IPR003095; IPR002939; IPR001623; IPR008971	DnaJ/Hsp40_IPR003095, DnaJ/Hsp40_IPR002939, DnaJ/Hsp40_IPR001623, DnaJ/Hsp40_IPR008971	DnaJ/Hsp40	CO-CHAP	N	HSP40	Co-chaperones	Co-Hsp70	DnaJ	ER,Cytoplasm,other nuclear location,Nucleus	DnaJ homolog subfamily B member 11	DNAJB11 belongs to the evolutionarily conserved DNAJ/HSP40 family of proteins, which regulate molecular chaperone activity by stimulating ATPase activity. DNAJ proteins may have up to 3 distinct domains: a conserved 70-amino acid J domain, usually at the N terminus; a glycine/phenylalanine (G/F)-rich region; and a C-terminal cysteine-rich region (Ohtsuka and Hata, 2000 [PubMed 11147971]).[supplie…	T15H9.7	dnj-20	ENSG00000090520
ENSG00000113068	0.126025	-0.00858973	0.103589	0.0504705	0.681687	0.98185	0.779696	0.915773	5201	PFD1_HUMAN	PFDN1	IPR002777; IPR009053	Prefoldin_IPR009053	Prefoldin	CHAP	N	PFD	Prefoldin			Cytoplasm	Prefoldin subunit 1	This gene encodes a member of the prefoldin beta subunit family. The encoded protein is one of six subunits of prefoldin, a molecular chaperone complex that binds and stabilizes newly synthesized polypeptides, thereby allowing them to fold correctly. The complex, consisting of two alpha and four beta subunits, forms a double beta barrel assembly with six protruding coiled-coils. [provided by RefS…	C08F8.1	pfd-1	ENSG00000113068
ENSG00000143256	-0.447195	-0.0327105	-0.02644	0.222437	0.282773	0.960548	0.956748	0.675522	5202	PFD2_HUMAN; B1AQP2_HUMAN	PFDN2	IPR009053; IPR002777	Prefoldin_IPR009053	Prefoldin	CHAP	N	PFD	Prefoldin			Cytoplasm	Prefoldin subunit 2	This gene encodes a member of the prefoldin beta subunit family. The encoded protein is one of six subunits of prefoldin, a molecular chaperone complex that binds and stabilizes newly synthesized polypeptides, thereby allowing them to fold correctly. The complex, consisting of two alpha and four beta subunits, forms a double beta barrel assembly with six protruding coiled-coils. [provided by RefS…	H20J04.5	pfd-2	ENSG00000143256
ENSG00000101132	-1.14824	-0.950642	-1.34785	-1.50935	0.000327527	0.000327527	0.000327527	0.000327527	5203	PFD4_HUMAN	PFDN4	IPR002777; IPR009053; IPR016661	Prefoldin_IPR009053	Prefoldin	CHAP	N	PFD	Prefoldin			Cytoplasm	Prefoldin subunit 4	This gene encodes a member of the prefoldin beta subunit family. The encoded protein is one of six subunits of prefoldin, a molecular chaperone complex that binds and stabilizes newly synthesized polypeptides, thereby allowing them to fold correctly. The complex, consisting of two alpha and four beta subunits, forms a double beta barrel assembly with six protruding coiled-coils. [provided by RefS…	B0035.4	pfd-4	ENSG00000101132
ENSG00000123349	0.318232	0.17591	0.0533403	0.254839	0.127449	0.570352	0.842496	0.35485	5204	PFD5_HUMAN	PFDN5	IPR009053; IPR011599; IPR004127	Prefoldin_IPR009053	Prefoldin	CHAP	N	PFD	Prefoldin			Nucleus, prefoldin complex, cytoplasm	Prefoldin subunit 5	This gene encodes a member of the prefoldin alpha subunit family. The encoded protein is one of six subunits of prefoldin, a molecular chaperone complex that binds and stabilizes newly synthesized polypeptides, thereby allowing them to fold correctly. The complex, consisting of two alpha and four beta subunits, forms a double beta barrel assembly with six protruding coiled-coils. The encoded prot…	R151.9	pfd-5	ENSG00000123349
ENSG00000167085	-1.946	-1.91061	-2.10899	-2.19685	0.000327527	0.000327527	0.000327527	0.000327527	5245	A8K401_HUMAN; PHB_HUMAN	PHB	IPR001107; IPR000163	-	-	CHAP	N	MITO	Prohibitin			Mitochondrium, membrane	Prohibitin	Prohibitin is an evolutionarily conserved gene that is ubiquitously expressed. It is thought to be a negative regulator of cell proliferation and may be a tumor suppressor. Mutations in PHB have been linked to sporadic breast cancer. Prohibitin is expressed as two transcripts with varying lengths of 3' untranslated region. The longer transcript is present at higher levels in proliferating tissues…	Y37E3.9	phb-1	ENSG00000167085
ENSG00000083444	-0.16221	-0.265836	-0.459064	-0.283151	0.586725	0.54402	0.0819951	0.478115	5351	PLOD1_HUMAN	PLOD1	IPR005123; IPR006620; IPR001006	-	-	CHAP	N	ER				ER	Procollagen-lysine,2-oxoglutarate 5-dioxygenase 1	Lysyl hydroxylase is a membrane-bound homodimeric protein localized to the cisternae of the endoplasmic reticulum. The enzyme (cofactors iron and ascorbate) catalyzes the hydroxylation of lysyl residues in collagen-like peptides. The resultant hydroxylysyl groups are attachment sites for carbohydrates in collagen and thus are critical for the stability of intermolecular crosslinks. Some patients …	F52H3.1	let-268	ENSG00000083444
ENSG00000152952	0.227357	-0.388769	-1.01071	-0.552143	0.570097	0.391604	0.000621382	0.231863	5352	PLOD2_HUMAN	PLOD2	IPR001006; IPR005123; IPR006620	-	-	CHAP	N	ER				ER	Procollagen-lysine,2-oxoglutarate 5-dioxygenase 2	The protein encoded by this gene is a membrane-bound homodimeric enzyme that is localized to the cisternae of the rough endoplasmic reticulum. The enzyme (cofactors iron and ascorbate) catalyzes the hydroxylation of lysyl residues in collagen-like peptides. The resultant hydroxylysyl groups are attachment sites for carbohydrates in collagen and thus are critical for the stability of intermolecula…	F52H3.1	let-268	ENSG00000152952
ENSG00000240344	-0.242496	-0.511673	-0.405793	-0.464476	0.590723	0.310937	0.272845	0.309485	53938	PPIL3_HUMAN	PPIL3	IPR002130; IPR024936; IPR020892	Cyclophilin_IPR002130	Cyclophilin	CO-CHAP	N	HSP90	Co-chaperones	Co-Hsp90	Immunophilins/Cyclophilins	Cytoplasm	Peptidyl-prolyl cis-trans isomerase-like 3	This gene encodes a member of the cyclophilin family. Cyclophilins catalyze the cis-trans isomerization of peptidylprolyl imide bonds in oligopeptides. They have been proposed to act either as catalysts or as molecular chaperones in protein-folding events. Alternative splicing results in multiple transcript variants. [provided by RefSeq],	B0252.4	cyn-10	ENSG00000240344
ENSG00000077232	-0.565645	-0.687306	-0.900907	-1.24076	0.0800369	0.0723714	0.0042358	0.000327527	54431	DJC10_HUMAN	DNAJC10	IPR021170; IPR003095; IPR005746; IPR013766; IPR012336; IPR017937; IPR001623	DnaJ/Hsp40_IPR003095, DnaJ/Hsp40_IPR001623	DnaJ/Hsp40	CO-CHAP	N	HSP40	Co-chaperones	Co-Hsp70	DnaJ	ER,Cytoplasm	DnaJ homolog subfamily C member 10	-	Y47H9C.5; Y73B6BL.12	dnj-27; Y73B6BL.12	ENSG00000077232
ENSG00000166479	0.722958	0.305488	-0.0400352	0.0456824	0.0656244	0.63593	0.944149	0.943882	54495	TMX3_HUMAN	TMX3	IPR017937; IPR012336; IPR005746; IPR013766	-	-	CO-CHAP	N	ER	Oxidoreductases	Thioredoxin/PDI		ER, Cytoplasm	Protein disulfide-isomerase TMX3	-	ZK973.11	ZK973.11	ENSG00000166479
ENSG00000197860	-0.0851108	0.152839	0.0441459	0.231114	0.929665	0.884939	0.961828	0.831702	54557	SGTB_HUMAN	SGTB	IPR019734; IPR011990; IPR001440; IPR013026	TPR_IPR001440, TPR_IPR013026, IPR019734	TPR	CO-CHAP	N	TPR	Co-chaperones	Co-Hsp70/Hsp90		-	Small glutamine-rich tetratricopeptide repeat-containing protein beta	-	R05F9.10	sgt-1	ENSG00000197860
ENSG00000196262	-1.31085	-1.57968	-1.73244	-1.94495	0.000327527	0.000327527	0.000327527	0.000327527	5478	PPIA_HUMAN; A8K220_HUMAN	PPIA	IPR020892; IPR002130; IPR024936	Cyclophilin_IPR002130	Cyclophilin	CO-CHAP	N	HSP90	Co-chaperones	Co-Hsp90	Immunophilins/Cyclophilins	Cytoplasm	Peptidyl-prolyl cis-trans isomerase APeptidyl-prolyl cis-trans isomerase	This gene encodes a member of the peptidyl-prolyl cis-trans isomerase (PPIase) family. PPIases catalyze the cis-trans isomerization of proline imidic peptide bonds in oligopeptides and accelerate the folding of proteins. The encoded protein is a cyclosporin binding-protein and may play a role in cyclosporin A-mediated immunosuppression. The protein can also interact with several HIV proteins, inc…	ZK520.5; Y75B12B.5; Y75B12B.2	cyn-2; cyn-3; cyn-7	ENSG00000196262
ENSG00000148719	0.442513	-0.402118	-0.147992	-0.0166972	0.0607606	0.227907	0.605084	0.967369	54788	DJB12_HUMAN	DNAJB12	IPR018253; IPR003095; IPR001623; IPR015399	DnaJ/Hsp40_IPR003095, DnaJ/Hsp40_IPR001623	DnaJ/Hsp40	CO-CHAP	N	HSP40	Co-chaperones	Co-Hsp70	DnaJ	ER,Cytoplasm	DnaJ homolog subfamily B member 12	DNAJB12 belongs to the evolutionarily conserved DNAJ/HSP40 family of proteins, which regulate molecular chaperone activity by stimulating ATPase activity. DNAJ proteins may have up to 3 distinct domains: a conserved 70-amino acid J domain, usually at the N terminus; a glycine/phenylalanine (G/F)-rich region; and a cysteine-rich domain containing 4 motifs resembling a zinc finger domain (Ohtsuka a…	B0035.14	dnj-1	ENSG00000148719
ENSG00000166794	-1.4768	-1.75573	-1.72526	-1.51086	0.000327527	0.000327527	0.000327527	0.000327527	5479	PPIB_HUMAN	PPIB	IPR024936; IPR020892; IPR002130	Cyclophilin_IPR002130	Cyclophilin	CO-CHAP	N	HSP90	Co-chaperones	Co-Hsp90	Immunophilins/Cyclophilins	ER	Peptidyl-prolyl cis-trans isomerase B	The protein encoded by this gene is a cyclosporine-binding protein and is mainly located within the endoplasmic reticulum. It is associated with the secretory pathway and released in biological fluids. This protein can bind to cells derived from T- and B-lymphocytes, and may regulate cyclosporine A-mediated immunosuppression. [provided by RefSeq],	F31C3.1; F42G9.2	cyn-5; cyn-6	ENSG00000166794
ENSG00000168938	-0.730071	-0.574944	-1.12916	-0.468965	0.0838145	0.391738	0.0143635	0.442529	5480	PPIC_HUMAN	PPIC	IPR024936; IPR002130; IPR020892	Cyclophilin_IPR002130	Cyclophilin	CO-CHAP	N	HSP90	Co-chaperones	Co-Hsp90	Immunophilins/Cyclophilins	Cytoplasm	Peptidyl-prolyl cis-trans isomerase C	The protein encoded by this gene is a member of the peptidyl-prolyl cis-trans isomerase (PPIase)) family. PPIases catalyze the cis-trans isomerization of proline imidic peptide bonds in oligopeptides and accelerate the folding of proteins. Similar to other PPIases, this protein can bind immunosuppressant cyclosporin A. [provided by RefSeq],	F31C3.1; F42G9.2	cyn-5; cyn-6	ENSG00000168938
ENSG00000171497	-0.893791	-0.922451	-1.08835	-1.11086	0.00241908	0.0499829	0.000327527	0.000327527	5481	E5KN55_HUMAN; PPID_HUMAN	PPID	IPR020892; IPR011990; IPR013026; IPR023114; IPR019734; IPR002130	Cyclophilin_IPR002130, IPR019734, TPR_IPR013026	Cyclophilin, TPR	CO-CHAP	N	HSP90	Co-chaperones	Co-Hsp90	Immunophilins/Cyclophilins	Cytoplasm, intermediate filament cytoskeleton	Peptidyl-prolyl cis-trans isomerase D	The protein encoded by this gene is a member of the peptidyl-prolyl cis-trans isomerase (PPIase) family. PPIases catalyze the cis-trans isomerization of proline imidic peptide bonds in oligopeptides and accelerate the folding of proteins. This protein has been shown to possess PPIase activity and, similar to other family members, can bind to the immunosuppressant cyclosporin A. [provided by RefSe…	-	-	ENSG00000171497
ENSG00000059769	-0.797142	-0.92068	-1.00751	-0.98607	0.0263311	0.0884248	0.0042358	0.0239169	548645	DJC25_HUMAN	DNAJC25	IPR003095; IPR001623	DnaJ/Hsp40_IPR003095, DnaJ/Hsp40_IPR001623	DnaJ/Hsp40	CO-CHAP	N	HSP40	Co-chaperones	Co-Hsp70	DnaJ	Transmembrane	DnaJ homolog subfamily C member 25	This gene represents naturally-occurring mRNAs that are co-transcribed products of the neighboring DNAJC25 and GNG10 genes. These transcripts include the first exon of DNAJC25 and the last two exons of GNG10, resulting in a protein that combines the N-terminus of DNAJC25 and the C-terminus of GNG10. [provided by RefSeq],	B0035.2; C47A4.1	dnj-2; C47A4.1	ENSG00000059769
ENSG00000011295	-0.548244	-0.432635	-0.440428	-0.563796	0.30652	0.540883	0.467937	0.447909	54902	TTC19_HUMAN	TTC19	IPR013026; IPR011990; IPR013105	TPR_IPR013026, TPR_IPR013105	TPR	CO-CHAP	N	TPR	Co-chaperones	Co-Hsp70/Hsp90		Cytoplasm	Tetratricopeptide repeat protein 19, mitochondrial	This gene encodes a protein of unknown function. Alternatively spliced transcript variants have been identified, but their biological validity has not been determined. [provided by RefSeq],	Y54G11A.8	ddl-3	ENSG00000011295
ENSG00000177692	-0.275149	0.357705	-0.00026997	-0.418649	0.536667	0.415391	0.999487	0.349705	54943	DJC28_HUMAN	DNAJC28	IPR018961; IPR001623	DnaJ/Hsp40_IPR001623	DnaJ/Hsp40	CO-CHAP	N	HSP40	Co-chaperones	Co-Hsp70	DnaJ	-	DnaJ homolog subfamily C member 28	-	-	-	ENSG00000177692
ENSG00000149292	0.925415	0.456928	0.443338	-0.275015	0.024723	0.433831	0.27109	0.657329	54970	A8K8G6_HUMAN; Q53G14_HUMAN; TTC12_HUMAN	TTC12	IPR011989; IPR011990; IPR019734; IPR013026; IPR013105; IPR016024	TPR_IPR013026, TPR_IPR013105, IPR019734	TPR	CO-CHAP	N	TPR	Co-chaperones	Co-Hsp70/Hsp90		-	Tetratricopeptide repeat protein 12	-	-	-	ENSG00000149292
ENSG00000106080	0.332868	0.653017	0.764611	0.50543	0.804509	0.652991	0.564714	0.747944	55033	FKB14_HUMAN	FKBP14	IPR002048; IPR001179; IPR018247; IPR023566; IPR018249; IPR011992	FKBP_IPR001179	FKBP	CO-CHAP	N	HSP90	Co-chaperones	Co-Hsp90	Immunophilins/FKBPs	ER,Cytoplasm	Peptidyl-prolyl cis-trans isomerase FKBP14	-	B0511.1	fkb-7	ENSG00000106080
ENSG00000104129	-0.851386	-1.01964	-1.05321	-1.36775	0.00466568	0.0199451	0.00241908	0.00241908	55192	DJC17_HUMAN	DNAJC17	IPR003095; IPR001623; IPR012677	DnaJ/Hsp40_IPR003095, DnaJ/Hsp40_IPR001623	DnaJ/Hsp40	CO-CHAP	N	HSP40	Co-chaperones	Co-Hsp70	DnaJ	-	DnaJ homolog subfamily C member 17	-	T23B12.7	dnj-22	ENSG00000104129
ENSG00000197785	-1.26593	-1.48289	-1.42583	-1.75757	0.000327527	0.000327527	0.000327527	0.000327527	55210	ATD3A_HUMAN; G3V1I6_HUMAN; D2K8Q1_HUMAN; B3KPB3_HUMAN	ATAD3A	IPR003593; IPR003959; IPR021911	-	-	CHAP	YES	MITO	Hsp100/AAA+			Mitochondrium	ATPase family AAA domain-containing protein 3A	ATAD3A and ATAD3B (MIM 612317) are mitochondrial membrane proteins that contribute to the stabilization of large mitochondrial DNA (mtDNA)-protein complexes called nucleoids (He et al., 2007 [PubMed 17210950]).[supplied by OMIM],	F54B3.3	atad-3	ENSG00000197785
ENSG00000090530	-2.51053	-4.31596	-4.91834	-4.16013	0.000327527	0.000327527	0.000327527	0.000327527	55214	P3H2_HUMAN; D3DNV8_HUMAN	LEPREL1	IPR005123; IPR013105; IPR006620; IPR011990	TPR_IPR013105	TPR	CO-CHAP	N	TPR	Co-chaperones	Co-Hsp70/Hsp90	ER	ER, Golgi	Prolyl 3-hydroxylase 2	LEPREL1 belongs to a family of collagen prolyl hydroxylases required for proper collagen biosynthesis, folding, and assembly (Vranka et al., 2004 [PubMed 15044469]).[supplied by OMIM],	Y73F8A.26	Y73F8A.26	ENSG00000090530
ENSG00000011485	-0.397744	-0.479444	-0.397036	-0.586392	0.156301	0.159933	0.176027	0.140958	5536	PPP5_HUMAN	PPP5C	IPR013235; IPR001440; IPR013026; IPR006186; IPR004843; IPR011236; IPR011990; IPR019734	TPR_IPR001440, TPR_IPR013026, IPR019734	TPR	CO-CHAP	N	TPR	Co-chaperones	Co-Hsp70/Hsp90		Nucleus, Cytoplasm, Golgi	Serine/threonine-protein phosphatase 5	-	Y39B6A.2	pph-5	ENSG00000011485
ENSG00000140403	-0.000342573	-0.0265163	0.559508	1.53027	0.999621	0.981335	0.443142	0.0624841	55466	Q8N5Z4_HUMAN; Q69YX3_HUMAN; E9PDM9_HUMAN; DNJA4_HUMAN	DNAJA4	IPR002939; IPR008971; IPR001305; IPR001623; IPR018253; IPR003095; IPR012724	DnaJ/Hsp40_IPR002939, DnaJ/Hsp40_IPR008971, DnaJ/Hsp40_IPR001305, DnaJ/Hsp40_IPR001623, DnaJ/Hsp40_IPR003095, DnaJ/Hsp40_IPR012724	DnaJ/Hsp40	CO-CHAP	N	HSP40	Co-chaperones	Co-Hsp70	DnaJ	Nucleus,other nuclear location	DnaJ homolog subfamily A member 4	-	F39B2.10	dnj-12	ENSG00000140403
ENSG00000018699	-1.31621	-1.83871	-1.57259	-1.8188	0.000327527	0.000327527	0.000327527	0.000327527	55622	B4DRC7_HUMAN; TTC27_HUMAN	TTC27	IPR011990; IPR013026; IPR019734; IPR001440	TPR_IPR013026, TPR_IPR001440, IPR019734	TPR	CO-CHAP	N	TPR	Co-chaperones	Co-Hsp70/Hsp90		-	Tetratricopeptide repeat protein 27	-	T20B12.1	T20B12.1	ENSG00000018699
ENSG00000106993	-0.661139	-0.533946	-0.211388	-0.328937	0.00193304	0.0579933	0.524485	0.261623	55664	CD37L_HUMAN	CDC37L1	IPR013874; IPR004918	Cdc37_IPR013874	Cdc37	CO-CHAP	N	HSP90	Co-chaperones	Co-Hsp90		Cytoplasm,other Cytoplasmic location	Hsp90 co-chaperone Cdc37-like 1	CDC37L1 is a cytoplasmic phosphoprotein that exists in complex with HSP90 (HSPCA; MIM 140571) as well as several other proteins involved in HSP90-mediated protein folding (Scholz et al., 2001 [PubMed 11413142]).[supplied by OMIM],	W08F4.8	cdc-37	ENSG00000106993
ENSG00000007923	-1.16367	-1.26837	-1.43742	-1.72522	0.000327527	0.022954	0.000327527	0.000327527	55735	DJC11_HUMAN	DNAJC11	IPR024586; IPR001623; IPR003095; IPR018253	DnaJ/Hsp40_IPR001623, DnaJ/Hsp40_IPR003095	DnaJ/Hsp40	CO-CHAP	N	HSP40	Co-chaperones	Co-Hsp70	DnaJ	Mitochondrium	DnaJ homolog subfamily C member 11	-	F11G11.7	dnj-9	ENSG00000007923
ENSG00000088298	-0.857914	-0.354715	-0.328829	-0.455407	0.000327527	0.190814	0.109919	0.0606316	55741	EDEM2_HUMAN	EDEM2	IPR001382	-	-	CHAP	N	ER				ER, Cytoplasm, Extracellular Space, other extracellular location	ER degradation-enhancing alpha-mannosidase-like 2	In the endoplasmic reticulum (ER), misfolded proteins are retrotranslocated to the cytosol and degraded by the proteasome in a process known as ER-associated degradation (ERAD). EDEM2 belongs to a family of proteins involved in ERAD of glycoproteins (Mast et al., 2005 [PubMed 15537790]).[supplied by OMIM],	F10C2.5	F10C2.5	ENSG00000088298
ENSG00000052841	0.22711	0.0117992	0.0757436	0.325475	0.657722	0.986308	0.916259	0.640427	55761	TTC17_HUMAN; Q49A97_HUMAN	TTC17	IPR011990; IPR013026; IPR019734; IPR001440	TPR_IPR013026, TPR_IPR001440, IPR019734	TPR	CO-CHAP	N	TPR	Co-chaperones	Co-Hsp70/Hsp90		-	Tetratricopeptide repeat protein 17	-	T19A5.1	T19A5.1	ENSG00000052841
ENSG00000140553	-0.579467	-0.982187	-0.807061	-0.497908	0.00934465	0.000621382	0.000327527	0.157482	55898	A8K6F7_HUMAN; UN45A_HUMAN	UNC45A	IPR024660; IPR013026; IPR016024; IPR013105; IPR011989; IPR019734; IPR023114	TPR_IPR013026, TPR_IPR013105, IPR019734	TPR	CO-CHAP	N	TPR	Co-chaperones	Co-Hsp70/Hsp90		Nucleus, Perinuclear region	Protein unc-45 homolog A	UNC45A plays a role in cell proliferation and myoblast fusion, binds progesterone receptor (PGR; MIM 607311) and HSP90 (HSPCA; MIM 140571), and acts as a regulator of the progesterone receptor chaperoning pathway (Price et al., 2002 [PubMed 12356907]; Chadli et al., 2006 [PubMed 16478993]).[supplied by OMIM],	F30H5.1	unc-45	ENSG00000140553
ENSG00000102580	-0.391144	-0.720442	-1.05621	-0.589246	0.0662827	0.00142897	0.000327527	0.0116306	5611	DNJC3_HUMAN; A8KA82_HUMAN	DNAJC3	IPR011990; IPR003095; IPR001440; IPR013026; IPR019734; IPR001623	DnaJ/Hsp40_IPR003095, TPR_IPR001440, TPR_IPR013026, DnaJ/Hsp40_IPR001623, IPR019734	DnaJ/Hsp40, TPR	CO-CHAP	N	HSP40	Co-chaperones	Co-Hsp70	DnaJ	ER, Cytoplasm,Golgi apparatus,cytosol	DnaJ homolog subfamily C member 3	The protein encoded by this gene contains multiple tetratricopeptide repeat (TPR) motifs as well as the highly conserved J domain found in DNAJ chaperone family members. It is a member of the tetratricopeptide repeat family of proteins and acts as an inhibitor of the interferon-induced, dsRNA-activated protein kinase (PKR). [provided by RefSeq],	C55B6.2; Y54E10BL.4	dnj-7; dnj-28	ENSG00000102580
ENSG00000125827	1.43579	1.65008	1.55099	1.33483	0.00992101	0.00551192	0.00311757	0.0373958	56255	TMX4_HUMAN	TMX4	IPR012336; IPR017937; IPR013766	-	-	CO-CHAP	N	ER	Oxidoreductases	Thioredoxin/PDI		ER, Transmembrane	thioredoxin-related transmembrane protein 4	-	F46E10.9	dpy-11	ENSG00000125827
ENSG00000108176	0.674668	2.97143	3.14392	3.95525	0.196518	0.000327527	0.000327527	0.000327527	56521	Q6IAH1_HUMAN; DJC12_HUMAN	DNAJC12	IPR001623; IPR003095	DnaJ/Hsp40_IPR001623, DnaJ/Hsp40_IPR003095	DnaJ/Hsp40	CO-CHAP	N	HSP40	Co-chaperones	Co-Hsp70	DnaJ	-	DnaJ homolog subfamily C member 12	This gene encodes a member of a subclass of the HSP40/DnaJ protein family. Members of this family of proteins are associated with complex assembly, protein folding, and export. Two transcript variants encoding distinct isoforms have been identified for this gene. [provided by RefSeq],	K07F5.16	K07F5.16	ENSG00000108176
ENSG00000086619	-0.238866	-0.592933	-0.935009	-0.107266	0.783201	0.556712	0.106218	0.890274	56605	ERO1B_HUMAN	ERO1LB	IPR007266	-	-	CO-CHAP	N	ER	Oxidoreductases	Sulfhydryl oxidases		ER,Cytoplasm	ERO1-like protein beta	-	Y105E8B.8	ero-1	ENSG00000086619
ENSG00000076924	-0.551506	-1.07077	-0.60258	-0.240241	0.00379542	0.000327527	0.00217654	0.33878	56949	SYF1_HUMAN	XAB2	IPR011990; IPR013026; IPR003107; IPR019734; IPR013105	TPR_IPR013026, TPR_IPR013105, IPR019734	TPR	CO-CHAP	N	TPR	Co-chaperones	Co-Hsp70/Hsp90		Nucleus	Pre-mRNA-splicing factor SYF1	-	C50F2.3	C50F2.3	ENSG00000076924
ENSG00000068724	-0.871003	-0.373764	0.290379	0.123964	0.450847	0.816014	0.831909	0.937721	57217	TTC7A_HUMAN; Q2T9J9_HUMAN	TTC7A	IPR011990; IPR019734; IPR001440; IPR013026	TPR_IPR001440, TPR_IPR013026, IPR019734	TPR	CO-CHAP	N	TPR	Co-chaperones	Co-Hsp70/Hsp90		-	Tetratricopeptide repeat protein 7A	The tetratricopeptide repeat (TPR) domain is defined by a degenerate consensus sequence of 34 amino acids. TPR domain-containing proteins, such as TTC7A, have diverse functions in cell cycle control, protein transport, phosphate turnover, and protein trafficking or secretion, and they can act as chaperones or scaffolding proteins (White et al., 2005 [PubMed 15718100]).[supplied by OMIM],	Y39A3CR.3	Y39A3CR.3	ENSG00000068724
ENSG00000107262	-0.241473	-0.814192	-0.63475	-0.537439	0.338234	0.000621382	0.00357155	0.0466403	573	BAG1_HUMAN	BAG1	IPR003103; IPR017093; IPR000626; IPR019955	Bag_IPR003103	Bag	CO-CHAP	N	HSP70	Co-chaperones	Co-Hsp70	BAGs	Cytoplasm,other nuclear location,other plasma membrane location,Plasma Membrane,Mitochondrium,Nucleus,cytosol	BAG family molecular chaperone regulator 1	The oncogene BCL2 is a membrane protein that blocks a step in a pathway leading to apoptosis or programmed cell death. The protein encoded by this gene binds to BCL2 and is referred to as BCL2-associated athanogene. It enhances the anti-apoptotic effects of BCL2 and represents a link between growth factor receptors and anti-apoptotic mechanisms. At least three protein isoforms are encoded by this…	F57B10.11	bag-1	ENSG00000107262
ENSG00000107317	-1.29597	2.87746	5.83219	8.87888	0.143539	0.00116806	0.000327527	0.000327527	5730	PTGDS_HUMAN	PTGDS	IPR000566; IPR022272; IPR012674; IPR002972; IPR011038; IPR002345	-	-	CHAP	N	ER				ER, Nucleus, Transmembrane, extracellular region, Golgi	Prostaglandin-H2 D-isomerase	Prostaglandin-D synthase is a sigma class glutathione-S-transferase family member. The enzyme catalyzes the conversion of PGH2 to PGD2 and plays a role in the production of prostanoids in the immune system and mast cells. The presence of this enzyme can be used to identify the differentiation stage of human megakaryocytes. [provided by RefSeq],The protein encoded by this gene is a glutathione-ind…	-	-	ENSG00000107317
ENSG00000123213	-2.46829	-2.06859	-2.40495	-2.42277	0.000327527	0.000621382	0.000327527	0.000327527	57486	NEUL_HUMAN	NLN	IPR024079; IPR024080; IPR001567; IPR024077	-	-	CHAP	N	MITO				Mitochondriuml intermembrane space, Cytoplasm	Neurolysin, mitochondrial	Neurolysin (EC 3.4.24.16) is an enzyme involved in the metabolic inactivation of bioactive peptides (Garrido et al., 1999 [PubMed 10235115]).[supplied by OMIM],	ZK550.3	ZK550.3	ENSG00000123213
ENSG00000087301	1.02726	1.21981	1.19649	1.6137	0.00895769	0.00529987	0.00288694	0.000327527	57544	TXD16_HUMAN	TXNDC16	IPR013766; IPR012336	-	-	CO-CHAP	N	ER	Oxidoreductases	Thioredoxin/PDI		Extracellular Space	Thioredoxin domain-containing protein 16	-	-	-	ENSG00000087301
ENSG00000116260	-1.05891	-1.09251	-1.13169	-1.02683	0.000327527	0.000327527	0.000327527	0.000327527	5768	QSOX1_HUMAN	QSOX1	IPR006863; IPR012336; IPR013766; IPR017905	-	-	CO-CHAP	N	ER	Oxidoreductases	Sulfhydryl oxidases		ER, Golgi, Transmembrane, Secreted	QSOX1 quiescin Q6 sulfhydryl oxidase 1	This gene encodes a protein that contains domains of thioredoxin and ERV1, members of two long-standing gene families. The gene expression is induced as fibroblasts begin to exit the proliferative cycle and enter quiescence, suggesting that this gene plays an important role in growth regulation. Two transcript variants encoding two different isoforms have been found for this gene.	F35G2.1; F47B7.2; T10H10.2	F35G2.1; F47B7.2; T10H10.2	ENSG00000116260
ENSG00000139197	-0.299724	-0.0578332	0.206474	0.422044	0.344528	0.907929	0.517455	0.261214	5830	B4DR50_HUMAN; PEX5_HUMAN	PEX5	IPR001440; IPR013026; IPR024111; IPR011990; IPR019734	TPR_IPR001440, TPR_IPR013026, IPR019734	TPR	CO-CHAP	N	TPR	Co-chaperones	Co-Hsp70/Hsp90		Cytoplasm	Peroxisomal targeting signal 1 receptor	The product of this gene binds to the C-terminal PTS1-type tripeptide peroxisomal targeting signal (SKL-type) and plays an essential role in peroxisomal protein import. Peroxins (PEXs) are proteins that are essential for the assembly of functional peroxisomes. The peroxisome biogenesis disorders (PBDs) are a group of genetically heterogeneous autosomal recessive, lethal diseases characterized by …	C34C6.6	prx-5	ENSG00000139197
ENSG00000140463	-0.0816351	0.195488	0.118475	-0.438031	0.813418	0.763165	0.811406	0.297319	585	BBS4_HUMAN; B4E178_HUMAN	BBS4	IPR011990; IPR013026; IPR019734	TPR_IPR013026, IPR019734	TPR	CO-CHAP	N	TPR	Co-chaperones	Co-Hsp70/Hsp90		Cytoplasm,centriole,centrosome	Bardet-Biedl syndrome 4 protein	This gene is a member of the Bardet-Biedl syndrome (BBS) gene family. Bardet-Biedl syndrome is an autosomal recessive disorder characterized by severe pigmentary retinopathy, obesity, polydactyly, renal malformation and mental retardation. The proteins encoded by BBS gene family members are structurally diverse. The similar phenotypes exhibited by mutations in BBS gene family members are likely d…	F58A4.14	F58A4.14	ENSG00000140463
ENSG00000141756	-0.266958	-0.965724	-0.883109	-0.652525	0.333601	0.000621382	0.000327527	0.0237617	60681	Q8NAG5_HUMAN; Q658U4_HUMAN; FKB10_HUMAN	FKBP10	IPR011992; IPR018249; IPR001179; IPR018247; IPR002048	FKBP_IPR001179	FKBP	CO-CHAP	N	HSP90	Co-chaperones	Co-Hsp90	Immunophilins/FKBPs	ER,Cytoplasm	Peptidyl-prolyl cis-trans isomerase FKBP10	The protein encoded by this gene belongs to the FKBP-type peptidyl-prolyl cis/trans isomerase family. It is located in endoplasmic reticulum and acts as molecular chaperones. An alternatively spliced variant encoding different isoform has been found, but the biological validity of the variant is not determined. [provided by RefSeq],	B0511.1	fkb-7	ENSG00000141756
ENSG00000074582	-0.150631	0.180398	0.156311	-0.0269447	0.728119	0.74786	0.739283	0.966735	617	BCS1_HUMAN	BCS1L	IPR003960; IPR003959; IPR014851; IPR003593	-	-	CHAP	YES	MITO	Hsp100/AAA+			Mitochondrium, Cytoplasm,membrane rafts,Plasma Membrane	Mitochondrial chaperone BCS1	This gene encodes a homolog of the S. cerevisiae bcs1 protein which is involved in the assembly of complex III of the mitochondrial respiratory chain. The encoded protein does not contain a mitochondrial targeting sequence but experimental studies confirm that it is imported into mitochondria. Mutations in this gene are associated with mitochondrial complex III deficiency and the GRACILE syndrome…	F54C9.6	bcs-1	ENSG00000074582
ENSG00000204315	-1.00592	-1.26084	-1.09429	-1.51024	0.000327527	0.000327527	0.000327527	0.000327527	63943	FKBPL_HUMAN	FKBPL	IPR023566; IPR011990; IPR019734; IPR013026; IPR001440	TPR_IPR013026, TPR_IPR001440, IPR019734	TPR	CO-CHAP	N	TPR	Co-chaperones	Co-Hsp70/Hsp90		Nucleus, Membrane	FK506-binding protein-like	The protein encoded by this gene has similarity to the immunophilin protein family, which play a role in immunoregulation and basic cellular processes involving protein folding and trafficking. The encoded protein is thought to have a potential role in the induced radioresistance. Also it appears to have some involvement in the control of the cell cycle. [provided by RefSeq],	-	-	ENSG00000204315
ENSG00000136770	2.20943	1.4882	0.894374	0.591866	0.000327527	0.000327527	0.00876274	0.13121	64215	DNJC1_HUMAN	DNAJC1	IPR003095; IPR001623; IPR009057; IPR001005; IPR017884; IPR018253	DnaJ/Hsp40_IPR003095, DnaJ/Hsp40_IPR001623	DnaJ/Hsp40	CO-CHAP	N	HSP40	Co-chaperones	Co-Hsp70	DnaJ	Nucleus,ER,other nuclear location,other plasma membrane location,Plasma Membrane,Cytoplasm	DnaJ homolog subfamily C member 1	-	F54F2.9	F54F2.9	ENSG00000136770
ENSG00000186283	-0.0588485	-0.873293	-0.794525	-0.609502	0.866283	0.0166697	0.0033448	0.133356	64222	TOR3A_HUMAN	TOR3A	IPR010448	Torsin_IPR010448	-	CHAP	YES	ER	Hsp100/AAA+			ER	torsin family 3, member A	-	Y37A1B.12; C18E9.11; Y37A1B.13	tor-1; ooc-5; tor-2	ENSG00000186283
ENSG00000120725	1.60593	2.04038	2.2792	2.44075	0.119339	0.0987059	0.0131034	0.0180718	64374	SIL1_HUMAN	SIL1	IPR016024; IPR011989	-	-	CO-CHAP	N	HSP70	Co-chaperones	Co-Hsp70	Hsp110/BAP/NEF	ER/Cytoplasm	Nucleotide exchange factor SIL1	This gene encodes a resident endoplasmic reticulum (ER), N-linked glycoprotein with an N-terminal ER targeting sequence, 2 putative N-glycosylation sites, and a C-terminal ER retention signal. This protein functions as a nucleotide exchange factor for another unfolded protein response protein. Mutations in this gene have been associated with Marinesco-Sjogren syndrome. Alternate transcriptional s…	-	-	ENSG00000120725
ENSG00000104969	-0.38089	-0.16189	0.0442093	0.117342	0.0628581	0.602939	0.866	0.708114	6449	SGTA_HUMAN	SGTA	IPR011990; IPR001440; IPR019734; IPR013026	TPR_IPR001440, TPR_IPR013026, IPR019734	TPR	CO-CHAP	N	TPR	Co-chaperones	Co-Hsp70/Hsp90		Cytoplasm	Small glutamine-rich tetratricopeptide repeat-containing protein alpha	This gene encodes a protein which is capable of interacting with the major nonstructural protein of parvovirus H-1 and 70-kDa heat shock cognate protein; however, its function is not known. Since this transcript is expressed ubiquitously in various tissues, this protein may serve a housekeeping function. [provided by RefSeq],	R05F9.10	sgt-1	ENSG00000104969
ENSG00000185615	1.78035	3.41419	4.17704	5.64384	0.0509641	0.00488026	0.000621382	0.000900876	64714	PDIA2_HUMAN	PDIA2	IPR005792; IPR013766; IPR017937; IPR012336; IPR005746	-	-	CO-CHAP	N	ER	Oxidoreductases	PDI		ER, ER lumen	Protein disulfide-isomerase A2	Protein disulfide isomerases (EC 5.3.4.1), such as PDIP, are endoplasmic reticulum (ER) resident proteins that catalyze protein folding and thiol-disulfide interchange reactions (Desilva et al., 1996 [PubMed 8561901]).[supplied by OMIM],	-	-	ENSG00000185615
ENSG00000174996	-0.0575331	0.164675	0.340339	0.646907	0.914727	0.82944	0.398034	0.160223	64837	KLC2_HUMAN	KLC2	IPR002151; IPR013105; IPR011990; IPR019734; IPR015792; IPR015390; IPR013026	TPR_IPR013105, TPR_IPR013026, IPR019734	TPR	CO-CHAP	N	TPR	Co-chaperones	Co-Hsp70/Hsp90		Cytoplasm	Kinesin light chain 2	Kinesin is a molecular motor that generates ATP-dependent movement of vesicles and organelles along microtubules. Kinesin consists of 2 light chains, such as KLC2, and 2 heavy chains (see KIF5B; MIM 602809) in a 1:1 stoichiometric ratio (Rahman et al., 1998 [PubMed 9624122]).[supplied by OMIM],	C18C4.10	klc-2	ENSG00000174996
ENSG00000103852	0.400796	-0.0168059	-0.646287	-0.931984	0.307252	0.977378	0.119967	0.032965	64927	TTC23_HUMAN	TTC23	IPR011990; IPR013105	TPR_IPR013105	TPR	CO-CHAP	N	TPR	Co-chaperones	Co-Hsp70/Hsp90		-	Tetratricopeptide repeat protein 23	-	-	-	ENSG00000103852
ENSG00000104450	0.8981	1.07458	1.09315	0.31055	0.429384	0.41747	0.433439	0.856324	6674	SPAG1_HUMAN; B3KQ58_HUMAN	SPAG1	IPR001440; IPR019734; IPR023114; IPR011990; IPR013026	TPR_IPR001440, TPR_IPR013026, IPR019734	TPR	CO-CHAP	N	TPR	Co-chaperones	Co-Hsp70/Hsp90		Cytoplasm	Sperm-associated antigen 1	The correlation of anti-sperm antibodies with cases of unexplained infertility implicates a role for these antibodies in blocking fertilization. Improved diagnosis and treatment of immunologic infertility, as well as identification of proteins for targeted contraception, are dependent on the identification and characterization of relevant sperm antigens. The protein expressed by this gene is reco…	-	-	ENSG00000104450
ENSG00000167881	-0.611584	-1.01133	-1.00606	-0.753005	0.32605	0.115944	0.0834421	0.388012	6730	B3KMI9_HUMAN; SRP68_HUMAN	SRP68	IPR011990	-	-	CO-CHAP	N	TPR	Co-chaperones	Co-Hsp70/Hsp90		Nucleus	Signal recognition particle 68 kDa protein	The signal recognition particle (SRP) is a ribonucleoprotein complex that transports secreted and membrane proteins to the endoplasmic reticulum for processing. The complex includes a 7S RNA and six protein subunits. This gene encodes the 68kDa component of the SRP. Alternatively spliced transcript variants have been identified, but their biological validity has not been determined. Three related…	F55C5.8	F55C5.8	ENSG00000167881
ENSG00000174780	-0.481591	-0.60889	-0.621079	-0.705383	0.0214509	0.0149028	0.00288694	0.00357155	6731	SRP72_HUMAN; Q7Z3C0_HUMAN	SRP72	IPR013699; IPR013026; IPR011990; IPR001440; IPR019734	TPR_IPR013026, TPR_IPR001440, IPR019734	TPR	CO-CHAP	N	TPR	Co-chaperones	Co-Hsp70/Hsp90		Nucleus	Signal recognition particle 72 kDa protein	-	tpr-4	F08D12.1	ENSG00000174780
ENSG00000100380	-0.662475	-0.974424	-0.955436	-0.752496	0.00168336	0.000327527	0.000327527	0.00142897	6767	Q2TU77_HUMAN; F10A1_HUMAN	ST13	IPR006636; IPR013026; IPR013105; IPR019734; IPR011990; IPR001440	TPR_IPR013026, TPR_IPR013105, TPR_IPR001440, IPR019734	TPR	CO-CHAP	N	TPR	Co-chaperones	Co-Hsp70/Hsp90		Cytoplasm	Hsc70-interacting protein	The protein encoded by this gene is an adaptor protein that mediates the association of the heat shock proteins HSP70 and HSP90. This protein has been shown to be involved in the assembly process of glucocorticoid receptor, which requires the assistance of multiple molecular chaperones. The expression of this gene is reported to be downregulated in colorectal carcinoma tissue suggesting that is a…	T12D8.8	hip-1	ENSG00000100380
ENSG00000155304	0.805992	1.10504	0.815208	0.729687	0.00776343	0.00217654	0.00695341	0.0341693	6782	HSP13_HUMAN	HSPA13	IPR001023; IPR018181; IPR013126	Hsp70_IPR001023	Hsp70	CHAP	YES	HSP70	HSP70s			Cytoplasm	Heat shock 70 kDa protein 13	The protein encoded by this gene is a member of the heat shock protein 70 family and is found associated with microsomes. Members of this protein family play a role in the processing of cytosolic and secretory proteins, as well as in the removal of denatured or incorrectly-folded proteins. The encoded protein contains an ATPase domain and has been shown to associate with a ubiquitin-like protein.…	F54C9.2	stc-1	ENSG00000155304
ENSG00000120438	-1.22378	-1.29225	-1.27432	-1.30989	0.000327527	0.00168336	0.000327527	0.00142897	6950	TCPA_HUMAN; E7EQR6_HUMAN	TCP1	IPR012715; IPR002194; IPR017998; IPR002423	Hsp60/Chaperonin_IPR002194, Hsp60/Chaperonin_IPR002423	Hsp60/Chaperonin	CHAP	YES	HSP60	Chaperonin	CCT/TRiC		Cytoplasm	T-complex protein 1 subunit alpha	This gene encodes a molecular chaperone that is member of the chaperonin containing TCP1 complex (CCT), also known as the TCP1 ring complex (TRiC). This complex consists of two identical stacked rings, each containing eight different proteins. Unfolded polypeptides enter the central cavity of the complex and are folded in an ATP-dependent manner. The complex folds various proteins, including acti…	T05C12.7	cct-1	ENSG00000120438
ENSG00000166598	-1.28041	-1.6935	-1.86637	-1.73391	0.000327527	0.000327527	0.000327527	0.000327527	7184	ENPL_HUMAN	HSP90B1	IPR015566; IPR019805; IPR020568; IPR003594; IPR001404; IPR020575	Hsp90_IPR001404	Hsp90	CHAP	YES	HSP90	HSP90s	Grp94		Cytoplasm/ER	Endoplasmin	HSP90 proteins are highly conserved molecular chaperones that have key roles in signal transduction, protein folding, protein degradation, and morphologic evolution. HSP90 proteins normally associate with other cochaperones and play important roles in folding newly synthesized proteins or stabilizing and refolding denatured proteins after stress. HSP90B1 is an endoplasmic reticulum HSP90 protein.…	T05E11.3	T05E11.3	ENSG00000166598
ENSG00000163468	-1.84875	-1.81267	-2.21831	-2.57847	0.000327527	0.000327527	0.000327527	0.000327527	7203	TCPG_HUMAN; Q59H77_HUMAN; B3KX11_HUMAN	CCT3	IPR012719; IPR002423; IPR002194; IPR017998	Hsp60/Chaperonin_IPR002423, Hsp60/Chaperonin_IPR002194	Hsp60/Chaperonin	CHAP	YES	HSP60	Chaperonin	CCT/TRiC		Cytoplasm,membrane rafts,cytoskeleton,Plasma Membrane,Extracellular Space,other extracellular location,nucleoli,Nucleus,cytosol	T-complex protein 1 subunit gamma	This gene encodes a molecular chaperone that is member of the chaperonin containing TCP1 complex (CCT), also known as the TCP1 ring complex (TRiC). This complex consists of two identical stacked rings, each containing eight different proteins. Unfolded polypeptides enter the central cavity of the complex and are folded in an ATP-dependent manner. The complex folds various proteins, including acti…	F54A3.3	cct-3	ENSG00000163468
ENSG00000113312	-0.998541	-1.052	-1.2973	-1.06534	0.000327527	0.000327527	0.000327527	0.000327527	7265	TTC1_HUMAN	TTC1	IPR023114; IPR019734; IPR001440; IPR013026; IPR011990	TPR_IPR001440, TPR_IPR013026, IPR019734	TPR	CO-CHAP	N	TPR	Co-chaperones	Co-Hsp70/Hsp90		Peroxisome	Tetratricopeptide repeat protein 1	-	C34B2.5	C34B2.5	ENSG00000113312
ENSG00000168259	-0.823817	-1.25447	-1.39028	-1.66478	0.0163201	0.0212865	0.000327527	0.00379542	7266	DNJC7_HUMAN; Q7Z784_HUMAN	DNAJC7	IPR001440; IPR013026; IPR001623; IPR003095; IPR011990; IPR019734; IPR023114; IPR013105	TPR_IPR001440, TPR_IPR013026, DnaJ/Hsp40_IPR001623, DnaJ/Hsp40_IPR003095, TPR_IPR013105, IPR019734	TPR, DnaJ/Hsp40	CO-CHAP	N	HSP40	Co-chaperones	Co-Hsp70	DnaJ	Cytoplasm,other nuclear location,Nucleus,cytosol	DnaJ homolog subfamily C member 7	DNAJC7 belongs to the evolutionarily conserved DNAJ/HSP40 family of proteins, which regulate molecular chaperone activity by stimulating ATPase activity. DNAJ proteins may have up to 3 distinct domains: a conserved 70-amino acid J domain, usually at the N terminus; a glycine/phenylalanine (G/F)-rich region; and a cysteine-rich domain containing 4 motifs resembling a zinc finger domain (Ohtsuka an…	-	-	ENSG00000168259
ENSG00000182670	2.33149	2.84931	3.22811	3.43658	0.000327527	0.000327527	0.000327527	0.000327527	7267	TTC3_HUMAN	TTC3	IPR011990; IPR001440; IPR013083; IPR013026; IPR019734; IPR001841	TPR_IPR001440, TPR_IPR013026, IPR019734	TPR	CO-CHAP	N	TPR	Co-chaperones	Co-Hsp70/Hsp90	MITO	Nucleus, Nucleolus, Mitochondrium, Vacuole	E3 ubiquitin-protein ligase TTC3	-	-	-	ENSG00000182670
ENSG00000243725	-1.06125	-0.726831	-0.929026	-0.790062	0.000327527	0.0332621	0.00116806	0.0147249	7268	TTC4_HUMAN	TTC4	IPR011990; IPR023114; IPR013026; IPR019734	TPR_IPR013026, IPR019734	TPR	CO-CHAP	N	TPR	Co-chaperones	Co-Hsp70/Hsp90			Tetratricopeptide repeat protein 4	The 34-amino acid tetratricopeptide repeat (TPR) motif is found in a variety of proteins and may mediate protein-protein or protein-membrane interactions.[supplied by OMIM],	C17G10.2	C17G10.2	ENSG00000243725
ENSG00000136810	-1.55951	-0.733396	-0.949864	-0.762836	0.000327527	0.000327527	0.000327527	0.000327527	7295	B1ALW1_HUMAN; O60744_HUMAN; THIO_HUMAN	TXN	IPR005746; IPR013766; IPR012336; IPR017937	-	-	CO-CHAP	N	ER	Oxidoreductases	Thioredoxin/PDI		Mitochondrium, Nucleus, extracellular region, cytoplasm	Thioredoxin	Thioredoxin is a 12-kD oxidoreductase enzyme containing a dithiol-disulfide active site. It is ubiquitous and found in many organisms from plants and bacteria to mammals. Multiple in vitro substrates for thioredoxin have been identified, including ribonuclease, choriogonadotropins, coagulation factors, glucocorticoid receptor, and insulin. Reduction of insulin is classically used as an activity t…	-	-	ENSG00000136810
ENSG00000198431	-0.83985	-0.472528	-0.207061	0.162572	0.00776343	0.257763	0.594898	0.76049	7296	TRXR1_HUMAN	TXNRD1	IPR004099; IPR001327; IPR016156; IPR013027; IPR002109; IPR012336; IPR023753; IPR012999; IPR006338	-	-	CO-CHAP	N	MITO	Thioredoxins/PDIs			Cytoplasm, Nucleus	Thioredoxin reductase 1, cytoplasmic	This gene encodes a member of the family of pyridine nucleotide oxidoreductases. This protein reduces thioredoxins as well as other substrates, and plays a role in selenium metabolism and protection against oxidative stress. The functional enzyme is thought to be a homodimer which uses FAD as a cofactor. Each subunit contains a selenocysteine (Sec) residue which is required for catalytic activity…	C06G3.7	trxr-1	ENSG00000198431
ENSG00000147050	-1.12873	-2.01405	-1.71454	-2.22642	0.000327527	0.000327527	0.000327527	0.000327527	7403	KDM6A_HUMAN; Q59HG3_HUMAN	UTX	IPR013026; IPR003347; IPR011990; IPR001440; IPR019734	TPR_IPR013026, TPR_IPR001440, IPR019734	TPR	CO-CHAP	N	TPR	Co-chaperones	Co-Hsp70/Hsp90		Nucleus	Lysine-specific demethylase 6A	-	D2021.1; F18E9.5; F23D12.5	utx-1; tag-279; F23D12.5	ENSG00000147050
ENSG00000155959	0.130156	0.352047	-0.127735	-0.406669	0.606468	0.215654	0.631417	0.141275	7411	PFD3_HUMAN	VBP1	IPR016655; IPR004127; IPR009053	Prefoldin_IPR009053	Prefoldin	CHAP	N	PFD	Prefoldin			Cytoplasm	Prefoldin subunit 3	The protein encoded by this gene interacts with the Von Hippel-Lindau protein to form an intracellular complex. Because it functions as a chaperone protein, it is suspected that it may play a role in the transport of the Von Hippel-Lindau protein from the perinuclear granules to the nucleus or cytoplasm. [provided by RefSeq],	T06G6.9	pfd-3	ENSG00000155959
ENSG00000165280	-0.902779	-1.0049	-1.20549	-1.43724	0.000900876	0.00142897	0.000327527	0.000327527	7415	Q96IF9_HUMAN; TERA_HUMAN	VCP	IPR003959; IPR003960; IPR015415; IPR003593; IPR005938; IPR004201; IPR003338; IPR009010	-	-	CHAP	YES	ER	Hsp100/AAA+	UPR/ERAD		Cytoplasm	Transitional endoplasmic reticulum ATPase	The protein encoded by this gene is a member of a family that includes putative ATP-binding proteins involved in vesicle transport and fusion, 26S proteasome function, and assembly of peroxisomes. This protein, as a structural protein, is associated with clathrin, and heat-shock protein Hsc70, to form a complex. It has been implicated in a number of cellular events that are regulated during mitos…	C06A1.1; C41C4.8	cdc-48.1; cdc-48.2	ENSG00000165280
ENSG00000204463	0.332859	0.761575	0.817679	0.610814	0.324185	0.0508224	0.015963	0.123584	7917	BAG6_HUMAN; F8VXY4_HUMAN; E7EMZ4_HUMAN; B4DZ12_HUMAN; B4E3V4_HUMAN	BAG6	IPR019955; IPR021925; IPR000626; IPR019954	-	-	CO-CHAP	N	HSP70	Co-chaperones	Co-Hsp70/BAGs		Nucleus,other nuclear location,Cytoplasm,cytosol	Large proline-rich protein BAG6	This gene was first characterized as part of a cluster of genes located within the human major histocompatibility complex class III region. This gene encodes a nuclear protein that is cleaved by caspase 3 and is implicated in the control of apoptosis. In addition, the protein forms a complex with E1A binding protein p300 and is required for the acetylation of p53 in response to DNA damage. Multip…	-	-	ENSG00000204463
ENSG00000143643	1.31617	1.72186	1.88029	2.11185	0.000621382	0.000327527	0.000327527	0.000327527	79573	TTC13_HUMAN	TTC13	IPR019734; IPR013026; IPR011990	TPR_IPR013026, IPR019734	TPR	CO-CHAP	N	TPR	Co-chaperones	Co-Hsp70/Hsp90		-	Tetratricopeptide repeat protein 13	-	-	-	ENSG00000143643
ENSG00000172766	0.243819	-0.123238	-0.372706	-0.348032	0.505341	0.848224	0.338443	0.453126	79612	A4FU51_HUMAN; NAA16_HUMAN	NARG1L	IPR013026; IPR021183; IPR011990; IPR019734	TPR_IPR013026, IPR019734	TPR	CO-CHAP	N	TPR	Co-chaperones	Co-Hsp70/Hsp90		Nucleus	N-alpha-acetyltransferase 16, NatA auxiliary subunit	-	Y50D7A.4	Y50D7A.4	ENSG00000172766
ENSG00000005175	-0.704001	-0.885521	-1.09925	-1.41082	0.054614	0.0805308	0.00168336	0.000327527	79657	RPAP3_HUMAN; B4DRW9_HUMAN	RPAP3	IPR019734; IPR001440; IPR013026; IPR011990	TPR_IPR001440, TPR_IPR013026, IPR019734	TPR	CO-CHAP	N	TPR	Co-chaperones	Co-Hsp70/Hsp90		-	RNA polymerase II-associated protein 3	This gene encodes an RNA polymerase II-associated protein. The encoded protein may function in transcriptional regulation and may also regulate apoptosis. Alternatively spliced transcript variants have been described. [provided by RefSeq],	-	-	ENSG00000005175
ENSG00000179941	0.190297	0.325123	-0.0340011	-0.132743	0.3089	0.211735	0.899917	0.670147	79738	BBS10_HUMAN	BBS10	IPR002423	Hsp60/Chaperonin_IPR002423	Hsp60/Chaperonin	CHAP	YES	HSP60	Chaperonin	BBS complex		Cilium	Bardet-Biedl syndrome 10 protein	-	-	-	ENSG00000179941
ENSG00000123607	0.777199	0.261638	0.264044	-0.23195	0.0365123	0.657702	0.551608	0.70411	79809	A8KA77_HUMAN; TT21B_HUMAN	TTC21B	IPR013105; IPR001440; IPR019734; IPR013026; IPR011990	TPR_IPR013105, TPR_IPR001440, TPR_IPR013026, IPR019734	TPR	CO-CHAP	N	TPR	Co-chaperones	Co-Hsp70/Hsp90		Cytoplasm, cytoskeleton, cilium axoneme	Tetratricopeptide repeat protein 21B	-	ZK328.7	ZK328.7	ENSG00000123607
ENSG00000104723	0.540363	0.519395	0.347999	0.356972	0.00529987	0.0234418	0.0724912	0.131756	7991	TUSC3_HUMAN	TUSC3	IPR006844; IPR021149; IPR012336; IPR013766	-	-	CO-CHAP	N	ER	Oxidoreductases	Thioredoxin/PDI		ER, Transmembrane	tumor suppressor candidate 3	This gene is a candidate tumor suppressor gene. It is located within a homozygously deleted region of a metastatic prostate cancer. The gene is expressed in most nonlymphoid human tissues including prostate, lung, liver, and colon. Expression was also detected in many epithelial tumor cell lines. Two transcript variants encoding distinct isoforms have been identified for this gene.	ZK686.3	ZK686.3	ENSG00000104723
ENSG00000164031	-0.0797119	-0.210044	-0.128085	0.273732	0.895508	0.794125	0.825756	0.675274	79982	DJB14_HUMAN	DNAJB14	IPR001623; IPR003095; IPR015399; IPR018253	DnaJ/Hsp40_IPR001623, DnaJ/Hsp40_IPR003095	DnaJ/Hsp40	CO-CHAP	N	HSP40	Co-chaperones	Co-Hsp70	DnaJ	Transmembrane	DnaJ homolog subfamily B member 14	-	B0035.14	dnj-1	ENSG00000164031
ENSG00000105948	0.673801	0.426068	0.255007	-0.15073	0.0936309	0.3849	0.56394	0.810295	79989	B7Z5M0_HUMAN; E7ET00_HUMAN; F8W724_HUMAN; TTC26_HUMAN	TTC26	IPR013026; IPR011990	TPR_IPR013026	TPR	CO-CHAP	N	TPR	Co-chaperones	Co-Hsp70/Hsp90		-	Tetratricopeptide repeat protein 26	-	C27H5.7	dyf-13	ENSG00000105948
ENSG00000164134	-1.60367	-2.02388	-2.19624	-2.08025	0.000327527	0.000327527	0.000327527	0.000327527	80155	NAA15_HUMAN; Q58F05_HUMAN	NARG1	IPR013105; IPR011990; IPR013026; IPR019734; IPR021183	TPR_IPR013105, TPR_IPR013026, IPR019734	TPR	CO-CHAP	N	TPR	Co-chaperones	Co-Hsp70/Hsp90		Nucleus	N-alpha-acetyltransferase 15, NatA auxiliary subunit	This gene encodes a protein of unknown function. However, similarity to proteins in yeast and other species suggests that this protein may be an N-acetyltransferase. [provided by RefSeq],	Y50D7A.4	Y50D7A.4	ENSG00000164134
ENSG00000116406	0.289793	-0.454846	0.0321762	0.443604	0.672143	0.584192	0.965523	0.61404	80267	Q7L2Y5_HUMAN; EDEM3_HUMAN	EDEM3	IPR001382; IPR003137	-	-	CHAP	N	ER				ER, Cytoplasm	ER degradation-enhancing alpha-mannosidase-like 3	Quality control in the endoplasmic reticulum (ER) ensures that only properly folded proteins are retained in the cell through recognition and degradation of misfolded or unassembled proteins. EDEM3 belongs to a group of proteins that accelerate degradation of misfolded glycoproteins in the ER (Hirao et al., 2006 [PubMed 16431915]).[supplied by OMIM],	ZC506.1	ZC506.1	ENSG00000116406
ENSG00000109519	-1.73236	-2.03694	-1.97737	-2.10848	0.000327527	0.000327527	0.000327527	0.000327527	80273	GRPE1_HUMAN	GRPEL1	IPR013805; IPR009012; IPR000740	GrpE_IPR009012, GrpE_IPR000740	GrpE	CO-CHAP	N	HSP70	Co-chaperones	Co-Hsp70	NEF/GrpE	Cytoplasm	GrpE protein homolog 1, mitochondrial	-	C34C12.8	C34C12.8	ENSG00000109519
ENSG00000101152	0.519938	1.09651	1.30677	1.25761	0.00311757	0.000327527	0.000327527	0.000327527	80331	DNJC5_HUMAN; Q6AHX3_HUMAN	DNAJC5	IPR003095; IPR001623; IPR018253	DnaJ/Hsp40_IPR003095, DnaJ/Hsp40_IPR001623	DnaJ/Hsp40	CO-CHAP	N	HSP40	Co-chaperones	Co-Hsp70	DnaJ	Plasma Membrane,ER,other plasma membrane location,Cytoplasm	DnaJ homolog subfamily C member 5	-	K02G10.8	dnj-14	ENSG00000101152
ENSG00000032742	1.91621	1.70639	1.12696	0.995796	0.000327527	0.000327527	0.000621382	0.00776343	8100	IFT88_HUMAN; B3KX42_HUMAN	IFT88	IPR013026; IPR019734; IPR006597; IPR011990; IPR013105; IPR001440	TPR_IPR013026, TPR_IPR013105, TPR_IPR001440, IPR019734	TPR	CO-CHAP	N	TPR	Co-chaperones	Co-Hsp70/Hsp90		Cytoplasm, microtubule, centriole, cilium	Intraflagellar transport protein 88 homolog	This gene encodes a member of the tetratrico peptide repeat (TPR) family. Mutations of a similar gene in mouse can cause polycystic kidney disease. Two transcript variants encoding distinct isoforms have been identified for this gene. [provided by RefSeq],	Y41G9A.1	osm-5	ENSG00000032742
ENSG00000179218	-1.39114	-1.47106	-1.3085	-0.885728	0.000327527	0.000327527	0.000327527	0.00142897	811	CALR_HUMAN	CALR	IPR018124; IPR009169; IPR008985; IPR001580; IPR013320	-	-	CHAP	N	ER	Calnexins			ER, Cytoplasm,membrane rafts,Golgi apparatus,Plasma Membrane,phagosomes,nuclear matrix,sarcoplasmic reticulum,nuclear envelope,Nucleus,cytosol,Extracellular Space,extracellular matrix	Calreticulin	Calreticulin is a multifunctional protein that acts as a major Ca(2+)-binding (storage) protein in the lumen of the endoplasmic reticulum. It is also found in the nucleus, suggesting that it may have a role in transcription regulation. Calreticulin binds to the synthetic peptide KLGFFKR, which is almost identical to an amino acid sequence in the DNA-binding domain of the superfamily of nuclear re…	Y38A10A.5	crt-1	ENSG00000179218
ENSG00000139921	-1.09792	-1.5417	-2.19431	-2.8653	0.000327527	0.000327527	0.000327527	0.000327527	81542	TMX1_HUMAN	TMX1	IPR017937; IPR012336; IPR013766	-	-	CO-CHAP	N	ER	Oxidoreductases	Thioredoxin/PDI		ER	thioredoxin-related transmembrane protein 1	TXNDC1 is a thioredoxin (TXN; see MIM 187700)-related protein with disulfide reductase activity	F46E10.9	dpy-11	ENSG00000139921
ENSG00000239264	-2.49891	-2.67783	-2.52859	-2.47498	0.000327527	0.000327527	0.000327527	0.000327527	81567	Q6EHZ3_HUMAN; TXND5_HUMAN; B2RDM2_HUMAN	TXNDC5	IPR005746; IPR013766; IPR005788; IPR012336; IPR017937	-	-	CO-CHAP	N	ER	Oxidoreductases	Thioredoxin/PDI		ER, ER lumen, lysosomal lumen	Thioredoxin domain-containing protein 5	This gene encodes a component of BLOC-1 (biogenesis of lysosome-related organelles complex 1). Components of this complex are involved in the biogenesis of organelles such as melanosomes and platelet-dense granules. A mouse model for Hermansky-Pudlak Syndrome is mutated in the murine version of this gene. Some transcripts of the downstream gene TXNDC5 overlap this gene, but they do not contain an…	-	-	ENSG00000239264
ENSG00000162129	-0.187849	0.30372	0.575656	0.416912	0.523824	0.288957	0.00613582	0.0786365	81570	CLPB_HUMAN	CLPB	IPR002110; IPR003593; IPR020683; IPR019489; IPR013093; IPR001270	-	-	CHAP	YES	MITO	Hsp100/AAA+			Mitochondrium, Nucleus, Cytoplasm	Caseinolytic peptidase B protein homolog	-	-	-	ENSG00000162129
ENSG00000088356	-0.280454	-0.255188	-0.328922	-0.102198	0.187994	0.477394	0.223343	0.800768	81572	PDRG1_HUMAN	PDRG1	IPR002777	-	Prefoldin	CHAP	N	PFD	Prefoldin			Cytoplasm, Prefoldin complex	p53 and DNA damage-regulated protein 1	-	-	-	ENSG00000088356
ENSG00000125863	-0.829969	-0.839971	-1.17425	-1.1986	0.000327527	0.000621382	0.000327527	0.000327527	8195	MKKS_HUMAN	MKKS	IPR002423	Hsp60/Chaperonin_IPR002423	Hsp60/Chaperonin	CHAP	YES	HSP60	Chaperonin	BBS complex		Cytoplasm, cilium, centrosome	McKusick-Kaufman/Bardet-Biedl syndromes putative chaperonin	This gene encodes a protein with sequence similarity to the chaperonin family. The encoded protein may have a role in protein processing in limb, cardiac and reproductive system development. Mutations in this gene have been observed in patients with Bardet-Biedl syndrome type 6 and McKusick-Kaufman syndrome. Two transcript variants encoding the same protein have been identified for this gene. [pr…	-	-	ENSG00000125863
ENSG00000127022	-0.63976	-0.85274	-0.693172	-0.462157	0.108327	0.0721183	0.07828	0.382081	821	CALX_HUMAN	CANX	IPR008985; IPR013320; IPR018124; IPR001580; IPR009033	-	-	CHAP	N	ER	Calnexins			ER, Cytoplasm,membrane rafts,Golgi apparatus,Plasma Membrane,phagosomes,nuclear matrix,sarcoplasmic reticulum,nuclear envelope,Nucleus,cytosol,Extracellular Space,extracellular matrix	Calnexin	This gene encodes a member of the calnexin family of molecular chaperones. The encoded protein is a calcium-binding, endoplasmic reticulum (ER)-associated protein that interacts transiently with newly synthesized N-linked glycoproteins, facilitating protein folding and assembly. It may also play a central role in the quality control of protein folding by retaining incorrectly folded protein subun…	ZK632.6	cnx-1	ENSG00000127022
ENSG00000204815	1.50989	1.33989	1.01083	1.32526	0.00836667	0.0349159	0.0762262	0.0338721	83538	TTC25_HUMAN	TTC25	IPR013026; IPR019734; IPR011990	TPR_IPR013026, IPR019734	TPR	CO-CHAP	N	TPR	Co-chaperones	Co-Hsp70/Hsp90		Cytoplasm	Tetratricopeptide repeat protein 25	-	-	-	ENSG00000204815
ENSG00000133687	0.305521	0.693192	1.40456	1.02168	0.152895	0.00357155	0.000327527	0.000327527	83857	TMTC1_HUMAN	TMTC1	IPR013618; IPR013026; IPR019734; IPR001440; IPR011990	TPR_IPR013026, TPR_IPR001440, IPR019734	TPR	CO-CHAP	N	TPR	Co-chaperones	Co-Hsp70/Hsp90	MITO	Mitochondrium, Transmembrane	Transmembrane and TPR repeat-containing protein 1	-	-	-	ENSG00000133687
ENSG00000160072	-1.81221	-2.27841	-2.00311	-1.96221	0.000327527	0.000327527	0.000327527	0.000327527	83858	ATD3B_HUMAN	ATAD3B	IPR003593; IPR021911; IPR003959	-	-	CHAP	YES	MITO	Hsp100/AAA+			Mitochondrium	ATPase family AAA domain-containing protein 3B	ATAD3A (MIM 612316) and ATAD3B are mitochondrial membrane proteins that contribute to the stabilization of large mitochondrial DNA (mtDNA)-protein complexes called nucleoids (He et al., 2007 [PubMed 17210950]).[supplied by OMIM],	F54B3.3	atad-3	ENSG00000160072
ENSG00000126756	0.0702307	-0.200513	-0.382826	-0.435541	0.713797	0.507149	0.0505368	0.0631161	8409	UXT_HUMAN	UXT	IPR004127; IPR003994; IPR009053	Prefoldin_IPR009053	Prefoldin	CHAP	N	PFD	Prefoldin			Cytoplasm, Nucleus, Centrosome, Prefoldin complex	Protein UXT	This gene encodes a novel protein which is highly conserved in mouse. It interacts with the N-terminus of the androgen receptor and plays a role in facilitating receptor-induced transcriptional activation. It is also likely to be involved in tumorigenesis as it is abundantly expressed in tumor tissues. This gene is part of a gene cluster on chromosome Xp11.23. Alternative splicing results in 2 tr…	F35H10.6	F35H10.6	ENSG00000126756
ENSG00000176410	-0.24674	-0.681444	-0.21024	-0.298941	0.677215	0.402695	0.792981	0.757994	84277	DJC30_HUMAN; B3KSU4_HUMAN	DNAJC30	IPR001623; IPR003095	DnaJ/Hsp40_IPR001623, DnaJ/Hsp40_IPR003095	DnaJ/Hsp40	CO-CHAP	N	HSP40	Co-chaperones	Co-Hsp70	DnaJ	Cytoplasm,Mitochondrium	DnaJ homolog subfamily C member 30	This intronless gene encodes a member of the DNAJ molecular chaperone homology domain-containing protein family. This gene is deleted in Williams syndrome, a multisystem developmental disorder caused by the deletion of contiguous genes at 7q11.23. [provided by RefSeq],	R74.4	dnj-16	ENSG00000176410
ENSG00000146267	0.652062	1.11051	1.30407	1.27703	0.039741	0.00142897	0.000327527	0.000327527	84553	FAXC_HUMAN	FAXC	IPR010987; IPR012336	-	-	CHAP	N	ER				Membrane	Failed axon connections homolog	-	K01D12.12; F35E8.11; C54D10.1; K01D12.13; C54D10.2; K01D12.14; K01D12.11	cdr-1; cdr-2; cdr-3; cdr-4; cdr-5; cdr-6; cdr-7	ENSG00000146267
ENSG00000147162	0.467122	-0.269104	-0.485281	-0.583794	0.190449	0.62518	0.171545	0.185911	8473	OGT1_HUMAN	OGT	IPR001440; IPR013026; IPR011990; IPR019734	TPR_IPR001440, TPR_IPR013026, IPR019734	TPR	CO-CHAP	N	TPR	Co-chaperones	Co-Hsp70/Hsp90		Cytoplasm	UDP-N-acetylglucosamine--peptide N-acetylglucosaminyltransferase 110 kDa subunit	O-linked N-acetylglucosamine (O-GlcNAc) transferase (OGT) catalyzes the addition of a single N-acetylglucosamine in O-glycosidic linkage to serine or threonine residues. Since both phosphorylation and glycosylation compete for similar serine or threonine residues, the two processes may compete for sites, or they may alter the substrate specificity of nearby sites by steric or electrostatic effect…	K04G7.3	ogt-1	ENSG00000147162
ENSG00000125247	-0.162909	0.209606	0.218021	-0.0643626	0.611502	0.638584	0.460762	0.889041	84899	TMTC4_HUMAN	TMTC4	IPR011990; IPR013618; IPR013026; IPR019734	TPR_IPR013026, IPR019734	TPR	CO-CHAP	N	TPR	Co-chaperones	Co-Hsp70/Hsp90		Transmembrane	Transmembrane and TPR repeat-containing protein 4	-	F38B6.6	F38B6.6	ENSG00000125247
ENSG00000131013	0.132643	-0.101981	-0.283867	-0.16964	0.555874	0.75996	0.168743	0.561836	85313	PPIL4_HUMAN	PPIL4	IPR012677; IPR002130; IPR000504	Cyclophilin_IPR002130	Cyclophilin	CO-CHAP	N	HSP90	Co-chaperones	Co-Hsp90	Immunophilins/Cyclophilins	Nucleus	Peptidyl-prolyl cis-trans isomerase-like 4	This gene is a member of the cyclophilin family of peptidylprolyl isomerases. The cyclophilins are a highly conserved family, members of which play an important role in protein folding, immunosuppression by cyclosporin A, and infection of HIV-1 virions. [provided by RefSeq],	F39H2.2	sig-7	ENSG00000131013
ENSG00000135392	-0.0794889	0.0147953	-0.197932	-0.448628	0.88802	0.981238	0.691355	0.38694	85406	DJC14_HUMAN	DNAJC14	IPR003095; IPR001623	DnaJ/Hsp40_IPR003095, DnaJ/Hsp40_IPR001623	DnaJ/Hsp40	CO-CHAP	N	HSP40	Co-chaperones	Co-Hsp70	DnaJ	ER,Cytoplasm	DnaJ homolog subfamily C member 14	-	C04A2.7	dnj-5	ENSG00000135392
ENSG00000115183	1.72418	1.17628	1.081	0.658062	0.000327527	0.000327527	0.000327527	0.0237617	85461	TANC1_HUMAN; B9EK39_HUMAN	TANC1	IPR002110; IPR011990; IPR013105; IPR019734; IPR020683; IPR013026	TPR_IPR013105, TPR_IPR013026, IPR019734	TPR	CO-CHAP	N	TPR	Co-chaperones	Co-Hsp70/Hsp90		Postsynaptic membrane, axon terminus, neuronal cell body, cell junction, postynaptic density	Protein TANC1	-	F36H1.2	tag-144	ENSG00000115183
ENSG00000183527	-1.61631	-1.64521	-2.2656	-2.26783	0.000327527	0.000327527	0.000327527	0.000327527	8624	PSMG1_HUMAN	PSMG1	IPR016565	-	-	CHAP	N	ER				ER, Cytoplasm	Proteasome assembly chaperone 1	-	-	-	ENSG00000183527
ENSG00000094880	-0.601583	-0.484216	-0.952962	-1.06584	0.20308	0.493955	0.0283755	0.0268	8697	CDC23_HUMAN	CDC23	IPR019734; IPR013026; IPR007192; IPR011990; IPR001440	TPR_IPR013026, TPR_IPR001440, IPR019734	TPR	CO-CHAP	N	TPR	Co-chaperones	Co-Hsp70/Hsp90		Nucleus,nucleoplasm,Cytoplasm,cytosol	Cell division cycle protein 23 homolog	The protein encoded by this gene shares strong similarity with Saccharomyces cerevisiae Cdc23, a protein essential for cell cycle progression through the G2/M transition. This protein is a component of anaphase-promoting complex (APC), which is composed of eight protein subunits and highly conserved in eukaryotic cells. APC catalyzes the formation of cyclin B-ubiquitin conjugate that is responsib…	F10C5.1	mat-3	ENSG00000094880
ENSG00000149257	-1.56235	-2.62731	-2.87863	-2.21069	0.000327527	0.000327527	0.000327527	0.000327527	871	A8K259_HUMAN; SERPH_HUMAN	SERPINH1	IPR023795; IPR000215; IPR023796	-	-	CHAP	N	ER				ER, Extracellular Space	Serpin H1	This gene encodes a member of the serpin superfamily of serine proteinase inhibitors. Its expression is induced by heat shock. The protein localizes to the endoplasmic reticulum lumen and binds collagen; thus it is thought to be a molecular chaperone involved in the maturation of collagen molecules. Autoantibodies to this protein have been found in patients with rheumatoid arthritis. [provided by…	-	-	ENSG00000149257
ENSG00000105176	-0.31979	-0.523478	-0.571541	-0.424598	0.207568	0.0758545	0.00895769	0.125509	8725	RMP_HUMAN; Q8TC23_HUMAN	C19orf2	IPR009053; IPR004127	Prefoldin_IPR009053	Prefoldin	CHAP	N	PFD	Prefoldin			Nucleus,other nuclear location,Cytoplasm,other Cytoplasmic location	Unconventional prefoldin RPB5 interactor 1	The protein encoded by this gene binds to RNA polymerase II subunit 5 (RPB5) and negatively modulates transcription through its binding to RPB5. The encoded protein seems to have inhibitory effects on various types of activated transcription, but it requires the RPB5-binding region. This protein acts as a corepressor. It is suggested that it may require signaling processes for its function or tha…	-	-	ENSG00000105176
ENSG00000130177	-0.0601275	-0.377006	-0.551333	-0.382004	0.835548	0.201809	0.0097285	0.169222	8881	CDC16_HUMAN	CDC16	IPR011990; IPR013026; IPR019734; IPR001440	TPR_IPR013026, TPR_IPR001440, IPR019734	TPR	CO-CHAP	N	TPR	Co-chaperones	Co-Hsp70/Hsp90		Nucleus,nucleoplasm,Cytoplasm,mitotic spindle,centrosome,cytosol	Cell division cycle protein 16 homolog	This gene encodes a component protein of the APC complex, which is composed of eight proteins and functions as a protein ubiquitin ligase. The APC complex is a cyclin degradation system that governs exit from mitosis. Each component protein of the APC complex is highly conserved among eukaryotic organisms. This protein and two other APC complex proteins, CDC23 and CDC27, contain a tetratricopepti…	F10B5.6	emb-27	ENSG00000130177
ENSG00000072682	-2.13789	-0.238413	-0.349116	0.486929	0.000327527	0.738222	0.548633	0.350852	8974	P4HA2_HUMAN; Q05DA4_HUMAN	P4HA2	IPR011990; IPR006620; IPR005123; IPR013547; IPR019734; IPR013026	TPR_IPR013026, IPR019734	TPR	CO-CHAP	N	TPR	Co-chaperones	Co-Hsp70/Hsp90	ER	ER lumen	Prolyl 4-hydroxylase subunit alpha-2	This gene encodes a component of prolyl 4-hydroxylase, a key enzyme in collagen synthesis composed of two identical alpha subunits and two beta subunits. The encoded protein is one of several different types of alpha subunits and provides the major part of the catalytic site of the active enzyme. In collagen and related proteins, prolyl 4-hydroxylase catalyzes the formation of 4-hydroxyproline th…	Y47D3B.10; F35G2.4; T20B3.7	dpy-18; phy-2; phy-3	ENSG00000072682
ENSG00000106397	-0.0910923	-0.970562	-0.631949	-0.103791	0.887317	0.0978737	0.215015	0.903407	8985	PLOD3_HUMAN; Q9UG85_HUMAN	PLOD3	IPR001006; IPR005123; IPR006620	-	-	CHAP	N	ER				ER	Procollagen-lysine,2-oxoglutarate 5-dioxygenase 3	The protein encoded by this gene is a membrane-bound homodimeric enzyme that is localized to the cisternae of the rough endoplasmic reticulum. The enzyme (cofactors iron and ascorbate) catalyzes the hydroxylation of lysyl residues in collagen-like peptides. The resultant hydroxylysyl groups are attachment sites for carbohydrates in collagen and thus are critical for the stability of intermolecula…	F52H3.1	let-268	ENSG00000106397
ENSG00000137171	0.554024	0.195582	0.594058	0.66827	0.185717	0.742615	0.205046	0.191528	89953	KLC4_HUMAN	KLC4	IPR011990; IPR013026; IPR002151; IPR015792; IPR015390; IPR013105; IPR019734	TPR_IPR013026, TPR_IPR013105, IPR019734	TPR	CO-CHAP	N	TPR	Co-chaperones	Co-Hsp70/Hsp90		Cytoplasm	Kinesin light chain 4	-	C18C4.10	klc-2	ENSG00000137171
ENSG00000110711	0.664971	0.871773	1.11897	1.20076	0.000327527	0.000327527	0.000327527	0.000327527	9049	AIP_HUMAN	AIP	IPR013026; IPR019734; IPR001179; IPR011990	TPR_IPR013026, FKBP_IPR001179, IPR019734	FKBP, TPR	CO-CHAP	N	HSP90	Co-chaperones	Co-Hsp90	Immunophilins/FKBPs	Nucleus,other nuclear location,Cytoplasm,cytosol	AH receptor-interacting protein	The protein encoded by this gene is a receptor for aryl hydrocarbons and a ligand-activated transcription factor. The encoded protein is found in the cytoplasm as part of a multiprotein complex, but upon binding of ligand is transported to the nucleus. This protein can regulate the expression of many xenobiotic metabolizing enzymes. Also, the encoded protein can bind specifically to and inhibit t…	C56C10.10	C56C10.10	ENSG00000110711
ENSG00000146731	-1.57164	-1.82539	-2.1411	-2.52232	0.000327527	0.000327527	0.000327527	0.000327527	908	TCPZ_HUMAN; A6NCD2_HUMAN	CCT6A	IPR012722; IPR017998; IPR002423; IPR002194	Hsp60/Chaperonin_IPR002423, Hsp60/Chaperonin_IPR002194	Hsp60/Chaperonin	CHAP	YES	HSP60	Chaperonin	CCT/TRiC		Cytoplasm,membrane rafts,Plasma Membrane,cytosol	T-complex protein 1 subunit zeta	This gene encodes a molecular chaperone that is member of the chaperonin containing TCP1 complex (CCT), also known as the TCP1 ring complex (TRiC). This complex consists of two identical stacked rings, each containing eight different proteins. Unfolded polypeptides enter the central cavity of the complex and are folded in an ATP-dependent manner. The complex folds various proteins, including acti…	F01F1.8	cct-6	ENSG00000146731
ENSG00000103423	-1.46223	-1.45151	-1.12888	-0.661302	0.000327527	0.000327527	0.000327527	0.0309643	9093	DNJA3_HUMAN; B3KM81_HUMAN; Q59E88_HUMAN; Q53G26_HUMAN	DNAJA3	IPR003095; IPR001623; IPR018253; IPR008971; IPR012724; IPR001305; IPR002939	DnaJ/Hsp40_IPR003095, DnaJ/Hsp40_IPR001623, DnaJ/Hsp40_IPR008971, DnaJ/Hsp40_IPR012724, DnaJ/Hsp40_IPR001305, DnaJ/Hsp40_IPR002939	DnaJ/Hsp40	CO-CHAP	N	HSP40	Co-chaperones	Co-Hsp70	DnaJ	Cytoplasm,other nuclear location,Mitochondrium,Nucleus,cytosol	DnaJ homolog subfamily A member 3, mitochondrial	DNAJA3 belongs to the evolutionarily conserved DNAJ/HSP40 family of proteins. For background information on the DNAJ family, see MIM 608375.[supplied by OMIM],	F22B7.5	dnj-10	ENSG00000103423
ENSG00000154359	-0.598895	-0.110874	-0.27399	0.012491	0.0266446	0.817684	0.344833	0.979446	91694	LONF1_HUMAN	LONRF1	IPR017907; IPR018957; IPR003111; IPR013026; IPR015947; IPR013083; IPR011990; IPR013105; IPR001841; IPR019734	TPR_IPR013026, TPR_IPR013105, IPR019734	TPR	CO-CHAP	N	TPR	Co-chaperones	Co-Hsp70/Hsp90		-	LON peptidase N-terminal domain and RING finger protein 1	-	-	-	ENSG00000154359
ENSG00000136319	0.614619	0.643854	0.663104	0.522006	0.0665406	0.0907912	0.048035	0.165829	91875	Q86T04_HUMAN; TTC5_HUMAN	TTC5	IPR011990; IPR019734; IPR013105; IPR013026	TPR_IPR013105, TPR_IPR013026, IPR019734	TPR	CO-CHAP	N	TPR	Co-chaperones	Co-Hsp70/Hsp90		Cytoplasm, Nucleus	Tetratricopeptide repeat protein 5	-	Y37E3.1	Y37E3.1	ENSG00000136319
ENSG00000197557	1.01809	0.554046	0.366579	0.218757	0.000327527	0.0420381	0.106098	0.501932	92104	TT30A_HUMAN	TTC30A	IPR013026; IPR011990; IPR019734; IPR013105	TPR_IPR013026, TPR_IPR013105, IPR019734	TPR	CO-CHAP	N	TPR	Co-chaperones	Co-Hsp70/Hsp90		Cilium	Tetratricopeptide repeat protein 30A	-	F54C1.5	dyf-1	ENSG00000197557
ENSG00000119041	-0.359327	-0.744549	-0.817299	-1.0063	0.301554	0.100331	0.0157886	0.00674796	9330	TF3C3_HUMAN	GTF3C3	IPR011990; IPR019734; IPR001440; IPR013026	TPR_IPR001440, TPR_IPR013026, IPR019734	TPR	CO-CHAP	N	TPR	Co-chaperones	Co-Hsp70/Hsp90		Nucleus	General transcription factor 3C polypeptide 3	-	ZK856.13	tag-315	ENSG00000119041
ENSG00000138398	-0.430013	-0.692235	-0.788146	-0.399958	0.0670483	0.0491523	0.000900876	0.187707	9360	PPIG_HUMAN	PPIG	IPR002130; IPR020892	Cyclophilin_IPR002130	Cyclophilin	CO-CHAP	N	HSP90	Co-chaperones	Co-Hsp90	Immunophilins/Cyclophilins	Nucleus	Peptidyl-prolyl cis-trans isomerase G	-	D1009.2; T27D1.1	cyn-8; cyn-9	ENSG00000138398
ENSG00000196365	-1.05626	-1.49579	-1.13333	-0.22557	0.0182455	0.00241908	0.0154445	0.74937	9361	LONM_HUMAN	LONP1	IPR004815; IPR003111; IPR003593; IPR008269; IPR008268; IPR020568; IPR003959; IPR015947	-	-	CHAP	YES	MITO	Hsp100/AAA+			Mitochondrium matrix	Lon protease homolog, mitochondrial	This gene encodes a mitochondrial matrix protein in the Lon family of ATP-dependent proteases. A similar E. coli protein regulates gene expression by targeting specific regulatory proteins for degradation. This protein binds a specific sequence in the light and heavy chain promoters of the mitochondrial genome which are involved in regulation of DNA replication and transcription. [provided by Ref…	C34B2.6	C34B2.6	ENSG00000196365
ENSG00000166170	-0.047256	-0.524191	-0.679451	-0.66095	0.933966	0.430137	0.171545	0.310381	9529	BAG5_HUMAN	BAG5	IPR003103	Bag_IPR003103	Bag	CO-CHAP	N	HSP70	Co-chaperones	Co-Hsp70/BAGs		Cytoplasm,other Cytoplasmic location	BAG family molecular chaperone regulator 5	The protein encoded by this gene is a member of the BAG1-related protein family. BAG1 is an anti-apoptotic protein that functions through interactions with a variety of cell apoptosis and growth related proteins including BCL-2, Raf-protein kinase, steroid hormone receptors, growth factor receptors and members of the heat shock protein 70 kDa family. This protein contains a BAG domain near the C-…	-	-	ENSG00000166170
ENSG00000156735	-1.77576	-1.87528	-1.90002	-1.49805	0.000621382	0.00193304	0.000327527	0.00241908	9530	BAG4_HUMAN	BAG4	IPR003103	Bag_IPR003103	Bag	CO-CHAP	N	HSP70	Co-chaperones	Co-Hsp70/BAGs		Cytoplasm,other nuclear location,Nucleus,other Cytoplasmic location	BAG family molecular chaperone regulator 4	The protein encoded by this gene is a member of the BAG1-related protein family. BAG1 is an anti-apoptotic protein that functions through interactions with a variety of cell apoptosis and growth related proteins including BCL-2, Raf-protein kinase, steroid hormone receptors, growth factor receptors and members of the heat shock protein 70 kDa family. This protein contains a BAG domain near the C-…	-	-	ENSG00000156735
ENSG00000151929	-0.47496	0.00380787	0.430747	0.15711	0.123175	0.993343	0.137574	0.718608	9531	BAG3_HUMAN	BAG3	IPR001202; IPR003103	Bag_IPR003103	Bag	CO-CHAP	N	HSP70	Co-chaperones	Co-Hsp70/BAGs		Cytoplasm,other plasma membrane location,Plasma Membrane,cytosol	BAG family molecular chaperone regulator 3	BAG proteins compete with Hip for binding to the Hsc70/Hsp70 ATPase domain and promote substrate release. All the BAG proteins have an approximately 45-amino acid BAG domain near the C terminus but differ markedly in their N-terminal regions. The protein encoded by this gene contains a WW domain in the N-terminal region and a BAG domain in the C-terminal region. The BAG domains of BAG1, BAG2, and…	-	-	ENSG00000151929
ENSG00000112208	-1.58747	-2.01374	-2.4776	-2.59392	0.000900876	0.0349159	0.000621382	0.00508773	9532	BAG2_HUMAN	BAG2	IPR003103	Bag_IPR003103	Bag	CO-CHAP	N	HSP70	Co-chaperones	Co-Hsp70	BAGs	Cytoplasm,membrane rafts,Plasma Membrane,other Cytoplasmic location	BAG family molecular chaperone regulator 2	BAG proteins compete with Hip for binding to the Hsc70/Hsp70 ATPase domain and promote substrate release. All the BAG proteins have an approximately 45-amino acid BAG domain near the C terminus but differ markedly in their N-terminal regions. The predicted BAG2 protein contains 211 amino acids. The BAG domains of BAG1, BAG2, and BAG3 interact specifically with the Hsc70 ATPase domain in vitro and…	H14N18.1	unc-23	ENSG00000112208
ENSG00000155660	-1.65537	-1.74645	-1.87596	-1.57927	0.000327527	0.000327527	0.000327527	0.000327527	9601	PDIA4_HUMAN	PDIA4	IPR017068; IPR012336; IPR005792; IPR017937; IPR005746; IPR013766; IPR005788	-	-	CO-CHAP	N	ER	Oxidoreductases	PDI		ER/Cytoplasm	Protein disulfide-isomerase A4	-	C14B9.2	erp72	ENSG00000155660
ENSG00000198730	-0.187215	-0.364082	-0.785994	-0.94109	0.648697	0.459871	0.0323539	0.0129203	9646	CTR9_HUMAN	CTR9	IPR013026; IPR019734; IPR011990; IPR001440; IPR013105	TPR_IPR013026, TPR_IPR001440, TPR_IPR013105, IPR019734	TPR	CO-CHAP	N	TPR	Co-chaperones	Co-Hsp70/Hsp90		Nucleus,other nuclear location	RNA polymerase-associated protein CTR9 homolog	CTR9, parafibromin (CDC73; MIM 607393), LEO1 (MIM 610507), and PAF1 (MIM 610506) form the PAF protein complex, which associates with the RNA polymerase II subunit POLR2A (MIM 180660) and with a histone methyltransferase complex (Rozenblatt-Rosen et al., 2005 [PubMed 15632063]).[supplied by OMIM],	tpr-3	B0464.2	ENSG00000198730
ENSG00000198677	0.3122	0.254796	-0.0164604	0.146443	0.470694	0.667764	0.977253	0.808543	9652	TTC37_HUMAN	TTC37	IPR019734; IPR013026; IPR011990; IPR001440; IPR006597	TPR_IPR013026, TPR_IPR001440, IPR019734	TPR	CO-CHAP	N	TPR	Co-chaperones	Co-Hsp70/Hsp90		Nucleus, chromatin, cytoplasm, Ski complex	Tetratricopeptide repeat protein 37	-	Y47A7.1	Y47A7.1	ENSG00000198677
ENSG00000104412	-0.84205	-0.871253	-1.15799	-0.699717	0.000900876	0.00634077	0.000327527	0.0615543	9694	TTC35_HUMAN	EMC2	IPR013026; IPR013105; IPR011990; IPR001440; IPR019734	TPR_IPR013026, TPR_IPR013105, TPR_IPR001440, IPR019734	TPR	CO-CHAP	N	TPR	Co-chaperones	Co-Hsp70/Hsp90		Nucleus	Tetratricopeptide repeat protein 35	-	Y57G7A.10	tpr-2	ENSG00000104412
ENSG00000134109	0.425321	0.307844	0.817121	0.900271	0.707029	0.736389	0.221172	0.270401	9695	EDEM1_HUMAN	EDEM1	IPR001382	-	-	CHAP	N	ER				ER, Cytoplasm	ER degradation-enhancing alpha-mannosidase-like 1	-	C47E12.3	C47E12.3	ENSG00000134109
ENSG00000116675	1.32745	2.80846	3.19412	3.88548	0.00217654	0.000327527	0.000327527	0.000327527	9829	D3DQ66_HUMAN; AUXI_HUMAN; B7Z3V8_HUMAN	DNAJC6	IPR014020; IPR008973; IPR001623; IPR014019	DnaJ/Hsp40_IPR001623	DnaJ/Hsp40	CO-CHAP	N	HSP40	Co-chaperones	Co-Hsp70	DnaJ	Cytoplasm,cytosol	Putative tyrosine-protein phosphatase auxilin	DNAJC6 belongs to the evolutionarily conserved DNAJ/HSP40 family of proteins, which regulate molecular chaperone activity by stimulating ATPase activity. DNAJ proteins may have up to 3 distinct domains: a conserved 70-amino acid J domain, usually at the N terminus, a glycine/phenylalanine (G/F)-rich region, and a cysteine-rich domain containing 4 motifs resembling a zinc finger domain (Ohtsuka an…	F46G11.3	tag-257	ENSG00000116675
ENSG00000154174	-0.485727	-0.506934	-0.557322	-0.736401	0.0209546	0.0704665	0.0118139	0.00241908	9868	TOM70_HUMAN	TOMM70A	IPR013026; IPR001440; IPR019734; IPR011990	TPR_IPR013026, TPR_IPR001440, IPR019734	TPR	CO-CHAP	N	TPR	Co-chaperones	Co-Hsp70/Hsp90	MITO	Mitochondrium, mitochondrial outer membrane translocase complex, transmembrane	Mitochondrial import receptor subunit TOM70	The translocase of outer mitochondrial membrane (TOM) complex is a multisubunit complex involved in the recognition, unfolding, and translocation of preproteins into the mitochondria. See TIM17A (MIM 605057).[supplied by OMIM],	-	-	ENSG00000154174
ENSG00000004897	-0.259702	-0.247522	-0.0639446	0.0781622	0.606597	0.663439	0.90147	0.896265	996	CDC27_HUMAN; G3V1C4_HUMAN	CDC27	IPR013105; IPR011990; IPR013026; IPR001440; IPR019734	TPR_IPR013105, TPR_IPR013026, TPR_IPR001440, IPR019734	TPR	CO-CHAP	N	TPR	Co-chaperones	Co-Hsp70/Hsp90		Nucleus,nucleoplasm,centriole,Cytoplasm,mitotic spindle,centrosome,cytosol	Cell division cycle protein 27 homolog	The protein encoded by this gene shares strong similarity with Saccharomyces cerevisiae protein Cdc27, and the gene product of Schizosaccharomyces pombe nuc 2. This protein is a component of anaphase-promoting complex (APC), which is composed of eight protein subunits and highly conserved in eucaryotic cells. APC catalyzes the formation of cyclin B-ubiquitin conjugate that is responsible for the …	Y110A7A.17	mat-1	ENSG00000004897
