# Supplementary material for: Somatic increase of CCT8 mimics proteostasis of human pluripotent stem cells and extends C. elegans lifespan
Source: Nat Commun. 2016 Nov 28;7:13649. doi: 10.1038/ncomms13649 (PMC5133698; doi:10.1038/ncomms13649)
Supplement: Supplementary Data 3 — Statistical analysis and replicate data of lifespan experiments. [file ncomms13649-s4.xlsx]

## Sheet: Sheet1
Supplementary Data 3. Summary of lifespan experiments.
Figure 5b (20°C)	Strain	Genotype	RNAi	Median Lifespan (Days)	% increase median lifespan	Log Rank P Value	Total Animals Died/Total
(exp. 1)	DVG9	N2, ocbEx9[pmyo3::GFP]	Empty Vector	14			73/96
	DVG47	N2, ocbEx47[psur5::cct-2, pmyo3::GFP]	Empty Vector	14	0	0.0659	79/96
	DVG50	N2, ocbEx50[psur5::cct-2, pmyo3::GFP]	Empty Vector	14	0	0.0335	65/96
	DVG44	N2, ocbEx44[psur5::cct-7, pmyo3::GFP]	Empty Vector	13	-7.14286	0.9563	46/74
	DVG48	N2, ocbEx48[psur5::cct-8, pmyo3::GFP]	Empty Vector	16	14.2857	0.0031	68/96
	DVG49	N2, ocbEx49[psur5::cct-8, pmyo3::GFP]	Empty Vector	16	14.2857	0.0045	70/96
(exp. 2)	DVG9	N2, ocbEx9[pmyo3::GFP]	Empty Vector	15			78/96
	DVG47	N2, ocbEx47[psur5::cct-2, pmyo3::GFP]	Empty Vector	16	6.66667	0.0057	72/96
	DVG50	N2, ocbEx50[psur5::cct-2, pmyo3::GFP]	Empty Vector	17	13.3333	< 0.0001	72/96
	DVG58	N2, ocbEx55[psur5::cct-5, pmyo3::GFP]	Empty Vector	16	6.66667	< 0.0001	78/96
	DVG48	N2, ocbEx48[psur5::cct-8, pmyo3::GFP]	Empty Vector	18	20	< 0.0001	63/96
	DVG49	N2, ocbEx49[psur5::cct-8, pmyo3::GFP]	Empty Vector	18	20	< 0.0001	71/96
(exp. 3)	DVG9	N2, ocbEx9[pmyo3::GFP]	Empty Vector	17			71/96
	DVG41	N2, ocbEx41[psur5::cct-5, pmyo3::GFP]	Empty Vector	16	-5.88235	0.8503	41/96
	DVG58	N2, ocbEx55[psur5::cct-5, pmyo3::GFP]	Empty Vector	17	0	0.5569	63/96
	DVG44	N2, ocbEx44[psur5::cct-7, pmyo3::GFP]	Empty Vector	17	0	0.2661	50/96
Figure 5c (25°C)	Strain	Genotype	RNAi	Median Lifespan (Days)	% increase median lifespan	Log Rank P Value	Total Animals Died/Total
(exp. 1)	DVG9	N2, ocbEx9[pmyo3::GFP]	Empty Vector	10			89/96
	DVG47	N2, ocbEx47[psur5::cct-2, pmyo3::GFP]	Empty Vector	11	10	< 0.0001	79/96
	DVG50	N2, ocbEx50[psur5::cct-2, pmyo3::GFP]	Empty Vector	12	20	< 0.0001	91/96
	DVG41	N2, ocbEx41[psur5::cct-5, pmyo3::GFP]	Empty Vector	11	10	0.0113	42/50
	DVG58	N2, ocbEx55[psur5::cct-5, pmyo3::GFP]	Empty Vector	11	10	< 0.0001	83/96
	DVG44	N2, ocbEx44[psur5::cct-7, pmyo3::GFP]	Empty Vector	9	-10	0.0156	56/77
	DVG48	N2, ocbEx48[psur5::cct-8, pmyo3::GFP]	Empty Vector	13	30	< 0.0001	73/96
	DVG49	N2, ocbEx49[psur5::cct-8, pmyo3::GFP]	Empty Vector	14	40	< 0.0001	82/96
(exp. 2)	DVG9	N2, ocbEx9[pmyo3::GFP]	Empty Vector	11			88/96
	DVG47	N2, ocbEx47[psur5::cct-2, pmyo3::GFP]	Empty Vector	12	9.09091	< 0.0001	79/96
	DVG50	N2, ocbEx50[psur5::cct-2, pmyo3::GFP]	Empty Vector	12	9.09091	< 0.0001	78/96
	DVG41	N2, ocbEx41[psur5::cct-5, pmyo3::GFP]	Empty Vector	11	0	0.2109	48/92
	DVG44	N2, ocbEx44[psur5::cct-7, pmyo3::GFP]	Empty Vector	11	0	0.0518	59/96
	DVG48	N2, ocbEx48[psur5::cct-8, pmyo3::GFP]	Empty Vector	14	27.2727	< 0.0001	81/96
	DVG49	N2, ocbEx49[psur5::cct-8, pmyo3::GFP]	Empty Vector	13	18.1818	< 0.0001	72/96
(exp. 3)	DVG9	N2, ocbEx9[pmyo3::GFP]	Empty Vector	10			74/96
	DVG48	N2, ocbEx48[psur5::cct-8, pmyo3::GFP]	Empty Vector	13	30	< 0.0001	77/96
Figure 5d (25°C)	Strain	Genotype	RNAi	Median Lifespan (Days)	% increase median lifespan	Log Rank P Value	Total Animals Died/Total
(exp. 1)	DVG48	N2, ocbEx48[psur5::cct-8, pmyo3::GFP]	Empty Vector	13			77/96
	DVG48	N2, ocbEx48[psur5::cct-8, pmyo3::GFP]	cct-6	12	-7.69231	0.0001	79/96
	DVG9	N2, ocbEx9[pmyo3::GFP]	Empty Vector	10			74/96
	DVG9	N2, ocbEx9[pmyo3::GFP]	cct-6	11	10	0.009	73/96
(exp. 2)	DVG48	N2, ocbEx48[psur5::cct-8, pmyo3::GFP]	Empty Vector	13			73/96
	DVG48	N2, ocbEx48[psur5::cct-8, pmyo3::GFP]	cct-6	11	-15.3846	0.0007	75/96
	DVG9	N2, ocbEx9[pmyo3::GFP]	Empty Vector	9			89/96
	DVG9	N2, ocbEx9[pmyo3::GFP]	cct-6	9	0	0.7502	84/96
(exp. 3)	DVG9	N2, ocbEx9[pmyo3::GFP]	cct-6	10			66/96
	DVG48	N2, ocbEx48[psur5::cct-8, pmyo3::GFP]	cct-6	10	0	0.2758	80/96
	DVG49	N2, ocbEx49[psur5::cct-8, pmyo3::GFP]	cct-6	10	0	0.8694	87/96
Figure 6b Heat Stress day 1	Strain	Genotype	RNAi	Median Lifespan (Hours)	% increase median lifespan	Log Rank P Value	Total Animals Died/Total
(exp. 1)	DVG9	N2, ocbEx9[pmyo3::GFP]	Empty Vector	11			70/72
	DVG47	N2, ocbEx47[psur5::cct-2, pmyo3::GFP]	Empty Vector	12	9.09091	0.1916	71/72
	DVG50	N2, ocbEx50[psur5::cct-2, pmyo3::GFP]	Empty Vector	10	-9.09091	< 0.0001	71/72
	DVG48	N2, ocbEx48[psur5::cct-8, pmyo3::GFP]	Empty Vector	9	-18.1818	< 0.0001	71/72
	DVG49	N2, ocbEx49[psur5::cct-8, pmyo3::GFP]	Empty Vector	13	18.1818	< 0.0001	71/72
(exp. 2)	DVG9	N2, ocbEx9[pmyo3::GFP]	Empty Vector	15			69/72
	DVG47	N2, ocbEx47[psur5::cct-2, pmyo3::GFP]	Empty Vector	13	-13.3333	< 0.0001	62/72
	DVG50	N2, ocbEx50[psur5::cct-2, pmyo3::GFP]	Empty Vector	13	-13.3333	< 0.0001	69/72
	DVG48	N2, ocbEx48[psur5::cct-8, pmyo3::GFP]	Empty Vector	12	-20	< 0.0001	61/72
	DVG49	N2, ocbEx49[psur5::cct-8, pmyo3::GFP]	Empty Vector	13	-13.3333	< 0.0001	58/72
(exp. 3)	DVG9	N2, ocbEx9[pmyo3::GFP]	Empty Vector	14			81/83
	DVG49	N2, ocbEx49[psur5::cct-8, pmyo3::GFP]	Empty Vector	13	-7.14286	0.4101	77/80
(exp. 4)	DVG9	N2, ocbEx9[pmyo3::GFP]	Empty Vector	14.5			60/60
	DVG49	N2, ocbEx49[psur5::cct-8, pmyo3::GFP]	Empty Vector	13	-10.3448	< 0.0001	57/60
Figure 6c Heat Stress day 5	Strain	Genotype	RNAi	Median Lifespan (Hours)	% increase median lifespan	Log Rank P Value	Total Animals Died/Total
(exp. 1)	DVG9	N2, ocbEx9[pmyo3::GFP]	Empty Vector	14			57/58
	DVG47	N2, ocbEx47[psur5::cct-2, pmyo3::GFP]	Empty Vector	16	14.2857	0.0036	57/57
	DVG50	N2, ocbEx50[psur5::cct-2, pmyo3::GFP]	Empty Vector	15	7.14286	0.141	59/60
	DVG48	N2, ocbEx48[psur5::cct-8, pmyo3::GFP]	Empty Vector	17	21.4286	< 0.0001	57/57
	DVG49	N2, ocbEx49[psur5::cct-8, pmyo3::GFP]	Empty Vector	16	14.2857	0.0006	58/58
(exp. 2)	DVG9	N2, ocbEx9[pmyo3::GFP]	Empty Vector	13			60/67
	DVG47	N2, ocbEx47[psur5::cct-2, pmyo3::GFP]	Empty Vector	16	23.0769	< 0.0001	78/81
	DVG50	N2, ocbEx50[psur5::cct-2, pmyo3::GFP]	Empty Vector	14	7.69231	0.0045	67/68
	DVG48	N2, ocbEx48[psur5::cct-8, pmyo3::GFP]	Empty Vector	16	23.0769	< 0.0001	58/59
	DVG49	N2, ocbEx49[psur5::cct-8, pmyo3::GFP]	Empty Vector	15	15.3846	0.0004	70/70
(exp. 3)	DVG9	N2, ocbEx9[pmyo3::GFP]	Empty Vector	12			59/60
	DVG49	N2, ocbEx49[psur5::cct-8, pmyo3::GFP]	Empty Vector	14	16.6667	0.0185	59/60
(exp. 4)	DVG9	N2, ocbEx9[pmyo3::GFP]	Empty Vector	10			60/60
	DVG49	N2, ocbEx49[psur5::cct-8, pmyo3::GFP]	Empty Vector	17	70	< 0.0001	57/60
Figure 6d (25°C)	Strain	Genotype	RNAi	Median Lifespan (Days)	% increase median lifespan	Log Rank P Value	Total Animals Died/Total
(exp. 1)	DVG9	N2, ocbEx9[pmyo3::GFP]	hsf-1	7			90/96
	DVG47	N2, ocbEx47[psur5::cct-2, pmyo3::GFP]	hsf-1	8	14.2857	< 0.0001	82/96
	DVG48	N2, ocbEx48[psur5::cct-8, pmyo3::GFP]	hsf-1	9	28.5714	< 0.0001	72/96
(exp. 2)	DVG9	N2, ocbEx9[pmyo3::GFP]	hsf-1	8			62/96
	DVG47	N2, ocbEx47[psur5::cct-2, pmyo3::GFP]	hsf-1	9	12.5	< 0.0001	77/96
	DVG48	N2, ocbEx48[psur5::cct-8, pmyo3::GFP]	hsf-1	10	25	< 0.0001	73/96
Figure 7a (20°C)	Strain	Genotype	RNAi	Median Lifespan (Days)	% increase median lifespan	Log Rank P Value	Total Animals Died/Total
(exp. 1)	N2		Empty Vector	17			72/96
	N2		cct-8	19	11.7647	0.2018	66/96
	CF1041	daf-2(e1370)III	Empty Vector	37			68/96
	CF1041	daf-2(e1370)III	cct-8	31	-16.2162	< 0.0001	77/96
	DA1116	eat-2(ad1116)II	Empty Vector	23			66/96
	DA1116	eat-2(ad1116)II	cct-8	18	-21.7391	< 0.0001	67/96
(exp. 2)	N2		Empty Vector	15			83/96
	N2		cct-8	14	-6.66667	0.1183	81/96
	CF1041	daf-2(e1370)III	Empty Vector	39			79/96
	CF1041	daf-2(e1370)III	cct-8	33	-15.3846	< 0.0001	83/96
	DA1116	eat-2(ad1116)II	Empty Vector	19			68/96
	DA1116	eat-2(ad1116)II	cct-8	15	-21.0526	< 0.0001	43/96
Figure 7b (20°C)	Strain	Genotype	RNAi	Median Lifespan (Days)	% increase median lifespan	Log Rank P Value	Total Animals Died/Total
(exp. 1)	CB4037	glp-1(e2141)III	Empty Vector	21			88/96
	CB4037	glp-1(e2141)III	cct-8	16	-23.8095	< 0.0001	86/96
(exp. 3)	CB4037	glp-1(e2141)III	Empty Vector	18			90/96
	CB4037	glp-1(e2141)III	cct-8	15	-16.6667	< 0.0001	91/95
(exp. 4)	CB4037	glp-1(e2141)III	Empty Vector	19			77/96
	CB4037	glp-1(e2141)III	cct-8	17	-10.5263	0.0123	80/96
Supplementary Figure 13 (20°C)	Strain	Genotype	RNAi	Median Lifespan (Days)	% increase median lifespan	Log Rank P Value	Total Animals Died/Total
(exp. 1)	N2		Empty Vector	15			83/96
	N2		cct-5	14	-6.66667	0.375	78/96
	N2		cct-6	16	6.66667	0.0227	77/96
	N2		cct-8	14	-6.66667	0.1183	81/96
(exp. 2)	N2		Empty Vector	19			73/96
	N2		cct-2	18	-5.26316	0.2241	80/96
	N2		cct-5	18	-5.26316	0.3272	81/96
	N2		cct-6	16	-15.7895	0.9782	77/96
	N2		cct-7	19	0	0.4813	84/96
	N2		cct-8	19	0	0.2691	83/96
Supplementary Figure 15 (25°C)	Strain	Genotype	RNAi	Median Lifespan (Days)	% increase median lifespan	Log Rank P Value	Total Animals Died/Total
(exp. 1)	DVG47	N2, ocbEx47[psur5::cct-2, pmyo3::GFP]	Empty Vector	11			79/96
	DVG47	N2, ocbEx47[psur5::cct-2, pmyo3::GFP]	cct-6	10	-9.09091	0.0335	80/96
	DVG9	N2, ocbEx9[pmyo3::GFP]	Empty Vector	9			89/96
	DVG9	N2, ocbEx9[pmyo3::GFP]	cct-6	9	0	0.7502	84/96
(exp. 2)	DVG9	N2, ocbEx9[pmyo3::GFP]	cct-6	10			66/96
	DVG47	N2, ocbEx47[psur5::cct-2, pmyo3::GFP]	cct-6	10	0	0.4757	82/96
	DVG50	N2, ocbEx50[psur5::cct-2, pmyo3::GFP]	cct-6	10	0	0.0058	77/96
