# Supplementary material for: Somatic increase of CCT8 mimics proteostasis of human pluripotent stem cells and extends C. elegans lifespan
Source: Nat Commun. 2016 Nov 28;7:13649. doi: 10.1038/ncomms13649 (PMC5133698; doi:10.1038/ncomms13649)
Supplement: Supplementary Data 4 — Transcriptome data comparing hESCs with their differentiated NPC and neuronal counterparts. This dataset provides the statistical analysis of the entire transcriptome data. [file ncomms13649-s5.xlsx]

## Sheet: geneExpression
Supplementary Data 4. Transcriptome data comparing hESCs with their differentiated NPC and neuronal counterparts.
gene	test_id	gene_id	locus	sample_1	sample_2	status	value_1	value_2	log2.fold_change.	test_stat	p_value	q_value	significant	biotype
5S_rRNA	XLOC_029117	XLOC_029117	2:161096230-161411717	4weeks	NPC	OK	0	27.7095	#NUM!	#NUM!	0.15525	0.303373	no	rRNA
5S_rRNA	XLOC_029117	XLOC_029117	2:161096230-161411717	2weeks	NPC	OK	5.47717	27.7095	2.33888	3.75418	0.43225	0.617763	no	rRNA
5S_rRNA	XLOC_029117	XLOC_029117	2:161096230-161411717	1week	NPC	OK	0	27.7095	#NUM!	#NUM!	0.1541	0.301678	no	rRNA
5S_rRNA	XLOC_029117	XLOC_029117	2:161096230-161411717	H9SC	NPC	OK	0	27.7095	#NUM!	#NUM!	0.15285	0.299809	no	rRNA
7SK	XLOC_008751	XLOC_008751	11:120336913-120489936	H9SC	NPC	OK	1.08809	2.29262	1.0752	0.166498	0.60695	0.761821	no	misc_RNA
7SK	XLOC_021828	XLOC_021828	17:35889557-35889804	2weeks	4weeks	OK	0.93203	1.39813	0.585047	0.315088	0.3551	0.540507	no	misc_RNA
7SK	XLOC_008751	XLOC_008751	11:120336913-120489936	1week	2weeks	OK	2.24952	2.79173	0.311544	0.0513007	0.89265	0.940314	no	misc_RNA
7SK	XLOC_008751	XLOC_008751	11:120336913-120489936	4weeks	NPC	OK	0.75346	2.29262	1.6054	0.23722	0.47645	0.657375	no	misc_RNA
7SK	XLOC_008751	XLOC_008751	11:120336913-120489936	1week	H9SC	OK	2.24952	1.08809	-1.04781	-0.153633	0.62425	0.774467	no	misc_RNA
7SK	XLOC_013573	XLOC_013573	13:45120514-45284909	1week	NPC	OK	0.409291	1.25386	1.61518	0.522547	0.55845	0.725272	no	misc_RNA
7SK	XLOC_013573	XLOC_013573	13:45120514-45284909	H9SC	NPC	OK	1.20201	1.25386	0.0609268	0.0242478	0.84045	0.911236	no	misc_RNA
7SK	XLOC_008751	XLOC_008751	11:120336913-120489936	1week	4weeks	OK	2.24952	0.75346	-1.57801	-0.221809	0.592	0.750972	no	misc_RNA
7SK	XLOC_008751	XLOC_008751	11:120336913-120489936	2weeks	4weeks	OK	2.79173	0.75346	-1.88956	-0.342627	0.5093	0.684993	no	misc_RNA
7SK	XLOC_021828	XLOC_021828	17:35889557-35889804	4weeks	H9SC	OK	1.39813	0.620864	-1.17115	-0.588193	0.33285	0.516978	no	misc_RNA
7SK	XLOC_021828	XLOC_021828	17:35889557-35889804	1week	4weeks	OK	0.743166	1.39813	0.911737	0.491262	0.37	0.556181	no	misc_RNA
7SK	XLOC_008751	XLOC_008751	11:120336913-120489936	1week	NPC	OK	2.24952	2.29262	0.027382	0.00378755	0.9698	0.982097	no	misc_RNA
7SK	XLOC_021828	XLOC_021828	17:35889557-35889804	4weeks	NPC	OK	1.39813	1.18529	-0.238252	-0.137837	0.2885	0.467746	no	misc_RNA
7SK	XLOC_008751	XLOC_008751	11:120336913-120489936	2weeks	NPC	OK	2.79173	2.29262	-0.284162	-0.0501812	0.87985	0.933596	no	misc_RNA
7SK	XLOC_008751	XLOC_008751	11:120336913-120489936	4weeks	H9SC	OK	0.75346	1.08809	0.530199	0.0837797	0.78335	0.877798	no	misc_RNA
7SK	XLOC_008751	XLOC_008751	11:120336913-120489936	2weeks	H9SC	OK	2.79173	1.08809	-1.35936	-0.264983	0.59795	0.755286	no	misc_RNA
7SK	XLOC_013573	XLOC_013573	13:45120514-45284909	4weeks	NPC	OK	0	1.25386	#NUM!	#NUM!	0.15845	0.307993	no	misc_RNA
7SK	XLOC_013573	XLOC_013573	13:45120514-45284909	2weeks	NPC	OK	0.632813	1.25386	0.986529	0.368383	0.70705	0.831027	no	misc_RNA
A1BG-AS1	XLOC_026539	XLOC_026539	19:58345177-58366591	1week	NPC	OK	6.24692	7.22148	0.20915	0.382732	0.53865	0.709547	no	antisense
A1BG-AS1	XLOC_026539	XLOC_026539	19:58345177-58366591	1week	4weeks	OK	6.24692	7.54394	0.272174	0.562473	0.39855	0.585084	no	antisense
A1BG-AS1	XLOC_026539	XLOC_026539	19:58345177-58366591	4weeks	H9SC	OK	7.54394	4.65071	-0.697868	-1.47454	0.02565	0.0725237	no	antisense
A1BG-AS1	XLOC_026539	XLOC_026539	19:58345177-58366591	4weeks	NPC	OK	7.54394	7.22148	-0.0630244	-0.122408	0.8443	0.913576	no	antisense
A1BG-AS1	XLOC_026539	XLOC_026539	19:58345177-58366591	2weeks	NPC	OK	7.96869	7.22148	-0.142048	-0.278707	0.6015	0.757751	no	antisense
A1BG-AS1	XLOC_026539	XLOC_026539	19:58345177-58366591	1week	2weeks	OK	6.24692	7.96869	0.351198	0.734192	0.23235	0.404413	no	antisense
A1BG-AS1	XLOC_026539	XLOC_026539	19:58345177-58366591	1week	H9SC	OK	6.24692	4.65071	-0.425693	-0.838857	0.19665	0.360375	no	antisense
A1BG-AS1	XLOC_026539	XLOC_026539	19:58345177-58366591	2weeks	H9SC	OK	7.96869	4.65071	-0.776892	-1.6614	0.00755	0.025867	yes	antisense
A1BG-AS1	XLOC_026539	XLOC_026539	19:58345177-58366591	H9SC	NPC	OK	4.65071	7.22148	0.634843	1.182	0.0529	0.131631	no	antisense
A1BG-AS1	XLOC_026539	XLOC_026539	19:58345177-58366591	2weeks	4weeks	OK	7.96869	7.54394	-0.0790239	-0.178823	0.7682	0.868377	no	antisense
A2M	XLOC_012028	XLOC_012028	12:9065176-9116229	4weeks	NPC	OK	0.581774	8.75301	3.91125	2.49301	5e-05	0.000290592	yes	protein_coding
A2M	XLOC_012028	XLOC_012028	12:9065176-9116229	1week	NPC	OK	0.706295	8.75301	3.63143	2.66666	5e-05	0.000290592	yes	protein_coding
A2M	XLOC_012028	XLOC_012028	12:9065176-9116229	H9SC	NPC	OK	0.299712	8.75301	4.86813	1.69737	0.00015	0.000801963	yes	protein_coding
A2M	XLOC_012028	XLOC_012028	12:9065176-9116229	2weeks	NPC	OK	0.669797	8.75301	3.70798	2.45567	5e-05	0.000290592	yes	protein_coding
A2M-AS1	XLOC_010607	XLOC_010607	12:9065176-9116229	2weeks	4weeks	OK	1.90925	2.59377	0.442045	1.25271	0.05185	0.129463	no	antisense
A2M-AS1	XLOC_010607	XLOC_010607	12:9065176-9116229	1week	4weeks	OK	1.54323	2.59377	0.749101	2.03023	0.00575	0.0204591	yes	antisense
A2M-AS1	XLOC_010607	XLOC_010607	12:9065176-9116229	2weeks	H9SC	OK	1.90925	0.351494	-2.44144	-4.07391	5e-05	0.000290592	yes	antisense
A2M-AS1	XLOC_010607	XLOC_010607	12:9065176-9116229	1week	NPC	OK	1.54323	1.64977	0.0963156	0.140217	0.79165	0.882999	no	antisense
A2M-AS1	XLOC_010607	XLOC_010607	12:9065176-9116229	H9SC	NPC	OK	0.351494	1.64977	2.23069	2.71622	0.00055	0.00260515	yes	antisense
A2M-AS1	XLOC_010607	XLOC_010607	12:9065176-9116229	4weeks	NPC	OK	2.59377	1.64977	-0.652786	-0.984305	0.1342	0.272454	no	antisense
A2M-AS1	XLOC_010607	XLOC_010607	12:9065176-9116229	4weeks	H9SC	OK	2.59377	0.351494	-2.88348	-4.95419	5e-05	0.000290592	yes	antisense
A2M-AS1	XLOC_010607	XLOC_010607	12:9065176-9116229	1week	2weeks	OK	1.54323	1.90925	0.307056	0.776107	0.23045	0.402156	no	antisense
A2M-AS1	XLOC_010607	XLOC_010607	12:9065176-9116229	1week	H9SC	OK	1.54323	0.351494	-2.13438	-3.50526	0.00035	0.0017304	yes	antisense
A2M-AS1	XLOC_010607	XLOC_010607	12:9065176-9116229	2weeks	NPC	OK	1.90925	1.64977	-0.210741	-0.310648	0.50155	0.678634	no	antisense
A2ML1	XLOC_010603	XLOC_010603	12:8681599-8887001	2weeks	H9SC	OK	0.296011	1.8832	2.66946	0.642728	0.0049	0.0178394	yes	protein_coding
A2ML1	XLOC_010603	XLOC_010603	12:8681599-8887001	2weeks	4weeks	OK	0.296011	0.938036	1.66399	0.352791	0.08815	0.197476	no	protein_coding
A2ML1	XLOC_010603	XLOC_010603	12:8681599-8887001	4weeks	NPC	OK	0.938036	0.0336303	-4.80181	-0.28212	0.001	0.00443458	yes	protein_coding
A2ML1	XLOC_010603	XLOC_010603	12:8681599-8887001	1week	H9SC	OK	0.153505	1.8832	3.61682	0.633926	0.00295	0.0114648	yes	protein_coding
A2ML1	XLOC_010603	XLOC_010603	12:8681599-8887001	H9SC	NPC	OK	1.8832	0.0336303	-5.80728	-0.344175	0.00025	0.00127768	yes	protein_coding
A2ML1	XLOC_010603	XLOC_010603	12:8681599-8887001	1week	4weeks	OK	0.153505	0.938036	2.61136	0.426156	0.02535	0.0718123	no	protein_coding
A2ML1	XLOC_010603	XLOC_010603	12:8681599-8887001	4weeks	H9SC	OK	0.938036	1.8832	1.00547	0.336176	0.264	0.439156	no	protein_coding
A4GALT	XLOC_035108	XLOC_035108	22:42692120-42721298	H9SC	NPC	OK	3.00032	0.0206752	-7.18107	-0.403214	0.2508	0.424468	no	protein_coding
A4GALT	XLOC_035108	XLOC_035108	22:42692120-42721298	1week	H9SC	OK	0.340784	3.00032	3.13819	2.56045	5e-05	0.000290592	yes	protein_coding
A4GALT	XLOC_035108	XLOC_035108	22:42692120-42721298	4weeks	H9SC	OK	0.173786	3.00032	4.10974	1.56657	0.0002	0.00104323	yes	protein_coding
A4GALT	XLOC_035108	XLOC_035108	22:42692120-42721298	2weeks	H9SC	OK	0.27791	3.00032	3.43243	2.29203	5e-05	0.000290592	yes	protein_coding
AAAS	XLOC_012518	XLOC_012518	12:53307455-53324864	4weeks	NPC	OK	35.7041	39.736	0.154358	0.5359	0.39985	0.586498	no	protein_coding
AAAS	XLOC_012518	XLOC_012518	12:53307455-53324864	1week	4weeks	OK	37.1362	35.7041	-0.0567362	-0.189584	0.78085	0.876187	no	protein_coding
AAAS	XLOC_012518	XLOC_012518	12:53307455-53324864	1week	H9SC	OK	37.1362	46.2932	0.317976	1.11879	0.1032	0.223011	no	protein_coding
AAAS	XLOC_012518	XLOC_012518	12:53307455-53324864	2weeks	H9SC	OK	36.4624	46.2932	0.34439	1.32877	0.03135	0.0857502	no	protein_coding
AAAS	XLOC_012518	XLOC_012518	12:53307455-53324864	1week	2weeks	OK	37.1362	36.4624	-0.0264142	-0.0885649	0.88745	0.937644	no	protein_coding
AAAS	XLOC_012518	XLOC_012518	12:53307455-53324864	2weeks	4weeks	OK	36.4624	35.7041	-0.030322	-0.110021	0.85435	0.91961	no	protein_coding
AAAS	XLOC_012518	XLOC_012518	12:53307455-53324864	2weeks	NPC	OK	36.4624	39.736	0.124036	0.432219	0.44815	0.632394	no	protein_coding
AAAS	XLOC_012518	XLOC_012518	12:53307455-53324864	1week	NPC	OK	37.1362	39.736	0.0976221	0.315141	0.6173	0.769346	no	protein_coding
AAAS	XLOC_012518	XLOC_012518	12:53307455-53324864	4weeks	H9SC	OK	35.7041	46.2932	0.374712	1.43925	0.0383	0.101082	no	protein_coding
AAAS	XLOC_012518	XLOC_012518	12:53307455-53324864	H9SC	NPC	OK	46.2932	39.736	-0.220354	-0.809041	0.20045	0.36524	no	protein_coding
AACS	XLOC_011776	XLOC_011776	12:125065378-125143333	H9SC	NPC	OK	21.7869	14.5859	-0.578887	-1.59839	0.0074	0.0254261	yes	protein_coding
AACS	XLOC_011776	XLOC_011776	12:125065378-125143333	1week	H9SC	OK	17.3874	21.7869	0.325413	0.732	0.2519	0.425566	no	protein_coding
AACS	XLOC_011776	XLOC_011776	12:125065378-125143333	2weeks	NPC	OK	13.6226	14.5859	0.098572	0.232479	0.65395	0.79561	no	protein_coding
AACS	XLOC_011776	XLOC_011776	12:125065378-125143333	4weeks	NPC	OK	11.8551	14.5859	0.299062	0.779012	0.18595	0.346047	no	protein_coding
AACS	XLOC_011776	XLOC_011776	12:125065378-125143333	1week	4weeks	OK	17.3874	11.8551	-0.552536	-1.19486	0.0858	0.193484	no	protein_coding
AACS	XLOC_011776	XLOC_011776	12:125065378-125143333	1week	NPC	OK	17.3874	14.5859	-0.253474	-0.554607	0.3607	0.546438	no	protein_coding
AACS	XLOC_011776	XLOC_011776	12:125065378-125143333	2weeks	4weeks	OK	13.6226	11.8551	-0.20049	-0.466457	0.42855	0.614147	no	protein_coding
AACS	XLOC_011776	XLOC_011776	12:125065378-125143333	2weeks	H9SC	OK	13.6226	21.7869	0.677459	1.65023	0.00865	0.029037	yes	protein_coding
AACS	XLOC_011776	XLOC_011776	12:125065378-125143333	1week	2weeks	OK	17.3874	13.6226	-0.352046	-0.709445	0.2649	0.440211	no	protein_coding
AACS	XLOC_011776	XLOC_011776	12:125065378-125143333	4weeks	H9SC	OK	11.8551	21.7869	0.877949	2.37956	0.0003	0.00150628	yes	protein_coding
AADAT	XLOC_040601	XLOC_040601	4:170060221-170091699	H9SC	NPC	OK	6.44625	10.0447	0.639905	1.76267	0.0076	0.0260117	yes	protein_coding
AADAT	XLOC_040601	XLOC_040601	4:170060221-170091699	1week	4weeks	OK	8.31132	7.92762	-0.0681893	-0.218662	0.75215	0.858738	no	protein_coding
AADAT	XLOC_040601	XLOC_040601	4:170060221-170091699	2weeks	NPC	OK	9.08562	10.0447	0.144781	0.448123	0.41385	0.600187	no	protein_coding
AADAT	XLOC_040601	XLOC_040601	4:170060221-170091699	4weeks	H9SC	OK	7.92762	6.44625	-0.298427	-0.790084	0.2458	0.419333	no	protein_coding
AADAT	XLOC_040601	XLOC_040601	4:170060221-170091699	2weeks	H9SC	OK	9.08562	6.44625	-0.495123	-1.24188	0.04945	0.124625	no	protein_coding
AADAT	XLOC_040601	XLOC_040601	4:170060221-170091699	1week	NPC	OK	8.31132	10.0447	0.273288	0.929893	0.13155	0.268405	no	protein_coding
AADAT	XLOC_040601	XLOC_040601	4:170060221-170091699	1week	H9SC	OK	8.31132	6.44625	-0.366617	-0.976549	0.15065	0.296766	no	protein_coding
AADAT	XLOC_040601	XLOC_040601	4:170060221-170091699	1week	2weeks	OK	8.31132	9.08562	0.128507	0.381388	0.5322	0.703974	no	protein_coding
AADAT	XLOC_040601	XLOC_040601	4:170060221-170091699	4weeks	NPC	OK	7.92762	10.0447	0.341477	1.15046	0.0666	0.158485	no	protein_coding
AADAT	XLOC_040601	XLOC_040601	4:170060221-170091699	2weeks	4weeks	OK	9.08562	7.92762	-0.196696	-0.579369	0.3626	0.548381	no	protein_coding
AAED1	XLOC_053343	XLOC_053343	9:96639576-96655303	4weeks	H9SC	OK	1.50754	4.34	1.5255	2.93126	5e-05	0.000290592	yes	protein_coding
AAED1	XLOC_053343	XLOC_053343	9:96639576-96655303	1week	2weeks	OK	2.49676	3.68306	0.560846	0.892052	0.15325	0.3004	no	protein_coding
AAED1	XLOC_053343	XLOC_053343	9:96639576-96655303	1week	4weeks	OK	2.49676	1.50754	-0.727862	-1.22475	0.05425	0.134375	no	protein_coding
AAED1	XLOC_053343	XLOC_053343	9:96639576-96655303	4weeks	NPC	OK	1.50754	2.96219	0.974468	1.54132	0.01425	0.0443793	yes	protein_coding
AAED1	XLOC_053343	XLOC_053343	9:96639576-96655303	1week	H9SC	OK	2.49676	4.34	0.797636	1.43416	0.03385	0.0913366	no	protein_coding
AAED1	XLOC_053343	XLOC_053343	9:96639576-96655303	2weeks	NPC	OK	3.68306	2.96219	-0.314241	-0.472762	0.4029	0.589386	no	protein_coding
AAED1	XLOC_053343	XLOC_053343	9:96639576-96655303	2weeks	H9SC	OK	3.68306	4.34	0.23679	0.423285	0.48955	0.668456	no	protein_coding
AAED1	XLOC_053343	XLOC_053343	9:96639576-96655303	1week	NPC	OK	2.49676	2.96219	0.246606	0.372536	0.55195	0.720201	no	protein_coding
AAED1	XLOC_053343	XLOC_053343	9:96639576-96655303	2weeks	4weeks	OK	3.68306	1.50754	-1.28871	-2.15745	0.00065	0.00302392	yes	protein_coding
AAED1	XLOC_053343	XLOC_053343	9:96639576-96655303	H9SC	NPC	OK	4.34	2.96219	-0.55103	-0.923717	0.1322	0.269454	no	protein_coding
AAGAB	XLOC_018432	XLOC_018432	15:67201032-67530143	2weeks	NPC	OK	22.5878	34.5447	0.612923	1.89929	0.002	0.0081661	yes	protein_coding
AAGAB	XLOC_018432	XLOC_018432	15:67201032-67530143	4weeks	NPC	OK	22.4619	34.5447	0.620982	1.96427	0.002	0.0081661	yes	protein_coding
AAGAB	XLOC_018432	XLOC_018432	15:67201032-67530143	1week	NPC	OK	30.3644	34.5447	0.186081	0.651162	0.29645	0.476821	no	protein_coding
AAGAB	XLOC_018432	XLOC_018432	15:67201032-67530143	1week	4weeks	OK	30.3644	22.4619	-0.434901	-1.41149	0.0406	0.106044	no	protein_coding
AAGAB	XLOC_018432	XLOC_018432	15:67201032-67530143	4weeks	H9SC	OK	22.4619	41.6982	0.892504	3.00527	5e-05	0.000290592	yes	protein_coding
AAGAB	XLOC_018432	XLOC_018432	15:67201032-67530143	H9SC	NPC	OK	41.6982	34.5447	-0.271522	-0.991947	0.12205	0.253666	no	protein_coding
AAGAB	XLOC_018432	XLOC_018432	15:67201032-67530143	1week	2weeks	OK	30.3644	22.5878	-0.426842	-1.35568	0.0324	0.0880829	no	protein_coding
AAGAB	XLOC_018432	XLOC_018432	15:67201032-67530143	1week	H9SC	OK	30.3644	41.6982	0.457603	1.73061	0.01185	0.0379479	yes	protein_coding
AAGAB	XLOC_018432	XLOC_018432	15:67201032-67530143	2weeks	4weeks	OK	22.5878	22.4619	-0.00805875	-0.0235184	0.9702	0.9823	no	protein_coding
AAGAB	XLOC_018432	XLOC_018432	15:67201032-67530143	2weeks	H9SC	OK	22.5878	41.6982	0.884445	2.90967	5e-05	0.000290592	yes	protein_coding
AAK1	XLOC_030380	XLOC_030380	2:69457996-69826464	4weeks	NPC	OK	25.927	20.4197	-0.344491	-0.781137	0.15275	0.299654	no	protein_coding
AAK1	XLOC_030380	XLOC_030380	2:69457996-69826464	2weeks	H9SC	OK	23.8962	7.57753	-1.65698	-3.62792	5e-05	0.000290592	yes	protein_coding
AAK1	XLOC_030380	XLOC_030380	2:69457996-69826464	1week	2weeks	OK	20.4113	23.8962	0.227418	0.528328	0.3358	0.520182	no	protein_coding
AAK1	XLOC_030380	XLOC_030380	2:69457996-69826464	4weeks	H9SC	OK	25.927	7.57753	-1.77466	-3.91731	5e-05	0.000290592	yes	protein_coding
AAK1	XLOC_030380	XLOC_030380	2:69457996-69826464	H9SC	NPC	OK	7.57753	20.4197	1.43016	3.09858	5e-05	0.000290592	yes	protein_coding
AAK1	XLOC_030380	XLOC_030380	2:69457996-69826464	1week	4weeks	OK	20.4113	25.927	0.34509	0.809089	0.14625	0.290348	no	protein_coding
AAK1	XLOC_030380	XLOC_030380	2:69457996-69826464	1week	NPC	OK	20.4113	20.4197	0.000599371	0.00137609	0.9975	0.998407	no	protein_coding
AAK1	XLOC_030380	XLOC_030380	2:69457996-69826464	2weeks	NPC	OK	23.8962	20.4197	-0.226818	-0.509916	0.3361	0.520467	no	protein_coding
AAK1	XLOC_030380	XLOC_030380	2:69457996-69826464	2weeks	4weeks	OK	23.8962	25.927	0.117673	0.269915	0.61115	0.765017	no	protein_coding
AAK1	XLOC_030380	XLOC_030380	2:69457996-69826464	1week	H9SC	OK	20.4113	7.57753	-1.42957	-3.19295	5e-05	0.000290592	yes	protein_coding
AAMDC	XLOC_008384	XLOC_008384	11:77821108-77994678	4weeks	NPC	OK	9.80015	19.8054	1.01502	1.51652	0.0173	0.0522299	no	protein_coding
AAMDC	XLOC_008384	XLOC_008384	11:77821108-77994678	2weeks	NPC	OK	16.7692	19.8054	0.240082	0.429556	0.4425	0.627217	no	protein_coding
AAMDC	XLOC_008384	XLOC_008384	11:77821108-77994678	1week	H9SC	OK	19.462	14.7678	-0.398201	-0.565615	0.4298	0.615277	no	protein_coding
AAMDC	XLOC_008384	XLOC_008384	11:77821108-77994678	1week	NPC	OK	19.462	19.8054	0.0252335	0.0421178	0.9442	0.967862	no	protein_coding
AAMDC	XLOC_008384	XLOC_008384	11:77821108-77994678	H9SC	NPC	OK	14.7678	19.8054	0.423435	0.627835	0.3075	0.489154	no	protein_coding
AAMDC	XLOC_008384	XLOC_008384	11:77821108-77994678	1week	2weeks	OK	19.462	16.7692	-0.214848	-0.361537	0.57175	0.735747	no	protein_coding
AAMDC	XLOC_008384	XLOC_008384	11:77821108-77994678	4weeks	H9SC	OK	9.80015	14.7678	0.591583	0.77368	0.258	0.432166	no	protein_coding
AAMDC	XLOC_008384	XLOC_008384	11:77821108-77994678	1week	4weeks	OK	19.462	9.80015	-0.989785	-1.41579	0.04315	0.111493	no	protein_coding
AAMDC	XLOC_008384	XLOC_008384	11:77821108-77994678	2weeks	4weeks	OK	16.7692	9.80015	-0.774936	-1.16538	0.06005	0.145814	no	protein_coding
AAMDC	XLOC_008384	XLOC_008384	11:77821108-77994678	2weeks	H9SC	OK	16.7692	14.7678	-0.183353	-0.273608	0.64845	0.791877	no	protein_coding
AAMP	XLOC_031531	XLOC_031531	2:218264122-218270257	2weeks	NPC	OK	59.5461	69.2286	0.217362	0.672299	0.24725	0.420961	no	protein_coding
AAMP	XLOC_031531	XLOC_031531	2:218264122-218270257	1week	2weeks	OK	57.3934	59.5461	0.0531227	0.182226	0.77525	0.872721	no	protein_coding
AAMP	XLOC_031531	XLOC_031531	2:218264122-218270257	1week	NPC	OK	57.3934	69.2286	0.270485	0.909136	0.15695	0.305781	no	protein_coding
AAMP	XLOC_031531	XLOC_031531	2:218264122-218270257	H9SC	NPC	OK	153.197	69.2286	-1.14595	-3.80723	5e-05	0.000290592	yes	protein_coding
AAMP	XLOC_031531	XLOC_031531	2:218264122-218270257	4weeks	H9SC	OK	70.8538	153.197	1.11247	4.26743	5e-05	0.000290592	yes	protein_coding
AAMP	XLOC_031531	XLOC_031531	2:218264122-218270257	1week	4weeks	OK	57.3934	70.8538	0.303962	1.18425	0.09085	0.202089	no	protein_coding
AAMP	XLOC_031531	XLOC_031531	2:218264122-218270257	4weeks	NPC	OK	70.8538	69.2286	-0.0334768	-0.114538	0.85465	0.919794	no	protein_coding
AAMP	XLOC_031531	XLOC_031531	2:218264122-218270257	2weeks	4weeks	OK	59.5461	70.8538	0.250839	0.876543	0.163	0.314292	no	protein_coding
AAMP	XLOC_031531	XLOC_031531	2:218264122-218270257	1week	H9SC	OK	57.3934	153.197	1.41644	5.31387	5e-05	0.000290592	yes	protein_coding
AAMP	XLOC_031531	XLOC_031531	2:218264122-218270257	2weeks	H9SC	OK	59.5461	153.197	1.36331	4.62036	5e-05	0.000290592	yes	protein_coding
AAR2	XLOC_032098	XLOC_032098	20:36236458-36270918	1week	H9SC	OK	29.0979	172.356	2.56641	1.631	0.1141	0.241002	no	protein_coding
AAR2	XLOC_032098	XLOC_032098	20:36236458-36270918	4weeks	NPC	OK	59.4937	67.8773	0.190192	0.0850903	0.76695	0.867648	no	protein_coding
AAR2	XLOC_032098	XLOC_032098	20:36236458-36270918	1week	2weeks	OK	29.0979	36.1824	0.314376	1.2955	0.1383	0.278646	no	protein_coding
AAR2	XLOC_032098	XLOC_032098	20:36236458-36270918	1week	NPC	OK	29.0979	67.8773	1.22202	0.799687	0.23685	0.409596	no	protein_coding
AAR2	XLOC_032098	XLOC_032098	20:36236458-36270918	2weeks	H9SC	OK	36.1824	172.356	2.25203	1.42686	0.12775	0.262577	no	protein_coding
AAR2	XLOC_032098	XLOC_032098	20:36236458-36270918	4weeks	H9SC	OK	59.4937	172.356	1.53458	0.677083	0.3434	0.528167	no	protein_coding
AAR2	XLOC_032098	XLOC_032098	20:36236458-36270918	2weeks	4weeks	OK	36.1824	59.4937	0.717448	0.435035	0.24215	0.415595	no	protein_coding
AAR2	XLOC_032098	XLOC_032098	20:36236458-36270918	2weeks	NPC	OK	36.1824	67.8773	0.90764	0.592047	0.27325	0.45009	no	protein_coding
AAR2	XLOC_032098	XLOC_032098	20:36236458-36270918	1week	4weeks	OK	29.0979	59.4937	1.03182	0.627406	0.1688	0.322361	no	protein_coding
AAR2	XLOC_032098	XLOC_032098	20:36236458-36270918	H9SC	NPC	OK	172.356	67.8773	-1.34439	-0.615727	0.4647	0.646901	no	protein_coding
AARD	XLOC_050124	XLOC_050124	8:116938198-116944487	4weeks	H9SC	OK	1.27018	1.47283	0.213556	0.195265	0.7475	0.856006	no	protein_coding
AARD	XLOC_050124	XLOC_050124	8:116938198-116944487	1week	H9SC	OK	0.465027	1.47283	1.6632	1.32485	0.0633	0.152172	no	protein_coding
AARD	XLOC_050124	XLOC_050124	8:116938198-116944487	2weeks	4weeks	OK	0.437016	1.27018	1.53927	1.20057	0.02935	0.081192	no	protein_coding
AARD	XLOC_050124	XLOC_050124	8:116938198-116944487	H9SC	NPC	OK	1.47283	0.356088	-2.04828	-1.3688	0.27765	0.455254	no	protein_coding
AARD	XLOC_050124	XLOC_050124	8:116938198-116944487	4weeks	NPC	OK	1.27018	0.356088	-1.83473	-1.11124	0.29465	0.474758	no	protein_coding
AARD	XLOC_050124	XLOC_050124	8:116938198-116944487	1week	4weeks	OK	0.465027	1.27018	1.44964	1.00933	0.1289	0.264367	no	protein_coding
AARD	XLOC_050124	XLOC_050124	8:116938198-116944487	2weeks	H9SC	OK	0.437016	1.47283	1.75283	1.62954	0.0035	0.0133217	yes	protein_coding
AARS	XLOC_020986	XLOC_020986	16:70252294-70289543	2weeks	4weeks	OK	60.9819	95.8304	0.652102	2.10785	0.0006	0.00281495	yes	protein_coding
AARS	XLOC_020986	XLOC_020986	16:70252294-70289543	1week	2weeks	OK	43.6061	60.9819	0.48385	1.55998	0.01195	0.0382172	yes	protein_coding
AARS	XLOC_020986	XLOC_020986	16:70252294-70289543	4weeks	H9SC	OK	95.8304	98.0931	0.0336694	0.110329	0.8676	0.926903	no	protein_coding
AARS	XLOC_020986	XLOC_020986	16:70252294-70289543	1week	H9SC	OK	43.6061	98.0931	1.16962	3.82257	5e-05	0.000290592	yes	protein_coding
AARS	XLOC_020986	XLOC_020986	16:70252294-70289543	H9SC	NPC	OK	98.0931	39.1807	-1.32401	-3.53446	5e-05	0.000290592	yes	protein_coding
AARS	XLOC_020986	XLOC_020986	16:70252294-70289543	4weeks	NPC	OK	95.8304	39.1807	-1.29034	-3.4451	5e-05	0.000290592	yes	protein_coding
AARS	XLOC_020986	XLOC_020986	16:70252294-70289543	2weeks	NPC	OK	60.9819	39.1807	-0.638238	-1.68834	0.00485	0.0176831	yes	protein_coding
AARS	XLOC_020986	XLOC_020986	16:70252294-70289543	1week	NPC	OK	43.6061	39.1807	-0.154388	-0.411482	0.49325	0.671616	no	protein_coding
AARS	XLOC_020986	XLOC_020986	16:70252294-70289543	2weeks	H9SC	OK	60.9819	98.0931	0.685771	2.21618	0.00065	0.00302392	yes	protein_coding
AARS	XLOC_020986	XLOC_020986	16:70252294-70289543	1week	4weeks	OK	43.6061	95.8304	1.13595	3.71338	5e-05	0.000290592	yes	protein_coding
AARS2	XLOC_045607	XLOC_045607	6:44270465-44378957	2weeks	H9SC	OK	10.4527	15.1775	0.538054	1.17179	0.04715	0.119868	no	protein_coding
AARS2	XLOC_045607	XLOC_045607	6:44270465-44378957	1week	2weeks	OK	9.10009	10.4527	0.199926	0.396045	0.4792	0.659681	no	protein_coding
AARS2	XLOC_045607	XLOC_045607	6:44270465-44378957	4weeks	H9SC	OK	9.59111	15.1775	0.662163	1.35402	0.04	0.104751	no	protein_coding
AARS2	XLOC_045607	XLOC_045607	6:44270465-44378957	1week	4weeks	OK	9.10009	9.59111	0.0758172	0.142483	0.81145	0.894871	no	protein_coding
AARS2	XLOC_045607	XLOC_045607	6:44270465-44378957	2weeks	NPC	OK	10.4527	9.23303	-0.179002	-0.379306	0.44555	0.629981	no	protein_coding
AARS2	XLOC_045607	XLOC_045607	6:44270465-44378957	2weeks	4weeks	OK	10.4527	9.59111	-0.124109	-0.212961	0.69965	0.826393	no	protein_coding
AARS2	XLOC_045607	XLOC_045607	6:44270465-44378957	4weeks	NPC	OK	9.59111	9.23303	-0.0548927	-0.109561	0.8393	0.910573	no	protein_coding
AARS2	XLOC_045607	XLOC_045607	6:44270465-44378957	1week	H9SC	OK	9.10009	15.1775	0.73798	1.87838	0.0051	0.018455	yes	protein_coding
AARS2	XLOC_045607	XLOC_045607	6:44270465-44378957	1week	NPC	OK	9.10009	9.23303	0.0209245	0.0513224	0.92905	0.959578	no	protein_coding
AARS2	XLOC_045607	XLOC_045607	6:44270465-44378957	H9SC	NPC	OK	15.1775	9.23303	-0.717055	-2.05096	0.00105	0.0046278	yes	protein_coding
AASDH	XLOC_039865	XLOC_039865	4:56338286-56387508	1week	H9SC	OK	11.0095	12.6845	0.204308	0.478275	0.4594	0.642321	no	protein_coding
AASDH	XLOC_039865	XLOC_039865	4:56338286-56387508	2weeks	4weeks	OK	12.6673	10.7083	-0.242373	-0.436638	0.49925	0.676783	no	protein_coding
AASDH	XLOC_039865	XLOC_039865	4:56338286-56387508	2weeks	NPC	OK	12.6673	12.0756	-0.0690149	-0.133723	0.80725	0.892258	no	protein_coding
AASDH	XLOC_039865	XLOC_039865	4:56338286-56387508	1week	2weeks	OK	11.0095	12.6673	0.202355	0.421612	0.4688	0.650639	no	protein_coding
AASDH	XLOC_039865	XLOC_039865	4:56338286-56387508	H9SC	NPC	OK	12.6845	12.0756	-0.0709685	-0.151829	0.807	0.892155	no	protein_coding
AASDH	XLOC_039865	XLOC_039865	4:56338286-56387508	1week	4weeks	OK	11.0095	10.7083	-0.0400187	-0.0860548	0.89295	0.940444	no	protein_coding
AASDH	XLOC_039865	XLOC_039865	4:56338286-56387508	2weeks	H9SC	OK	12.6673	12.6845	0.00195359	0.00372979	0.99535	0.997039	no	protein_coding
AASDH	XLOC_039865	XLOC_039865	4:56338286-56387508	4weeks	H9SC	OK	10.7083	12.6845	0.244327	0.478935	0.4812	0.661346	no	protein_coding
AASDH	XLOC_039865	XLOC_039865	4:56338286-56387508	1week	NPC	OK	11.0095	12.0756	0.13334	0.319203	0.5861	0.746724	no	protein_coding
AASDH	XLOC_039865	XLOC_039865	4:56338286-56387508	4weeks	NPC	OK	10.7083	12.0756	0.173358	0.345157	0.58	0.742149	no	protein_coding
AASDHPPT	XLOC_008596	XLOC_008596	11:106051097-106101975	1week	4weeks	OK	48.2728	43.8825	-0.137564	-0.483451	0.48505	0.664624	no	protein_coding
AASDHPPT	XLOC_008596	XLOC_008596	11:106051097-106101975	2weeks	NPC	OK	46.1958	42.0356	-0.13615	-0.442719	0.43925	0.624249	no	protein_coding
AASDHPPT	XLOC_008596	XLOC_008596	11:106051097-106101975	1week	H9SC	OK	48.2728	35.0819	-0.460484	-1.5765	0.023	0.066255	no	protein_coding
AASDHPPT	XLOC_008596	XLOC_008596	11:106051097-106101975	2weeks	H9SC	OK	46.1958	35.0819	-0.397034	-1.28975	0.04385	0.112961	no	protein_coding
AASDHPPT	XLOC_008596	XLOC_008596	11:106051097-106101975	4weeks	H9SC	OK	43.8825	35.0819	-0.32292	-1.10666	0.10905	0.232706	no	protein_coding
AASDHPPT	XLOC_008596	XLOC_008596	11:106051097-106101975	1week	2weeks	OK	48.2728	46.1958	-0.0634496	-0.210815	0.7381	0.849988	no	protein_coding
AASDHPPT	XLOC_008596	XLOC_008596	11:106051097-106101975	1week	NPC	OK	48.2728	42.0356	-0.1996	-0.684104	0.2825	0.460913	no	protein_coding
AASDHPPT	XLOC_008596	XLOC_008596	11:106051097-106101975	4weeks	NPC	OK	43.8825	42.0356	-0.0620357	-0.212835	0.734	0.847525	no	protein_coding
AASDHPPT	XLOC_008596	XLOC_008596	11:106051097-106101975	H9SC	NPC	OK	35.0819	42.0356	0.260884	0.872974	0.16865	0.322183	no	protein_coding
AASDHPPT	XLOC_008596	XLOC_008596	11:106051097-106101975	2weeks	4weeks	OK	46.1958	43.8825	-0.0741143	-0.246483	0.6938	0.822781	no	protein_coding
AASS	XLOC_048894	XLOC_048894	7:122075646-122144280	2weeks	4weeks	OK	15.7659	9.45237	-0.738058	-3.23853	5e-05	0.000290592	yes	protein_coding
AASS	XLOC_048894	XLOC_048894	7:122075646-122144280	4weeks	H9SC	OK	9.45237	164.022	4.11707	19.0697	5e-05	0.000290592	yes	protein_coding
AASS	XLOC_048894	XLOC_048894	7:122075646-122144280	1week	NPC	OK	23.5012	43.9263	0.902349	4.39056	5e-05	0.000290592	yes	protein_coding
AASS	XLOC_048894	XLOC_048894	7:122075646-122144280	H9SC	NPC	OK	164.022	43.9263	-1.90073	-9.47656	5e-05	0.000290592	yes	protein_coding
AASS	XLOC_048894	XLOC_048894	7:122075646-122144280	2weeks	NPC	OK	15.7659	43.9263	1.47828	6.92601	5e-05	0.000290592	yes	protein_coding
AASS	XLOC_048894	XLOC_048894	7:122075646-122144280	4weeks	NPC	OK	9.45237	43.9263	2.21634	10.1558	5e-05	0.000290592	yes	protein_coding
AASS	XLOC_048894	XLOC_048894	7:122075646-122144280	1week	H9SC	OK	23.5012	164.022	2.80308	13.8058	5e-05	0.000290592	yes	protein_coding
AASS	XLOC_048894	XLOC_048894	7:122075646-122144280	2weeks	H9SC	OK	15.7659	164.022	3.37901	16.0107	5e-05	0.000290592	yes	protein_coding
AASS	XLOC_048894	XLOC_048894	7:122075646-122144280	1week	4weeks	OK	23.5012	9.45237	-1.31399	-5.9591	5e-05	0.000290592	yes	protein_coding
AASS	XLOC_048894	XLOC_048894	7:122075646-122144280	1week	2weeks	OK	23.5012	15.7659	-0.57593	-2.66935	5e-05	0.000290592	yes	protein_coding
AATF	XLOC_021853	XLOC_021853	17:36948874-37056871	4weeks	H9SC	OK	14.3515	32.6051	1.1839	4.24485	5e-05	0.000290592	yes	protein_coding
AATF	XLOC_021853	XLOC_021853	17:36948874-37056871	1week	NPC	OK	10.8792	13.1556	0.274107	0.875239	0.13225	0.269527	no	protein_coding
AATF	XLOC_021853	XLOC_021853	17:36948874-37056871	2weeks	H9SC	OK	13.0279	32.6051	1.32349	4.7818	5e-05	0.000290592	yes	protein_coding
AATF	XLOC_021853	XLOC_021853	17:36948874-37056871	2weeks	4weeks	OK	13.0279	14.3515	0.139594	0.433776	0.4422	0.627	no	protein_coding
AATF	XLOC_021853	XLOC_021853	17:36948874-37056871	4weeks	NPC	OK	14.3515	13.1556	-0.125524	-0.40349	0.4958	0.673728	no	protein_coding
AATF	XLOC_021853	XLOC_021853	17:36948874-37056871	2weeks	NPC	OK	13.0279	13.1556	0.0140704	0.045507	0.9272	0.95866	no	protein_coding
AATF	XLOC_021853	XLOC_021853	17:36948874-37056871	1week	4weeks	OK	10.8792	14.3515	0.399631	1.2272	0.05215	0.130083	no	protein_coding
AATF	XLOC_021853	XLOC_021853	17:36948874-37056871	H9SC	NPC	OK	32.6051	13.1556	-1.30942	-4.95541	5e-05	0.000290592	yes	protein_coding
AATF	XLOC_021853	XLOC_021853	17:36948874-37056871	1week	2weeks	OK	10.8792	13.0279	0.260037	0.803011	0.15325	0.3004	no	protein_coding
AATF	XLOC_021853	XLOC_021853	17:36948874-37056871	1week	H9SC	OK	10.8792	32.6051	1.58353	5.63083	5e-05	0.000290592	yes	protein_coding
AATK	XLOC_023969	XLOC_023969	17:81035121-81183164	H9SC	NPC	OK	1.83396	4.56973	1.31715	1.10171	0.0465	0.118494	no	protein_coding
AATK	XLOC_023969	XLOC_023969	17:81035121-81183164	1week	2weeks	OK	5.25869	9.48517	0.850969	0.879229	0.1735	0.328995	no	protein_coding
AATK	XLOC_023969	XLOC_023969	17:81035121-81183164	2weeks	H9SC	OK	9.48517	1.83396	-2.37071	-2.37055	5e-05	0.000290592	yes	protein_coding
AATK	XLOC_023969	XLOC_023969	17:81035121-81183164	2weeks	4weeks	OK	9.48517	12.1363	0.35558	0.425097	0.50545	0.681873	no	protein_coding
AATK	XLOC_023969	XLOC_023969	17:81035121-81183164	4weeks	NPC	OK	12.1363	4.56973	-1.40915	-1.32627	0.03605	0.0962155	no	protein_coding
AATK	XLOC_023969	XLOC_023969	17:81035121-81183164	1week	NPC	OK	5.25869	4.56973	-0.202597	-0.173346	0.7947	0.884944	no	protein_coding
AATK	XLOC_023969	XLOC_023969	17:81035121-81183164	2weeks	NPC	OK	9.48517	4.56973	-1.05357	-1.06292	0.0668	0.158865	no	protein_coding
AATK	XLOC_023969	XLOC_023969	17:81035121-81183164	1week	H9SC	OK	5.25869	1.83396	-1.51975	-1.292	0.03845	0.101433	no	protein_coding
AATK	XLOC_023969	XLOC_023969	17:81035121-81183164	1week	4weeks	OK	5.25869	12.1363	1.20655	1.15931	0.10295	0.222618	no	protein_coding
AATK	XLOC_023969	XLOC_023969	17:81035121-81183164	4weeks	H9SC	OK	12.1363	1.83396	-2.72629	-2.5461	5e-05	0.000290592	yes	protein_coding
AB019441.29	XLOC_016673	XLOC_016673	14:105664632-106538344	2weeks	4weeks	OK	33.8348	33.3219	-0.022041	-0.0890764	0.8884	0.938124	no	processed_pseudogene
AB019441.29	XLOC_016673	XLOC_016673	14:105664632-106538344	4weeks	H9SC	OK	33.3219	60.0359	0.849357	3.63765	5e-05	0.000290592	yes	processed_pseudogene
AB019441.29	XLOC_016673	XLOC_016673	14:105664632-106538344	1week	H9SC	OK	26.9449	60.0359	1.15581	4.88765	5e-05	0.000290592	yes	processed_pseudogene
AB019441.29	XLOC_016673	XLOC_016673	14:105664632-106538344	1week	4weeks	OK	26.9449	33.3219	0.306456	1.22432	0.07875	0.180938	no	processed_pseudogene
AB019441.29	XLOC_016673	XLOC_016673	14:105664632-106538344	1week	2weeks	OK	26.9449	33.8348	0.328497	1.31263	0.0428	0.110737	no	processed_pseudogene
AB019441.29	XLOC_016673	XLOC_016673	14:105664632-106538344	1week	NPC	OK	26.9449	24.039	-0.164638	-0.646821	0.31445	0.49698	no	processed_pseudogene
AB019441.29	XLOC_016673	XLOC_016673	14:105664632-106538344	2weeks	NPC	OK	33.8348	24.039	-0.493134	-1.95911	0.0009	0.00404238	yes	processed_pseudogene
AB019441.29	XLOC_016673	XLOC_016673	14:105664632-106538344	H9SC	NPC	OK	60.0359	24.039	-1.32045	-5.54775	5e-05	0.000290592	yes	processed_pseudogene
AB019441.29	XLOC_016673	XLOC_016673	14:105664632-106538344	4weeks	NPC	OK	33.3219	24.039	-0.471093	-1.87118	0.004	0.0149625	yes	processed_pseudogene
AB019441.29	XLOC_016673	XLOC_016673	14:105664632-106538344	2weeks	H9SC	OK	33.8348	60.0359	0.827316	3.54406	5e-05	0.000290592	yes	processed_pseudogene
ABAT	XLOC_019049	XLOC_019049	16:8674564-8869012	2weeks	NPC	OK	55.3259	53.9627	-0.0359917	-0.0849643	0.86485	0.925431	no	protein_coding
ABAT	XLOC_019049	XLOC_019049	16:8674564-8869012	2weeks	4weeks	OK	55.3259	58.8599	0.0893296	0.16495	0.7821	0.877013	no	protein_coding
ABAT	XLOC_019049	XLOC_019049	16:8674564-8869012	2weeks	H9SC	OK	55.3259	4.04286	-3.77451	-4.07273	5e-05	0.000290592	yes	protein_coding
ABAT	XLOC_019049	XLOC_019049	16:8674564-8869012	1week	NPC	OK	47.103	53.9627	0.196144	0.511033	0.32115	0.504425	no	protein_coding
ABAT	XLOC_019049	XLOC_019049	16:8674564-8869012	H9SC	NPC	OK	4.04286	53.9627	3.73851	4.17383	5e-05	0.000290592	yes	protein_coding
ABAT	XLOC_019049	XLOC_019049	16:8674564-8869012	1week	H9SC	OK	47.103	4.04286	-3.54237	-3.89581	5e-05	0.000290592	yes	protein_coding
ABAT	XLOC_019049	XLOC_019049	16:8674564-8869012	4weeks	H9SC	OK	58.8599	4.04286	-3.86384	-4.03684	5e-05	0.000290592	yes	protein_coding
ABAT	XLOC_019049	XLOC_019049	16:8674564-8869012	1week	2weeks	OK	47.103	55.3259	0.232136	0.514027	0.3641	0.549875	no	protein_coding
ABAT	XLOC_019049	XLOC_019049	16:8674564-8869012	4weeks	NPC	OK	58.8599	53.9627	-0.125321	-0.257611	0.60825	0.76283	no	protein_coding
ABAT	XLOC_019049	XLOC_019049	16:8674564-8869012	1week	4weeks	OK	47.103	58.8599	0.321465	0.629048	0.27865	0.456398	no	protein_coding
ABBA01017803.1	XLOC_020679	XLOC_020679	16:34266043-34268649	4weeks	NPC	OK	0.71648	1.03287	0.527667	1.15324	0.07495	0.173924	no	pseudogene
ABBA01017803.1	XLOC_020679	XLOC_020679	16:34266043-34268649	H9SC	NPC	OK	2.14035	1.03287	-1.05118	-2.81218	0.0001	0.000552846	yes	pseudogene
ABBA01017803.1	XLOC_020679	XLOC_020679	16:34266043-34268649	1week	H9SC	OK	1.0862	2.14035	0.978559	2.63319	0.00075	0.00343751	yes	pseudogene
ABBA01017803.1	XLOC_020679	XLOC_020679	16:34266043-34268649	2weeks	4weeks	OK	1.17271	0.71648	-0.710852	-1.58446	0.01805	0.0541332	no	pseudogene
ABBA01017803.1	XLOC_020679	XLOC_020679	16:34266043-34268649	1week	NPC	OK	1.0862	1.03287	-0.0726233	-0.173417	0.78415	0.878319	no	pseudogene
ABBA01017803.1	XLOC_020679	XLOC_020679	16:34266043-34268649	4weeks	H9SC	OK	0.71648	2.14035	1.57885	3.806	5e-05	0.000290592	yes	pseudogene
ABBA01017803.1	XLOC_020679	XLOC_020679	16:34266043-34268649	2weeks	NPC	OK	1.17271	1.03287	-0.183185	-0.445713	0.4423	0.627064	no	pseudogene
ABBA01017803.1	XLOC_020679	XLOC_020679	16:34266043-34268649	2weeks	H9SC	OK	1.17271	2.14035	0.867997	2.39231	0.00055	0.00260515	yes	pseudogene
ABBA01017803.1	XLOC_020679	XLOC_020679	16:34266043-34268649	1week	4weeks	OK	1.0862	0.71648	-0.600291	-1.31706	0.0684	0.161847	no	pseudogene
ABBA01017803.1	XLOC_020679	XLOC_020679	16:34266043-34268649	1week	2weeks	OK	1.0862	1.17271	0.110562	0.270309	0.6712	0.807569	no	pseudogene
ABCA1	XLOC_053414	XLOC_053414	9:104781001-104928892	2weeks	NPC	OK	15.6191	15.5174	-0.00942503	-0.0203477	0.9705	0.982493	no	protein_coding
ABCA1	XLOC_053414	XLOC_053414	9:104781001-104928892	4weeks	H9SC	OK	23.6213	4.53969	-2.37942	-4.76046	5e-05	0.000290592	yes	protein_coding
ABCA1	XLOC_053414	XLOC_053414	9:104781001-104928892	4weeks	NPC	OK	23.6213	15.5174	-0.6062	-1.44752	0.02305	0.0663766	no	protein_coding
ABCA1	XLOC_053414	XLOC_053414	9:104781001-104928892	2weeks	4weeks	OK	15.6191	23.6213	0.596775	1.25886	0.0516	0.128985	no	protein_coding
ABCA1	XLOC_053414	XLOC_053414	9:104781001-104928892	2weeks	H9SC	OK	15.6191	4.53969	-1.78265	-3.31601	5e-05	0.000290592	yes	protein_coding
ABCA1	XLOC_053414	XLOC_053414	9:104781001-104928892	1week	H9SC	OK	11.872	4.53969	-1.38689	-2.92316	5e-05	0.000290592	yes	protein_coding
ABCA1	XLOC_053414	XLOC_053414	9:104781001-104928892	1week	NPC	OK	11.872	15.5174	0.38633	0.995334	0.11035	0.234837	no	protein_coding
ABCA1	XLOC_053414	XLOC_053414	9:104781001-104928892	1week	4weeks	OK	11.872	23.6213	0.99253	2.47488	0.0004	0.00195271	yes	protein_coding
ABCA1	XLOC_053414	XLOC_053414	9:104781001-104928892	1week	2weeks	OK	11.872	15.6191	0.395755	0.884921	0.168	0.321257	no	protein_coding
ABCA1	XLOC_053414	XLOC_053414	9:104781001-104928892	H9SC	NPC	OK	4.53969	15.5174	1.77322	3.62222	5e-05	0.000290592	yes	protein_coding
ABCA17P	XLOC_018956	XLOC_018956	16:2275880-2426699	4weeks	H9SC	OK	1.88432	0.13739	-3.77769	-0.891	0.04615	0.117768	no	unitary_pseudogene
ABCA17P	XLOC_018956	XLOC_018956	16:2275880-2426699	1week	4weeks	OK	0.32804	1.88432	2.5221	0.703069	0.10295	0.222618	no	unitary_pseudogene
ABCA17P	XLOC_018956	XLOC_018956	16:2275880-2426699	2weeks	4weeks	OK	0.590815	1.88432	1.67327	0.50413	0.20885	0.376041	no	unitary_pseudogene
ABCA17P	XLOC_018956	XLOC_018956	16:2275880-2426699	4weeks	NPC	OK	1.88432	0.381911	-2.30274	-0.679251	0.1124	0.23819	no	unitary_pseudogene
ABCA2	XLOC_053765	XLOC_053765	9:137007226-137046203	1week	H9SC	OK	21.0414	4.19478	-2.32657	-2.55236	5e-05	0.000290592	yes	protein_coding
ABCA2	XLOC_053765	XLOC_053765	9:137007226-137046203	4weeks	NPC	OK	33.6658	16.7782	-1.00469	-1.26925	0.0123	0.0391641	yes	protein_coding
ABCA2	XLOC_053765	XLOC_053765	9:137007226-137046203	2weeks	4weeks	OK	22.7608	33.6658	0.564729	0.64641	0.1132	0.239525	no	protein_coding
ABCA2	XLOC_053765	XLOC_053765	9:137007226-137046203	2weeks	H9SC	OK	22.7608	4.19478	-2.43989	-2.79267	5e-05	0.000290592	yes	protein_coding
ABCA2	XLOC_053765	XLOC_053765	9:137007226-137046203	4weeks	H9SC	OK	33.6658	4.19478	-3.00462	-3.44337	5e-05	0.000290592	yes	protein_coding
ABCA2	XLOC_053765	XLOC_053765	9:137007226-137046203	1week	2weeks	OK	21.0414	22.7608	0.11332	0.124179	0.774	0.87197	no	protein_coding
ABCA2	XLOC_053765	XLOC_053765	9:137007226-137046203	H9SC	NPC	OK	4.19478	16.7782	1.99992	2.52641	5e-05	0.000290592	yes	protein_coding
ABCA2	XLOC_053765	XLOC_053765	9:137007226-137046203	1week	NPC	OK	21.0414	16.7782	-0.326644	-0.391512	0.4771	0.657915	no	protein_coding
ABCA2	XLOC_053765	XLOC_053765	9:137007226-137046203	2weeks	NPC	OK	22.7608	16.7782	-0.439964	-0.554968	0.1807	0.338942	no	protein_coding
ABCA2	XLOC_053765	XLOC_053765	9:137007226-137046203	1week	4weeks	OK	21.0414	33.6658	0.678049	0.743882	0.1673	0.32026	no	protein_coding
ABCA3	XLOC_020146	XLOC_020146	16:2275880-2426699	2weeks	H9SC	OK	20.7723	1.96321	-3.40338	-9.91657	5e-05	0.000290592	yes	protein_coding
ABCA3	XLOC_020146	XLOC_020146	16:2275880-2426699	1week	H9SC	OK	16.8387	1.96321	-3.1005	-9.02103	5e-05	0.000290592	yes	protein_coding
ABCA3	XLOC_020146	XLOC_020146	16:2275880-2426699	H9SC	NPC	OK	1.96321	11.2202	2.51481	6.84224	5e-05	0.000290592	yes	protein_coding
ABCA3	XLOC_020146	XLOC_020146	16:2275880-2426699	4weeks	NPC	OK	25.9127	11.2202	-1.20756	-4.06135	5e-05	0.000290592	yes	protein_coding
ABCA3	XLOC_020146	XLOC_020146	16:2275880-2426699	4weeks	H9SC	OK	25.9127	1.96321	-3.72238	-10.5339	5e-05	0.000290592	yes	protein_coding
ABCA3	XLOC_020146	XLOC_020146	16:2275880-2426699	2weeks	NPC	OK	20.7723	11.2202	-0.888568	-3.11591	5e-05	0.000290592	yes	protein_coding
ABCA3	XLOC_020146	XLOC_020146	16:2275880-2426699	1week	NPC	OK	16.8387	11.2202	-0.585684	-2.04951	0.00225	0.0090562	yes	protein_coding
ABCA3	XLOC_020146	XLOC_020146	16:2275880-2426699	1week	2weeks	OK	16.8387	20.7723	0.302884	1.19387	0.05685	0.139525	no	protein_coding
ABCA3	XLOC_020146	XLOC_020146	16:2275880-2426699	2weeks	4weeks	OK	20.7723	25.9127	0.318995	1.19628	0.0563	0.138432	no	protein_coding
ABCA3	XLOC_020146	XLOC_020146	16:2275880-2426699	1week	4weeks	OK	16.8387	25.9127	0.621879	2.32658	0.00075	0.00343751	yes	protein_coding
ABCA4	XLOC_003664	XLOC_003664	1:93992834-94121132	1week	4weeks	OK	0.954854	1.89398	0.98807	0.927099	0.05745	0.140746	no	protein_coding
ABCA4	XLOC_003664	XLOC_003664	1:93992834-94121132	1week	H9SC	OK	0.954854	0.0314133	-4.92583	-0.242091	0.2148	0.383605	no	protein_coding
ABCA4	XLOC_003664	XLOC_003664	1:93992834-94121132	2weeks	NPC	OK	1.10114	0.860937	-0.35502	-0.232376	0.5211	0.694839	no	protein_coding
ABCA4	XLOC_003664	XLOC_003664	1:93992834-94121132	4weeks	H9SC	OK	1.89398	0.0314133	-5.9139	-0.290841	0.20885	0.376041	no	protein_coding
ABCA4	XLOC_003664	XLOC_003664	1:93992834-94121132	2weeks	4weeks	OK	1.10114	1.89398	0.782422	0.621529	0.1181	0.247399	no	protein_coding
ABCA4	XLOC_003664	XLOC_003664	1:93992834-94121132	1week	NPC	OK	0.954854	0.860937	-0.149372	-0.108789	0.7945	0.884813	no	protein_coding
ABCA4	XLOC_003664	XLOC_003664	1:93992834-94121132	4weeks	NPC	OK	1.89398	0.860937	-1.13744	-0.979297	0.0498	0.125341	no	protein_coding
ABCA4	XLOC_003664	XLOC_003664	1:93992834-94121132	2weeks	H9SC	OK	1.10114	0.0314133	-5.13148	-0.252062	0.19165	0.353707	no	protein_coding
ABCA4	XLOC_003664	XLOC_003664	1:93992834-94121132	1week	2weeks	OK	0.954854	1.10114	0.205648	0.141209	0.70485	0.829693	no	protein_coding
ABCA7	XLOC_025236	XLOC_025236	19:1040100-1065572	4weeks	NPC	OK	16.7033	7.10522	-1.23318	-2.22522	5e-05	0.000290592	yes	protein_coding
ABCA7	XLOC_025236	XLOC_025236	19:1040100-1065572	2weeks	H9SC	OK	19.799	8.41376	-1.23461	-2.53548	5e-05	0.000290592	yes	protein_coding
ABCA7	XLOC_025236	XLOC_025236	19:1040100-1065572	1week	2weeks	OK	15.9759	19.799	0.309537	0.638732	0.28545	0.46427	no	protein_coding
ABCA7	XLOC_025236	XLOC_025236	19:1040100-1065572	1week	4weeks	OK	15.9759	16.7033	0.0642421	0.127867	0.8426	0.912546	no	protein_coding
ABCA7	XLOC_025236	XLOC_025236	19:1040100-1065572	1week	NPC	OK	15.9759	7.10522	-1.16894	-2.10427	0.00035	0.0017304	yes	protein_coding
ABCA7	XLOC_025236	XLOC_025236	19:1040100-1065572	4weeks	H9SC	OK	16.7033	8.41376	-0.989313	-1.96038	0.0028	0.0109582	yes	protein_coding
ABCA7	XLOC_025236	XLOC_025236	19:1040100-1065572	2weeks	4weeks	OK	19.799	16.7033	-0.245295	-0.507759	0.39855	0.585084	no	protein_coding
ABCA7	XLOC_025236	XLOC_025236	19:1040100-1065572	1week	H9SC	OK	15.9759	8.41376	-0.925071	-1.82781	0.0045	0.0165723	yes	protein_coding
ABCA7	XLOC_025236	XLOC_025236	19:1040100-1065572	2weeks	NPC	OK	19.799	7.10522	-1.47848	-2.74761	5e-05	0.000290592	yes	protein_coding
ABCA7	XLOC_025236	XLOC_025236	19:1040100-1065572	H9SC	NPC	OK	8.41376	7.10522	-0.243871	-0.437409	0.4269	0.612616	no	protein_coding
ABCA8	XLOC_023805	XLOC_023805	17:68867291-69061064	1week	H9SC	OK	2.08384	0	#NUM!	#NUM!	0.0915	0.203217	no	protein_coding
ABCA8	XLOC_023805	XLOC_023805	17:68867291-69061064	2weeks	4weeks	OK	2.7991	1.3592	-1.04221	-1.14408	0.01065	0.0346539	yes	protein_coding
ABCA8	XLOC_023805	XLOC_023805	17:68867291-69061064	4weeks	NPC	OK	1.3592	0.25711	-2.4023	-0.957227	0.00545	0.0195441	yes	protein_coding
ABCA8	XLOC_023805	XLOC_023805	17:68867291-69061064	4weeks	H9SC	OK	1.3592	0	#NUM!	#NUM!	0.0915	0.203217	no	protein_coding
ABCA8	XLOC_023805	XLOC_023805	17:68867291-69061064	1week	2weeks	OK	2.08384	2.7991	0.425715	0.534674	0.2842	0.462837	no	protein_coding
ABCA8	XLOC_023805	XLOC_023805	17:68867291-69061064	2weeks	H9SC	OK	2.7991	0	#NUM!	#NUM!	0.10805	0.23102	no	protein_coding
ABCA8	XLOC_023805	XLOC_023805	17:68867291-69061064	1week	NPC	OK	2.08384	0.25711	-3.01879	-1.22203	0.00145	0.00615962	yes	protein_coding
ABCA8	XLOC_023805	XLOC_023805	17:68867291-69061064	2weeks	NPC	OK	2.7991	0.25711	-3.4445	-1.39582	5e-05	0.000290592	yes	protein_coding
ABCA8	XLOC_023805	XLOC_023805	17:68867291-69061064	1week	4weeks	OK	2.08384	1.3592	-0.616493	-0.671638	0.13325	0.271028	no	protein_coding
ABCB1	XLOC_048607	XLOC_048607	7:87503632-87832296	1week	2weeks	OK	1.52211	0.692945	-1.13526	-0.704714	0.12805	0.263082	no	protein_coding
ABCB1	XLOC_048607	XLOC_048607	7:87503632-87832296	1week	NPC	OK	1.52211	0.749045	-1.02295	-0.768734	0.11455	0.241714	no	protein_coding
ABCB1	XLOC_048607	XLOC_048607	7:87503632-87832296	1week	H9SC	OK	1.52211	0.469652	-1.69641	-0.915107	0.0312	0.0854248	no	protein_coding
ABCB1	XLOC_048607	XLOC_048607	7:87503632-87832296	1week	4weeks	OK	1.52211	0.409768	-1.8932	-0.938334	0.0212	0.0619069	no	protein_coding
ABCB10	XLOC_004916	XLOC_004916	1:229516581-229558695	4weeks	H9SC	OK	8.89542	10.4885	0.237668	0.597263	0.3926	0.57934	no	protein_coding
ABCB10	XLOC_004916	XLOC_004916	1:229516581-229558695	1week	NPC	OK	11.7159	13.3665	0.190155	0.483324	0.4384	0.623446	no	protein_coding
ABCB10	XLOC_004916	XLOC_004916	1:229516581-229558695	2weeks	H9SC	OK	9.94012	10.4885	0.0774671	0.16593	0.7967	0.886147	no	protein_coding
ABCB10	XLOC_004916	XLOC_004916	1:229516581-229558695	2weeks	4weeks	OK	9.94012	8.89542	-0.160201	-0.35609	0.5712	0.735361	no	protein_coding
ABCB10	XLOC_004916	XLOC_004916	1:229516581-229558695	4weeks	NPC	OK	8.89542	13.3665	0.587492	1.45985	0.0216	0.062892	no	protein_coding
ABCB10	XLOC_004916	XLOC_004916	1:229516581-229558695	H9SC	NPC	OK	10.4885	13.3665	0.349824	0.830292	0.19385	0.356615	no	protein_coding
ABCB10	XLOC_004916	XLOC_004916	1:229516581-229558695	1week	4weeks	OK	11.7159	8.89542	-0.397336	-1.07894	0.12035	0.250991	no	protein_coding
ABCB10	XLOC_004916	XLOC_004916	1:229516581-229558695	1week	2weeks	OK	11.7159	9.94012	-0.237135	-0.536681	0.383	0.569502	no	protein_coding
ABCB10	XLOC_004916	XLOC_004916	1:229516581-229558695	1week	H9SC	OK	11.7159	10.4885	-0.159668	-0.410645	0.55255	0.720675	no	protein_coding
ABCB10	XLOC_004916	XLOC_004916	1:229516581-229558695	2weeks	NPC	OK	9.94012	13.3665	0.427291	0.907757	0.11065	0.235314	no	protein_coding
ABCB4	XLOC_048606	XLOC_048606	7:87401696-87480435	2weeks	H9SC	OK	1.39025	0.599714	-1.213	-0.830488	0.02155	0.0627764	no	protein_coding
ABCB4	XLOC_048606	XLOC_048606	7:87401696-87480435	1week	H9SC	OK	2.48865	0.599714	-2.05302	-1.40478	0.00075	0.00343751	yes	protein_coding
ABCB4	XLOC_048606	XLOC_048606	7:87401696-87480435	1week	NPC	OK	2.48865	1.31686	-0.918258	-0.912937	0.0585	0.142794	no	protein_coding
ABCB4	XLOC_048606	XLOC_048606	7:87401696-87480435	2weeks	4weeks	OK	1.39025	0.501027	-1.47239	-1.04925	0.0053	0.0190868	yes	protein_coding
ABCB4	XLOC_048606	XLOC_048606	7:87401696-87480435	H9SC	NPC	OK	0.599714	1.31686	1.13476	0.780856	0.03555	0.0951071	no	protein_coding
ABCB4	XLOC_048606	XLOC_048606	7:87401696-87480435	1week	2weeks	OK	2.48865	1.39025	-0.840016	-0.826429	0.08995	0.200553	no	protein_coding
ABCB4	XLOC_048606	XLOC_048606	7:87401696-87480435	1week	4weeks	OK	2.48865	0.501027	-2.3124	-1.6468	0.0002	0.00104323	yes	protein_coding
ABCB4	XLOC_048606	XLOC_048606	7:87401696-87480435	4weeks	NPC	OK	0.501027	1.31686	1.39414	0.998948	0.00775	0.0264482	yes	protein_coding
ABCB4	XLOC_048606	XLOC_048606	7:87401696-87480435	2weeks	NPC	OK	1.39025	1.31686	-0.0782424	-0.0778865	0.84725	0.915212	no	protein_coding
ABCB7	XLOC_059959	XLOC_059959	X:75053171-75156732	1week	H9SC	OK	12.3131	26.3768	1.09908	3.65238	5e-05	0.000290592	yes	protein_coding
ABCB7	XLOC_059959	XLOC_059959	X:75053171-75156732	2weeks	4weeks	OK	16.4815	16.3687	-0.0099122	-0.0262565	0.96705	0.980687	no	protein_coding
ABCB7	XLOC_059959	XLOC_059959	X:75053171-75156732	2weeks	NPC	OK	16.4815	22.7301	0.463757	1.27377	0.0262	0.0738329	no	protein_coding
ABCB7	XLOC_059959	XLOC_059959	X:75053171-75156732	1week	4weeks	OK	12.3131	16.3687	0.410745	1.39702	0.0434	0.112032	no	protein_coding
ABCB7	XLOC_059959	XLOC_059959	X:75053171-75156732	1week	NPC	OK	12.3131	22.7301	0.884414	3.19792	5e-05	0.000290592	yes	protein_coding
ABCB7	XLOC_059959	XLOC_059959	X:75053171-75156732	4weeks	H9SC	OK	16.3687	26.3768	0.688334	1.96961	0.0037	0.0139837	yes	protein_coding
ABCB7	XLOC_059959	XLOC_059959	X:75053171-75156732	H9SC	NPC	OK	26.3768	22.7301	-0.214665	-0.640936	0.30835	0.490099	no	protein_coding
ABCB7	XLOC_059959	XLOC_059959	X:75053171-75156732	1week	2weeks	OK	12.3131	16.4815	0.420657	1.26297	0.0525	0.130815	no	protein_coding
ABCB7	XLOC_059959	XLOC_059959	X:75053171-75156732	2weeks	H9SC	OK	16.4815	26.3768	0.678422	1.77172	0.0048	0.0175288	yes	protein_coding
ABCB7	XLOC_059959	XLOC_059959	X:75053171-75156732	4weeks	NPC	OK	16.3687	22.7301	0.473669	1.44089	0.0246	0.0700552	no	protein_coding
ABCB8	XLOC_047803	XLOC_047803	7:151028421-151047782	2weeks	H9SC	OK	26.2065	12.3056	-1.09061	-3.11217	5e-05	0.000290592	yes	protein_coding
ABCB8	XLOC_047803	XLOC_047803	7:151028421-151047782	2weeks	NPC	OK	26.2065	20.213	-0.374638	-1.01215	0.07185	0.168125	no	protein_coding
ABCB8	XLOC_047803	XLOC_047803	7:151028421-151047782	4weeks	H9SC	OK	23.6024	12.3056	-0.93962	-2.81992	5e-05	0.000290592	yes	protein_coding
ABCB8	XLOC_047803	XLOC_047803	7:151028421-151047782	1week	2weeks	OK	18.6954	26.2065	0.487241	1.28661	0.03805	0.100528	no	protein_coding
ABCB8	XLOC_047803	XLOC_047803	7:151028421-151047782	4weeks	NPC	OK	23.6024	20.213	-0.223649	-0.631997	0.3087	0.490459	no	protein_coding
ABCB8	XLOC_047803	XLOC_047803	7:151028421-151047782	2weeks	4weeks	OK	26.2065	23.6024	-0.15099	-0.410383	0.50435	0.680976	no	protein_coding
ABCB8	XLOC_047803	XLOC_047803	7:151028421-151047782	H9SC	NPC	OK	12.3056	20.213	0.715971	2.13306	0.0008	0.00364018	yes	protein_coding
ABCB8	XLOC_047803	XLOC_047803	7:151028421-151047782	1week	NPC	OK	18.6954	20.213	0.112602	0.308441	0.6143	0.767249	no	protein_coding
ABCB8	XLOC_047803	XLOC_047803	7:151028421-151047782	1week	4weeks	OK	18.6954	23.6024	0.336251	0.926767	0.16285	0.314052	no	protein_coding
ABCB8	XLOC_047803	XLOC_047803	7:151028421-151047782	1week	H9SC	OK	18.6954	12.3056	-0.603369	-1.74853	0.0083	0.0280214	yes	protein_coding
ABCB9	XLOC_013186	XLOC_013186	12:122920950-122982913	4weeks	NPC	OK	11.0855	6.10194	-0.861329	-1.11316	0.0556	0.137056	no	protein_coding
ABCB9	XLOC_013186	XLOC_013186	12:122920950-122982913	2weeks	4weeks	OK	11.3632	11.0855	-0.0357051	-0.065864	0.9165	0.952873	no	protein_coding
ABCB9	XLOC_013186	XLOC_013186	12:122920950-122982913	1week	H9SC	OK	8.8872	3.08806	-1.52503	-1.06957	0.01765	0.0531184	no	protein_coding
ABCB9	XLOC_013186	XLOC_013186	12:122920950-122982913	2weeks	H9SC	OK	11.3632	3.08806	-1.8796	-1.35665	0.0026	0.0102747	yes	protein_coding
ABCB9	XLOC_013186	XLOC_013186	12:122920950-122982913	1week	2weeks	OK	8.8872	11.3632	0.354573	0.540842	0.3313	0.515316	no	protein_coding
ABCB9	XLOC_013186	XLOC_013186	12:122920950-122982913	1week	NPC	OK	8.8872	6.10194	-0.542461	-0.632893	0.2148	0.383605	no	protein_coding
ABCB9	XLOC_013186	XLOC_013186	12:122920950-122982913	1week	4weeks	OK	8.8872	11.0855	0.318868	0.499625	0.39605	0.582697	no	protein_coding
ABCB9	XLOC_013186	XLOC_013186	12:122920950-122982913	4weeks	H9SC	OK	11.0855	3.08806	-1.8439	-1.33874	0.0064	0.0224397	yes	protein_coding
ABCB9	XLOC_013186	XLOC_013186	12:122920950-122982913	H9SC	NPC	OK	3.08806	6.10194	0.982568	0.658806	0.09515	0.209454	no	protein_coding
ABCB9	XLOC_013186	XLOC_013186	12:122920950-122982913	2weeks	NPC	OK	11.3632	6.10194	-0.897034	-1.13813	0.0304	0.0835737	no	protein_coding
ABCC1	XLOC_019132	XLOC_019132	16:15949576-16143074	2weeks	NPC	OK	6.6137	6.01637	-0.136565	-0.318781	0.55975	0.726197	no	protein_coding
ABCC1	XLOC_019132	XLOC_019132	16:15949576-16143074	2weeks	H9SC	OK	6.6137	10.9487	0.727236	1.84409	0.00315	0.0121453	yes	protein_coding
ABCC1	XLOC_019132	XLOC_019132	16:15949576-16143074	1week	H9SC	OK	6.059	10.9487	0.853614	2.28447	0.00085	0.00384228	yes	protein_coding
ABCC1	XLOC_019132	XLOC_019132	16:15949576-16143074	1week	4weeks	OK	6.059	10.7552	0.827888	2.31873	0.0006	0.00281495	yes	protein_coding
ABCC1	XLOC_019132	XLOC_019132	16:15949576-16143074	H9SC	NPC	OK	10.9487	6.01637	-0.863801	-2.10409	0.00105	0.0046278	yes	protein_coding
ABCC1	XLOC_019132	XLOC_019132	16:15949576-16143074	2weeks	4weeks	OK	6.6137	10.7552	0.701511	1.85264	0.00305	0.0118115	yes	protein_coding
ABCC1	XLOC_019132	XLOC_019132	16:15949576-16143074	1week	2weeks	OK	6.059	6.6137	0.126378	0.321407	0.59315	0.751755	no	protein_coding
ABCC1	XLOC_019132	XLOC_019132	16:15949576-16143074	4weeks	NPC	OK	10.7552	6.01637	-0.838076	-2.11919	0.001	0.00443458	yes	protein_coding
ABCC1	XLOC_019132	XLOC_019132	16:15949576-16143074	1week	NPC	OK	6.059	6.01637	-0.0101874	-0.0248824	0.9647	0.979363	no	protein_coding
ABCC1	XLOC_019132	XLOC_019132	16:15949576-16143074	4weeks	H9SC	OK	10.7552	10.9487	0.0257255	0.0717947	0.9082	0.948544	no	protein_coding
ABCC10	XLOC_044189	XLOC_044189	6:43427365-43456632	2weeks	4weeks	OK	16.1526	13.7411	-0.233267	-0.376237	0.509	0.684751	no	protein_coding
ABCC10	XLOC_044189	XLOC_044189	6:43427365-43456632	2weeks	NPC	OK	16.1526	12.3972	-0.381751	-0.643262	0.2365	0.409227	no	protein_coding
ABCC10	XLOC_044189	XLOC_044189	6:43427365-43456632	1week	H9SC	OK	15.3883	8.13407	-0.919787	-1.55533	0.00815	0.0275881	yes	protein_coding
ABCC10	XLOC_044189	XLOC_044189	6:43427365-43456632	4weeks	NPC	OK	13.7411	12.3972	-0.148485	-0.25154	0.66325	0.80199	no	protein_coding
ABCC10	XLOC_044189	XLOC_044189	6:43427365-43456632	4weeks	H9SC	OK	13.7411	8.13407	-0.756447	-1.1988	0.0387	0.101972	no	protein_coding
ABCC10	XLOC_044189	XLOC_044189	6:43427365-43456632	H9SC	NPC	OK	8.13407	12.3972	0.607962	1.00498	0.06865	0.162319	no	protein_coding
ABCC10	XLOC_044189	XLOC_044189	6:43427365-43456632	1week	NPC	OK	15.3883	12.3972	-0.311825	-0.569297	0.32015	0.503322	no	protein_coding
ABCC10	XLOC_044189	XLOC_044189	6:43427365-43456632	1week	2weeks	OK	15.3883	16.1526	0.0699265	0.120642	0.83175	0.906389	no	protein_coding
ABCC10	XLOC_044189	XLOC_044189	6:43427365-43456632	1week	4weeks	OK	15.3883	13.7411	-0.16334	-0.283388	0.63715	0.784126	no	protein_coding
ABCC10	XLOC_044189	XLOC_044189	6:43427365-43456632	2weeks	H9SC	OK	16.1526	8.13407	-0.989713	-1.56116	0.0048	0.0175288	yes	protein_coding
ABCC4	XLOC_014517	XLOC_014517	13:95019828-95301446	H9SC	NPC	OK	5.61065	6.66964	0.249443	0.762855	0.15555	0.303778	no	protein_coding
ABCC4	XLOC_014517	XLOC_014517	13:95019828-95301446	2weeks	H9SC	OK	5.23991	5.61065	0.098624	0.298807	0.58715	0.747403	no	protein_coding
ABCC4	XLOC_014517	XLOC_014517	13:95019828-95301446	1week	2weeks	OK	7.69531	5.23991	-0.554437	-1.73283	0.0045	0.0165723	yes	protein_coding
ABCC4	XLOC_014517	XLOC_014517	13:95019828-95301446	2weeks	NPC	OK	5.23991	6.66964	0.348067	1.04436	0.0395	0.103671	no	protein_coding
ABCC4	XLOC_014517	XLOC_014517	13:95019828-95301446	1week	4weeks	OK	7.69531	5.53293	-0.475937	-1.485	0.0184	0.055004	no	protein_coding
ABCC4	XLOC_014517	XLOC_014517	13:95019828-95301446	1week	NPC	OK	7.69531	6.66964	-0.20637	-0.651445	0.2507	0.424349	no	protein_coding
ABCC4	XLOC_014517	XLOC_014517	13:95019828-95301446	4weeks	NPC	OK	5.53293	6.66964	0.269567	0.807578	0.13735	0.27722	no	protein_coding
ABCC4	XLOC_014517	XLOC_014517	13:95019828-95301446	2weeks	4weeks	OK	5.23991	5.53293	0.0785002	0.233071	0.67925	0.812967	no	protein_coding
ABCC4	XLOC_014517	XLOC_014517	13:95019828-95301446	1week	H9SC	OK	7.69531	5.61065	-0.455813	-1.45443	0.01895	0.0563746	no	protein_coding
ABCC4	XLOC_014517	XLOC_014517	13:95019828-95301446	4weeks	H9SC	OK	5.53293	5.61065	0.0201238	0.0608746	0.91655	0.952914	no	protein_coding
ABCC5	XLOC_038031	XLOC_038031	3:183919933-184018015	4weeks	H9SC	OK	32.5761	15.6811	-1.05479	-2.88527	5e-05	0.000290592	yes	protein_coding
ABCC5	XLOC_038031	XLOC_038031	3:183919933-184018015	2weeks	NPC	OK	29.3259	25.8751	-0.180612	-0.482522	0.38625	0.572768	no	protein_coding
ABCC5	XLOC_038031	XLOC_038031	3:183919933-184018015	4weeks	NPC	OK	32.5761	25.8751	-0.332249	-0.88198	0.16015	0.310364	no	protein_coding
ABCC5	XLOC_038031	XLOC_038031	3:183919933-184018015	1week	4weeks	OK	23.5583	32.5761	0.46758	1.19303	0.0845	0.191237	no	protein_coding
ABCC5	XLOC_038031	XLOC_038031	3:183919933-184018015	2weeks	4weeks	OK	29.3259	32.5761	0.151637	0.375228	0.5453	0.714737	no	protein_coding
ABCC5	XLOC_038031	XLOC_038031	3:183919933-184018015	1week	2weeks	OK	23.5583	29.3259	0.315943	0.810898	0.19315	0.355657	no	protein_coding
ABCC5	XLOC_038031	XLOC_038031	3:183919933-184018015	1week	NPC	OK	23.5583	25.8751	0.135331	0.374762	0.55205	0.720282	no	protein_coding
ABCC5	XLOC_038031	XLOC_038031	3:183919933-184018015	H9SC	NPC	OK	15.6811	25.8751	0.722536	2.17418	0.0004	0.00195271	yes	protein_coding
ABCC5	XLOC_038031	XLOC_038031	3:183919933-184018015	2weeks	H9SC	OK	29.3259	15.6811	-0.903149	-2.4873	0.0003	0.00150628	yes	protein_coding
ABCC5	XLOC_038031	XLOC_038031	3:183919933-184018015	1week	H9SC	OK	23.5583	15.6811	-0.587206	-1.68022	0.01475	0.0456747	yes	protein_coding
ABCC6	XLOC_020361	XLOC_020361	16:16148927-16224261	1week	H9SC	OK	1.03829	0.301701	-1.78302	-1.13783	0.01685	0.051081	no	protein_coding
ABCC6	XLOC_020361	XLOC_020361	16:16148927-16224261	1week	4weeks	OK	1.03829	0.758823	-0.452378	-0.471255	0.42395	0.609849	no	protein_coding
ABCC6	XLOC_020361	XLOC_020361	16:16148927-16224261	1week	NPC	OK	1.03829	0.6628	-0.647568	-0.593707	0.22465	0.395476	no	protein_coding
ABCC6	XLOC_020361	XLOC_020361	16:16148927-16224261	1week	2weeks	OK	1.03829	0.681433	-0.607571	-0.575221	0.2462	0.419793	no	protein_coding
ABCC6P1	XLOC_019158	XLOC_019158	16:18570447-18598328	1week	4weeks	OK	1.43116	0.411844	-1.79702	-1.31492	0.02675	0.0751149	no	transcribed_unprocessed_pseudogene
ABCC6P1	XLOC_019158	XLOC_019158	16:18570447-18598328	1week	2weeks	OK	1.43116	0.46177	-1.63194	-1.39851	0.0154	0.0473669	yes	transcribed_unprocessed_pseudogene
ABCC6P1	XLOC_019158	XLOC_019158	16:18570447-18598328	1week	H9SC	OK	1.43116	0.075595	-4.24275	-0.89389	0.04035	0.105499	no	transcribed_unprocessed_pseudogene
ABCC6P1	XLOC_019158	XLOC_019158	16:18570447-18598328	1week	NPC	OK	1.43116	0.530241	-1.43247	-1.34059	0.01765	0.0531184	no	transcribed_unprocessed_pseudogene
ABCC8	XLOC_009193	XLOC_009193	11:17392884-17476845	4weeks	NPC	OK	10.7437	7.07257	-0.603189	-0.427861	0.32515	0.508765	no	protein_coding
ABCC8	XLOC_009193	XLOC_009193	11:17392884-17476845	H9SC	NPC	OK	2.26158	7.07257	1.6449	1.17006	0.03315	0.0897843	no	protein_coding
ABCC8	XLOC_009193	XLOC_009193	11:17392884-17476845	4weeks	H9SC	OK	10.7437	2.26158	-2.24809	-2.56243	5e-05	0.000290592	yes	protein_coding
ABCC8	XLOC_009193	XLOC_009193	11:17392884-17476845	2weeks	4weeks	OK	7.5416	10.7437	0.510552	0.472505	0.2971	0.477565	no	protein_coding
ABCC8	XLOC_009193	XLOC_009193	11:17392884-17476845	2weeks	H9SC	OK	7.5416	2.26158	-1.73754	-1.61576	0.00145	0.00615962	yes	protein_coding
ABCC8	XLOC_009193	XLOC_009193	11:17392884-17476845	2weeks	NPC	OK	7.5416	7.07257	-0.0926366	-0.0601208	0.88665	0.937251	no	protein_coding
ABCC8	XLOC_009193	XLOC_009193	11:17392884-17476845	1week	NPC	OK	6.69827	7.07257	0.0784459	0.0595429	0.86045	0.923061	no	protein_coding
ABCC8	XLOC_009193	XLOC_009193	11:17392884-17476845	1week	2weeks	OK	6.69827	7.5416	0.171083	0.178777	0.6742	0.809529	no	protein_coding
ABCC8	XLOC_009193	XLOC_009193	11:17392884-17476845	1week	4weeks	OK	6.69827	10.7437	0.681635	0.937126	0.0796	0.182466	no	protein_coding
ABCC8	XLOC_009193	XLOC_009193	11:17392884-17476845	1week	H9SC	OK	6.69827	2.26158	-1.56646	-2.17657	5e-05	0.000290592	yes	protein_coding
ABCC9	XLOC_012158	XLOC_012158	12:21797400-21941402	2weeks	NPC	OK	5.52111	10.8063	0.968837	2.78411	0.0001	0.000552846	yes	protein_coding
ABCC9	XLOC_012158	XLOC_012158	12:21797400-21941402	4weeks	H9SC	OK	6.816	0.0193522	-8.46028	-0.553194	0.02705	0.0758238	no	protein_coding
ABCC9	XLOC_012158	XLOC_012158	12:21797400-21941402	1week	4weeks	OK	5.64141	6.816	0.27287	0.892864	0.18505	0.344774	no	protein_coding
ABCC9	XLOC_012158	XLOC_012158	12:21797400-21941402	1week	H9SC	OK	5.64141	0.0193522	-8.18741	-0.535361	0.02705	0.0758238	no	protein_coding
ABCC9	XLOC_012158	XLOC_012158	12:21797400-21941402	2weeks	H9SC	OK	5.52111	0.0193522	-8.15631	-0.533297	0.0167	0.0507047	no	protein_coding
ABCC9	XLOC_012158	XLOC_012158	12:21797400-21941402	1week	NPC	OK	5.64141	10.8063	0.937741	3.06023	5e-05	0.000290592	yes	protein_coding
ABCC9	XLOC_012158	XLOC_012158	12:21797400-21941402	H9SC	NPC	OK	0.0193522	10.8063	9.12515	0.596668	0.0166	0.0504558	no	protein_coding
ABCC9	XLOC_012158	XLOC_012158	12:21797400-21941402	1week	2weeks	OK	5.64141	5.52111	-0.031096	-0.092711	0.87525	0.931153	no	protein_coding
ABCC9	XLOC_012158	XLOC_012158	12:21797400-21941402	2weeks	4weeks	OK	5.52111	6.816	0.303966	0.875301	0.14545	0.289295	no	protein_coding
ABCC9	XLOC_012158	XLOC_012158	12:21797400-21941402	4weeks	NPC	OK	6.816	10.8063	0.664871	2.08184	0.001	0.00443458	yes	protein_coding
ABCD1	XLOC_059348	XLOC_059348	X:153724867-153785732	4weeks	NPC	OK	5.65223	4.20353	-0.427221	-0.989494	0.1132	0.239525	no	protein_coding
ABCD1	XLOC_059348	XLOC_059348	X:153724867-153785732	1week	H9SC	OK	4.5067	2.45375	-0.877081	-1.7292	0.01685	0.051081	no	protein_coding
ABCD1	XLOC_059348	XLOC_059348	X:153724867-153785732	2weeks	4weeks	OK	5.64304	5.65223	0.00234722	0.00467121	0.9939	0.996165	no	protein_coding
ABCD1	XLOC_059348	XLOC_059348	X:153724867-153785732	1week	2weeks	OK	4.5067	5.64304	0.324403	0.65036	0.2976	0.478107	no	protein_coding
ABCD1	XLOC_059348	XLOC_059348	X:153724867-153785732	4weeks	H9SC	OK	5.65223	2.45375	-1.20383	-2.35658	0.00125	0.00540487	yes	protein_coding
ABCD1	XLOC_059348	XLOC_059348	X:153724867-153785732	1week	NPC	OK	4.5067	4.20353	-0.100471	-0.235038	0.71025	0.832929	no	protein_coding
ABCD1	XLOC_059348	XLOC_059348	X:153724867-153785732	2weeks	NPC	OK	5.64304	4.20353	-0.424873	-0.849047	0.1275	0.262249	no	protein_coding
ABCD1	XLOC_059348	XLOC_059348	X:153724867-153785732	H9SC	NPC	OK	2.45375	4.20353	0.77661	1.52636	0.0171	0.0517231	no	protein_coding
ABCD1	XLOC_059348	XLOC_059348	X:153724867-153785732	2weeks	H9SC	OK	5.64304	2.45375	-1.20148	-2.10769	0.00045	0.0021712	yes	protein_coding
ABCD1	XLOC_059348	XLOC_059348	X:153724867-153785732	1week	4weeks	OK	4.5067	5.65223	0.32675	0.760073	0.2637	0.438819	no	protein_coding
ABCD2	XLOC_012305	XLOC_012305	12:39550032-39619751	2weeks	NPC	OK	1.8156	2.81798	0.634219	2.61446	5e-05	0.000290592	yes	protein_coding
ABCD2	XLOC_012305	XLOC_012305	12:39550032-39619751	1week	4weeks	OK	2.11132	1.25977	-0.744986	-2.8462	0.0001	0.000552846	yes	protein_coding
ABCD2	XLOC_012305	XLOC_012305	12:39550032-39619751	4weeks	H9SC	OK	1.25977	0.0427377	-4.88151	-4.93918	0.01975	0.0583477	no	protein_coding
ABCD2	XLOC_012305	XLOC_012305	12:39550032-39619751	4weeks	NPC	OK	1.25977	2.81798	1.1615	4.50742	5e-05	0.000290592	yes	protein_coding
ABCD2	XLOC_012305	XLOC_012305	12:39550032-39619751	1week	H9SC	OK	2.11132	0.0427377	-5.62649	-5.72154	0.01975	0.0583477	no	protein_coding
ABCD2	XLOC_012305	XLOC_012305	12:39550032-39619751	2weeks	H9SC	OK	1.8156	0.0427377	-5.40879	-5.49399	0.01125	0.0362948	yes	protein_coding
ABCD2	XLOC_012305	XLOC_012305	12:39550032-39619751	H9SC	NPC	OK	0.0427377	2.81798	6.04301	6.1518	0.00995	0.0327099	yes	protein_coding
ABCD2	XLOC_012305	XLOC_012305	12:39550032-39619751	1week	NPC	OK	2.11132	2.81798	0.416517	1.74961	0.00625	0.0219924	yes	protein_coding
ABCD2	XLOC_012305	XLOC_012305	12:39550032-39619751	2weeks	4weeks	OK	1.8156	1.25977	-0.527283	-1.98329	0.0027	0.0106134	yes	protein_coding
ABCD2	XLOC_012305	XLOC_012305	12:39550032-39619751	1week	2weeks	OK	2.11132	1.8156	-0.217702	-0.881779	0.17	0.324119	no	protein_coding
ABCD3	XLOC_001092	XLOC_001092	1:94418454-94518666	4weeks	H9SC	OK	22.8739	18.073	-0.339868	-1.011	0.1428	0.285348	no	protein_coding
ABCD3	XLOC_001092	XLOC_001092	1:94418454-94518666	H9SC	NPC	OK	18.073	53.3416	1.56143	4.75163	5e-05	0.000290592	yes	protein_coding
ABCD3	XLOC_001092	XLOC_001092	1:94418454-94518666	1week	NPC	OK	41.1335	53.3416	0.37495	1.21809	0.05515	0.136141	no	protein_coding
ABCD3	XLOC_001092	XLOC_001092	1:94418454-94518666	1week	2weeks	OK	41.1335	29.2522	-0.491769	-1.62679	0.01095	0.0354893	yes	protein_coding
ABCD3	XLOC_001092	XLOC_001092	1:94418454-94518666	1week	H9SC	OK	41.1335	18.073	-1.18648	-3.67355	5e-05	0.000290592	yes	protein_coding
ABCD3	XLOC_001092	XLOC_001092	1:94418454-94518666	2weeks	H9SC	OK	29.2522	18.073	-0.694708	-2.14788	0.0007	0.00323265	yes	protein_coding
ABCD3	XLOC_001092	XLOC_001092	1:94418454-94518666	2weeks	NPC	OK	29.2522	53.3416	0.866719	2.81127	5e-05	0.000290592	yes	protein_coding
ABCD3	XLOC_001092	XLOC_001092	1:94418454-94518666	1week	4weeks	OK	41.1335	22.8739	-0.846609	-2.68019	0.0002	0.00104323	yes	protein_coding
ABCD3	XLOC_001092	XLOC_001092	1:94418454-94518666	4weeks	NPC	OK	22.8739	53.3416	1.22156	3.79801	5e-05	0.000290592	yes	protein_coding
ABCD3	XLOC_001092	XLOC_001092	1:94418454-94518666	2weeks	4weeks	OK	29.2522	22.8739	-0.35484	-1.12168	0.07775	0.179077	no	protein_coding
ABCD4	XLOC_016333	XLOC_016333	14:74285422-74303056	2weeks	H9SC	OK	59.6848	47.2476	-0.337122	-1.20953	0.05315	0.132129	no	protein_coding
ABCD4	XLOC_016333	XLOC_016333	14:74285422-74303056	2weeks	4weeks	OK	59.6848	68.606	0.200971	0.719343	0.2634	0.438478	no	protein_coding
ABCD4	XLOC_016333	XLOC_016333	14:74285422-74303056	2weeks	NPC	OK	59.6848	64.8174	0.119018	0.389497	0.48725	0.666424	no	protein_coding
ABCD4	XLOC_016333	XLOC_016333	14:74285422-74303056	1week	H9SC	OK	61.3335	47.2476	-0.376434	-1.34851	0.04735	0.120271	no	protein_coding
ABCD4	XLOC_016333	XLOC_016333	14:74285422-74303056	H9SC	NPC	OK	47.2476	64.8174	0.45614	1.48498	0.0206	0.0604361	no	protein_coding
ABCD4	XLOC_016333	XLOC_016333	14:74285422-74303056	4weeks	NPC	OK	68.606	64.8174	-0.0819528	-0.266281	0.6765	0.811006	no	protein_coding
ABCD4	XLOC_016333	XLOC_016333	14:74285422-74303056	4weeks	H9SC	OK	68.606	47.2476	-0.538093	-1.91404	0.00555	0.0198518	yes	protein_coding
ABCD4	XLOC_016333	XLOC_016333	14:74285422-74303056	1week	2weeks	OK	61.3335	59.6848	-0.0393113	-0.141721	0.8205	0.899874	no	protein_coding
ABCD4	XLOC_016333	XLOC_016333	14:74285422-74303056	1week	4weeks	OK	61.3335	68.606	0.16166	0.577755	0.40295	0.589424	no	protein_coding
ABCD4	XLOC_016333	XLOC_016333	14:74285422-74303056	1week	NPC	OK	61.3335	64.8174	0.0797069	0.260516	0.67795	0.812014	no	protein_coding
ABCE1	XLOC_039173	XLOC_039173	4:144967111-145180161	1week	4weeks	OK	26.8058	33.2368	0.310236	0.761549	0.27445	0.451491	no	protein_coding
ABCE1	XLOC_039173	XLOC_039173	4:144967111-145180161	1week	H9SC	OK	26.8058	129.744	2.27505	6.06918	5e-05	0.000290592	yes	protein_coding
ABCE1	XLOC_039173	XLOC_039173	4:144967111-145180161	4weeks	NPC	OK	33.2368	30.507	-0.123639	-0.311345	0.6211	0.772131	no	protein_coding
ABCE1	XLOC_039173	XLOC_039173	4:144967111-145180161	2weeks	NPC	OK	30.7381	30.507	-0.0108868	-0.0236601	0.9655	0.979803	no	protein_coding
ABCE1	XLOC_039173	XLOC_039173	4:144967111-145180161	2weeks	4weeks	OK	30.7381	33.2368	0.112753	0.245327	0.6949	0.823547	no	protein_coding
ABCE1	XLOC_039173	XLOC_039173	4:144967111-145180161	1week	2weeks	OK	26.8058	30.7381	0.197484	0.421057	0.50325	0.680013	no	protein_coding
ABCE1	XLOC_039173	XLOC_039173	4:144967111-145180161	H9SC	NPC	OK	129.744	30.507	-2.08845	-5.74263	5e-05	0.000290592	yes	protein_coding
ABCE1	XLOC_039173	XLOC_039173	4:144967111-145180161	4weeks	H9SC	OK	33.2368	129.744	1.96481	5.41271	5e-05	0.000290592	yes	protein_coding
ABCE1	XLOC_039173	XLOC_039173	4:144967111-145180161	2weeks	H9SC	OK	30.7381	129.744	2.07757	4.81992	5e-05	0.000290592	yes	protein_coding
ABCE1	XLOC_039173	XLOC_039173	4:144967111-145180161	1week	NPC	OK	26.8058	30.507	0.186597	0.457371	0.4678	0.649684	no	protein_coding
ABCF1	XLOC_043957	XLOC_043957	6:30571375-30597179	1week	NPC	OK	18.3338	24.8485	0.43865	0.817408	0.06515	0.155688	no	protein_coding
ABCF1	XLOC_043957	XLOC_043957	6:30571375-30597179	2weeks	H9SC	OK	19.2283	71.3402	1.89148	4.05423	5e-05	0.000290592	yes	protein_coding
ABCF1	XLOC_043957	XLOC_043957	6:30571375-30597179	1week	4weeks	OK	18.3338	19.8269	0.112955	0.229988	0.6526	0.794647	no	protein_coding
ABCF1	XLOC_043957	XLOC_043957	6:30571375-30597179	H9SC	NPC	OK	71.3402	24.8485	-1.52156	-2.93726	5e-05	0.000290592	yes	protein_coding
ABCF1	XLOC_043957	XLOC_043957	6:30571375-30597179	2weeks	4weeks	OK	19.2283	19.8269	0.0442289	0.094589	0.83885	0.910282	no	protein_coding
ABCF1	XLOC_043957	XLOC_043957	6:30571375-30597179	1week	2weeks	OK	18.3338	19.2283	0.0687262	0.141083	0.75235	0.858886	no	protein_coding
ABCF1	XLOC_043957	XLOC_043957	6:30571375-30597179	4weeks	H9SC	OK	19.8269	71.3402	1.84725	3.92428	5e-05	0.000290592	yes	protein_coding
ABCF1	XLOC_043957	XLOC_043957	6:30571375-30597179	2weeks	NPC	OK	19.2283	24.8485	0.369924	0.718056	0.07825	0.180005	no	protein_coding
ABCF1	XLOC_043957	XLOC_043957	6:30571375-30597179	4weeks	NPC	OK	19.8269	24.8485	0.325695	0.62759	0.16115	0.311757	no	protein_coding
ABCF1	XLOC_043957	XLOC_043957	6:30571375-30597179	1week	H9SC	OK	18.3338	71.3402	1.96021	3.99928	5e-05	0.000290592	yes	protein_coding
ABCF2	XLOC_049156	XLOC_049156	7:151207836-151227230	4weeks	H9SC	OK	20.8263	61.3986	1.5598	2.65166	5e-05	0.000290592	yes	protein_coding
ABCF2	XLOC_049156	XLOC_049156	7:151207836-151227230	2weeks	H9SC	OK	24.1173	61.3986	1.34813	2.27482	0.00085	0.00384228	yes	protein_coding
ABCF2	XLOC_049156	XLOC_049156	7:151207836-151227230	2weeks	NPC	OK	24.1173	29.4273	0.287083	0.418	0.4212	0.607204	no	protein_coding
ABCF2	XLOC_049156	XLOC_049156	7:151207836-151227230	1week	4weeks	OK	23.1371	20.8263	-0.1518	-0.209346	0.62285	0.773489	no	protein_coding
ABCF2	XLOC_049156	XLOC_049156	7:151207836-151227230	4weeks	NPC	OK	20.8263	29.4273	0.498747	0.73022	0.14015	0.281453	no	protein_coding
ABCF2	XLOC_049156	XLOC_049156	7:151207836-151227230	1week	2weeks	OK	23.1371	24.1173	0.0598643	0.0821537	0.8831	0.935283	no	protein_coding
ABCF2	XLOC_049156	XLOC_049156	7:151207836-151227230	1week	NPC	OK	23.1371	29.4273	0.346947	0.43999	0.41755	0.603604	no	protein_coding
ABCF2	XLOC_049156	XLOC_049156	7:151207836-151227230	1week	H9SC	OK	23.1371	61.3986	1.408	1.98861	0.00375	0.0141455	yes	protein_coding
ABCF2	XLOC_049156	XLOC_049156	7:151207836-151227230	2weeks	4weeks	OK	24.1173	20.8263	-0.211664	-0.345324	0.44395	0.628557	no	protein_coding
ABCF2	XLOC_049156	XLOC_049156	7:151207836-151227230	H9SC	NPC	OK	61.3986	29.4273	-1.06105	-1.59594	0.01125	0.0362948	yes	protein_coding
ABCF3	XLOC_036524	XLOC_036524	3:184134018-184684758	1week	H9SC	OK	25.7345	22.1279	-0.217839	-0.160173	0.7283	0.844096	no	protein_coding
ABCF3	XLOC_036524	XLOC_036524	3:184134018-184684758	1week	4weeks	OK	25.7345	32.0716	0.317593	0.259236	0.58515	0.746026	no	protein_coding
ABCF3	XLOC_036524	XLOC_036524	3:184134018-184684758	2weeks	H9SC	OK	27.2203	22.1279	-0.298817	-0.218417	0.60375	0.759464	no	protein_coding
ABCF3	XLOC_036524	XLOC_036524	3:184134018-184684758	2weeks	4weeks	OK	27.2203	32.0716	0.236614	0.191734	0.6606	0.800118	no	protein_coding
ABCF3	XLOC_036524	XLOC_036524	3:184134018-184684758	4weeks	NPC	OK	32.0716	27.7896	-0.20675	-0.168576	0.69905	0.826079	no	protein_coding
ABCF3	XLOC_036524	XLOC_036524	3:184134018-184684758	4weeks	H9SC	OK	32.0716	22.1279	-0.535431	-0.397967	0.3642	0.549982	no	protein_coding
ABCF3	XLOC_036524	XLOC_036524	3:184134018-184684758	1week	2weeks	OK	25.7345	27.2203	0.0809787	0.0647837	0.88695	0.937434	no	protein_coding
ABCF3	XLOC_036524	XLOC_036524	3:184134018-184684758	2weeks	NPC	OK	27.2203	27.7896	0.0298638	0.0238662	0.95125	0.971808	no	protein_coding
ABCF3	XLOC_036524	XLOC_036524	3:184134018-184684758	H9SC	NPC	OK	22.1279	27.7896	0.328681	0.241458	0.5605	0.726795	no	protein_coding
ABCF3	XLOC_036524	XLOC_036524	3:184134018-184684758	1week	NPC	OK	25.7345	27.7896	0.110843	0.0892121	0.8461	0.914555	no	protein_coding
ABCG1	XLOC_033465	XLOC_033465	21:42199688-42297244	4weeks	H9SC	OK	10.4744	0.910318	-3.52435	-7.26419	5e-05	0.000290592	yes	protein_coding
ABCG1	XLOC_033465	XLOC_033465	21:42199688-42297244	1week	2weeks	OK	5.599	6.93809	0.309369	1.02981	0.09375	0.207056	no	protein_coding
ABCG1	XLOC_033465	XLOC_033465	21:42199688-42297244	1week	4weeks	OK	5.599	10.4744	0.903621	3.00715	5e-05	0.000290592	yes	protein_coding
ABCG1	XLOC_033465	XLOC_033465	21:42199688-42297244	2weeks	4weeks	OK	6.93809	10.4744	0.594253	2.38867	0.00025	0.00127768	yes	protein_coding
ABCG1	XLOC_033465	XLOC_033465	21:42199688-42297244	H9SC	NPC	OK	0.910318	2.82774	1.63521	3.2181	5e-05	0.000290592	yes	protein_coding
ABCG1	XLOC_033465	XLOC_033465	21:42199688-42297244	4weeks	NPC	OK	10.4744	2.82774	-1.88914	-6.48944	5e-05	0.000290592	yes	protein_coding
ABCG1	XLOC_033465	XLOC_033465	21:42199688-42297244	2weeks	NPC	OK	6.93809	2.82774	-1.29489	-4.44935	5e-05	0.000290592	yes	protein_coding
ABCG1	XLOC_033465	XLOC_033465	21:42199688-42297244	2weeks	H9SC	OK	6.93809	0.910318	-2.9301	-6.03995	5e-05	0.000290592	yes	protein_coding
ABCG1	XLOC_033465	XLOC_033465	21:42199688-42297244	1week	NPC	OK	5.599	2.82774	-0.985521	-2.93043	5e-05	0.000290592	yes	protein_coding
ABCG1	XLOC_033465	XLOC_033465	21:42199688-42297244	1week	H9SC	OK	5.599	0.910318	-2.62073	-5.10306	5e-05	0.000290592	yes	protein_coding
ABCG2	XLOC_040095	XLOC_040095	4:88090263-88231322	H9SC	NPC	OK	1.29754	0.0352019	-5.20399	-0.414641	0.26005	0.434461	no	protein_coding
ABCG2	XLOC_040095	XLOC_040095	4:88090263-88231322	4weeks	H9SC	OK	0.0426881	1.29754	4.92581	0.475522	0.0017	0.00708511	yes	protein_coding
ABCG2	XLOC_040095	XLOC_040095	4:88090263-88231322	1week	H9SC	OK	0.0123837	1.29754	6.7112	0.186207	0.22635	0.397448	no	protein_coding
ABCG2	XLOC_040095	XLOC_040095	4:88090263-88231322	2weeks	H9SC	OK	0.0331401	1.29754	5.29106	0.395155	0.26015	0.43459	no	protein_coding
ABCG4	XLOC_008732	XLOC_008732	11:119149011-119162653	2weeks	4weeks	OK	6.25658	9.31424	0.574064	1.03769	0.10785	0.230691	no	protein_coding
ABCG4	XLOC_008732	XLOC_008732	11:119149011-119162653	4weeks	H9SC	OK	9.31424	0.351737	-4.72687	-3.33341	5e-05	0.000290592	yes	protein_coding
ABCG4	XLOC_008732	XLOC_008732	11:119149011-119162653	2weeks	NPC	OK	6.25658	3.72884	-0.746647	-1.2359	0.03465	0.0931388	no	protein_coding
ABCG4	XLOC_008732	XLOC_008732	11:119149011-119162653	1week	2weeks	OK	3.76308	6.25658	0.733459	1.72468	0.00715	0.0246879	yes	protein_coding
ABCG4	XLOC_008732	XLOC_008732	11:119149011-119162653	1week	H9SC	OK	3.76308	0.351737	-3.41934	-2.4901	5e-05	0.000290592	yes	protein_coding
ABCG4	XLOC_008732	XLOC_008732	11:119149011-119162653	H9SC	NPC	OK	0.351737	3.72884	3.40616	2.3676	5e-05	0.000290592	yes	protein_coding
ABCG4	XLOC_008732	XLOC_008732	11:119149011-119162653	2weeks	H9SC	OK	6.25658	0.351737	-4.1528	-2.98812	5e-05	0.000290592	yes	protein_coding
ABCG4	XLOC_008732	XLOC_008732	11:119149011-119162653	1week	NPC	OK	3.76308	3.72884	-0.0131883	-0.0233462	0.96555	0.97983	no	protein_coding
ABCG4	XLOC_008732	XLOC_008732	11:119149011-119162653	4weeks	NPC	OK	9.31424	3.72884	-1.32071	-1.98138	0.00165	0.00689863	yes	protein_coding
ABCG4	XLOC_008732	XLOC_008732	11:119149011-119162653	1week	4weeks	OK	3.76308	9.31424	1.30752	2.56335	0.0004	0.00195271	yes	protein_coding
ABHD1	XLOC_028032	XLOC_028032	2:27123788-27134675	1week	NPC	OK	1.01201	0.785901	-0.3648	-0.183993	0.7032	0.828539	no	protein_coding
ABHD1	XLOC_028032	XLOC_028032	2:27123788-27134675	2weeks	4weeks	OK	1.18141	0.564363	-1.06582	-0.53007	0.23515	0.407644	no	protein_coding
ABHD1	XLOC_028032	XLOC_028032	2:27123788-27134675	1week	H9SC	OK	1.01201	0.302215	-1.74357	-0.578593	0.10265	0.222118	no	protein_coding
ABHD1	XLOC_028032	XLOC_028032	2:27123788-27134675	1week	4weeks	OK	1.01201	0.564363	-0.842525	-0.407149	0.41245	0.598885	no	protein_coding
ABHD1	XLOC_028032	XLOC_028032	2:27123788-27134675	2weeks	H9SC	OK	1.18141	0.302215	-1.96687	-0.66146	0.04	0.104751	no	protein_coding
ABHD1	XLOC_028032	XLOC_028032	2:27123788-27134675	2weeks	NPC	OK	1.18141	0.785901	-0.588095	-0.306073	0.4706	0.652251	no	protein_coding
ABHD1	XLOC_028032	XLOC_028032	2:27123788-27134675	1week	2weeks	OK	1.01201	1.18141	0.223295	0.129988	0.7815	0.876617	no	protein_coding
ABHD10	XLOC_035963	XLOC_035963	3:111979009-111993363	2weeks	H9SC	OK	41.7725	30.4815	-0.454619	-1.67103	0.0079	0.026865	yes	protein_coding
ABHD10	XLOC_035963	XLOC_035963	3:111979009-111993363	H9SC	NPC	OK	30.4815	26.961	-0.177061	-0.628919	0.32835	0.512161	no	protein_coding
ABHD10	XLOC_035963	XLOC_035963	3:111979009-111993363	4weeks	H9SC	OK	44.6487	30.4815	-0.550683	-2.06774	0.0033	0.0126502	yes	protein_coding
ABHD10	XLOC_035963	XLOC_035963	3:111979009-111993363	2weeks	NPC	OK	41.7725	26.961	-0.63168	-2.22868	0.0001	0.000552846	yes	protein_coding
ABHD10	XLOC_035963	XLOC_035963	3:111979009-111993363	1week	4weeks	OK	37.6865	44.6487	0.244571	0.902976	0.1948	0.357949	no	protein_coding
ABHD10	XLOC_035963	XLOC_035963	3:111979009-111993363	4weeks	NPC	OK	44.6487	26.961	-0.727744	-2.61845	0.0002	0.00104323	yes	protein_coding
ABHD10	XLOC_035963	XLOC_035963	3:111979009-111993363	2weeks	4weeks	OK	41.7725	44.6487	0.0960637	0.358007	0.575	0.73827	no	protein_coding
ABHD10	XLOC_035963	XLOC_035963	3:111979009-111993363	1week	H9SC	OK	37.6865	30.4815	-0.306112	-1.11498	0.10945	0.233393	no	protein_coding
ABHD10	XLOC_035963	XLOC_035963	3:111979009-111993363	1week	NPC	OK	37.6865	26.961	-0.483172	-1.69048	0.00835	0.0281685	yes	protein_coding
ABHD10	XLOC_035963	XLOC_035963	3:111979009-111993363	1week	2weeks	OK	37.6865	41.7725	0.148508	0.537109	0.39895	0.585535	no	protein_coding
ABHD11	XLOC_048508	XLOC_048508	7:73736093-73738867	4weeks	H9SC	OK	12.0426	13.8187	0.198474	0.683181	0.29825	0.478854	no	protein_coding
ABHD11	XLOC_048508	XLOC_048508	7:73736093-73738867	H9SC	NPC	OK	13.8187	12.2375	-0.175307	-0.537709	0.36465	0.550511	no	protein_coding
ABHD11	XLOC_048508	XLOC_048508	7:73736093-73738867	2weeks	NPC	OK	11.3905	12.2375	0.103481	0.291904	0.5945	0.752806	no	protein_coding
ABHD11	XLOC_048508	XLOC_048508	7:73736093-73738867	2weeks	H9SC	OK	11.3905	13.8187	0.278788	0.90671	0.13015	0.266313	no	protein_coding
ABHD11	XLOC_048508	XLOC_048508	7:73736093-73738867	1week	2weeks	OK	9.56379	11.3905	0.252176	0.577175	0.31195	0.49415	no	protein_coding
ABHD11	XLOC_048508	XLOC_048508	7:73736093-73738867	1week	4weeks	OK	9.56379	12.0426	0.33249	0.782051	0.20675	0.373295	no	protein_coding
ABHD11	XLOC_048508	XLOC_048508	7:73736093-73738867	4weeks	NPC	OK	12.0426	12.2375	0.0231676	0.0681597	0.9077	0.948265	no	protein_coding
ABHD11	XLOC_048508	XLOC_048508	7:73736093-73738867	1week	NPC	OK	9.56379	12.2375	0.355657	0.790062	0.18085	0.339156	no	protein_coding
ABHD11	XLOC_048508	XLOC_048508	7:73736093-73738867	1week	H9SC	OK	9.56379	13.8187	0.530964	1.28208	0.05795	0.141725	no	protein_coding
ABHD11	XLOC_048508	XLOC_048508	7:73736093-73738867	2weeks	4weeks	OK	11.3905	12.0426	0.0803137	0.249306	0.67485	0.809956	no	protein_coding
ABHD12	XLOC_032701	XLOC_032701	20:25248068-25390983	1week	NPC	OK	25.052	21.6555	-0.210195	-0.32441	0.5438	0.713588	no	protein_coding
ABHD12	XLOC_032701	XLOC_032701	20:25248068-25390983	H9SC	NPC	OK	31.7252	21.6555	-0.550899	-0.920173	0.10025	0.218042	no	protein_coding
ABHD12	XLOC_032701	XLOC_032701	20:25248068-25390983	1week	2weeks	OK	25.052	27.5835	0.13888	0.217595	0.67735	0.81162	no	protein_coding
ABHD12	XLOC_032701	XLOC_032701	20:25248068-25390983	4weeks	H9SC	OK	31.2019	31.7252	0.0239943	0.0432374	0.93825	0.964521	no	protein_coding
ABHD12	XLOC_032701	XLOC_032701	20:25248068-25390983	1week	H9SC	OK	25.052	31.7252	0.340703	0.634818	0.27165	0.448285	no	protein_coding
ABHD12	XLOC_032701	XLOC_032701	20:25248068-25390983	4weeks	NPC	OK	31.2019	21.6555	-0.526904	-0.794577	0.1544	0.302089	no	protein_coding
ABHD12	XLOC_032701	XLOC_032701	20:25248068-25390983	2weeks	NPC	OK	27.5835	21.6555	-0.349075	-0.505031	0.3058	0.487231	no	protein_coding
ABHD12	XLOC_032701	XLOC_032701	20:25248068-25390983	2weeks	H9SC	OK	27.5835	31.7252	0.201823	0.343121	0.52175	0.695315	no	protein_coding
ABHD12	XLOC_032701	XLOC_032701	20:25248068-25390983	1week	4weeks	OK	25.052	31.2019	0.316709	0.521127	0.3804	0.566886	no	protein_coding
ABHD12	XLOC_032701	XLOC_032701	20:25248068-25390983	2weeks	4weeks	OK	27.5835	31.2019	0.177829	0.272047	0.6299	0.778759	no	protein_coding
ABHD13	XLOC_013906	XLOC_013906	13:108218378-108234255	4weeks	H9SC	OK	3.42321	3.89052	0.184614	0.799514	0.2469	0.420558	no	protein_coding
ABHD13	XLOC_013906	XLOC_013906	13:108218378-108234255	1week	NPC	OK	4.87365	3.99063	-0.288386	-1.29269	0.0425	0.110071	no	protein_coding
ABHD13	XLOC_013906	XLOC_013906	13:108218378-108234255	2weeks	H9SC	OK	3.96604	3.89052	-0.0277347	-0.121894	0.84595	0.914462	no	protein_coding
ABHD13	XLOC_013906	XLOC_013906	13:108218378-108234255	1week	H9SC	OK	4.87365	3.89052	-0.325038	-1.45228	0.03705	0.098395	no	protein_coding
ABHD13	XLOC_013906	XLOC_013906	13:108218378-108234255	1week	2weeks	OK	4.87365	3.96604	-0.297304	-1.33191	0.0382	0.100868	no	protein_coding
ABHD13	XLOC_013906	XLOC_013906	13:108218378-108234255	H9SC	NPC	OK	3.89052	3.99063	0.0366527	0.161177	0.7933	0.884094	no	protein_coding
ABHD13	XLOC_013906	XLOC_013906	13:108218378-108234255	4weeks	NPC	OK	3.42321	3.99063	0.221266	0.961166	0.12605	0.259899	no	protein_coding
ABHD13	XLOC_013906	XLOC_013906	13:108218378-108234255	2weeks	NPC	OK	3.96604	3.99063	0.00891803	0.0393179	0.94485	0.968186	no	protein_coding
ABHD13	XLOC_013906	XLOC_013906	13:108218378-108234255	2weeks	4weeks	OK	3.96604	3.42321	-0.212348	-0.921936	0.1534	0.300608	no	protein_coding
ABHD13	XLOC_013906	XLOC_013906	13:108218378-108234255	1week	4weeks	OK	4.87365	3.42321	-0.509652	-2.24856	0.0014	0.00597773	yes	protein_coding
ABHD15	XLOC_023076	XLOC_023076	17:29560546-30186475	2weeks	NPC	OK	2.58815	2.22369	-0.218968	-0.175551	0.75645	0.861509	no	protein_coding
ABHD15	XLOC_023076	XLOC_023076	17:29560546-30186475	1week	NPC	OK	3.28545	2.22369	-0.563134	-0.539535	0.41045	0.596961	no	protein_coding
ABHD15	XLOC_023076	XLOC_023076	17:29560546-30186475	4weeks	H9SC	OK	2.3862	0.412369	-2.53271	-1.37281	0.2466	0.420231	no	protein_coding
ABHD15	XLOC_023076	XLOC_023076	17:29560546-30186475	1week	H9SC	OK	3.28545	0.412369	-2.99408	-1.83665	0.20665	0.373154	no	protein_coding
ABHD15	XLOC_023076	XLOC_023076	17:29560546-30186475	2weeks	4weeks	OK	2.58815	2.3862	-0.117208	-0.0778548	0.9025	0.945583	no	protein_coding
ABHD15	XLOC_023076	XLOC_023076	17:29560546-30186475	1week	4weeks	OK	3.28545	2.3862	-0.461374	-0.343886	0.6058	0.760988	no	protein_coding
ABHD15	XLOC_023076	XLOC_023076	17:29560546-30186475	2weeks	H9SC	OK	2.58815	0.412369	-2.64991	-1.49928	0.195	0.358178	no	protein_coding
ABHD15	XLOC_023076	XLOC_023076	17:29560546-30186475	H9SC	NPC	OK	0.412369	2.22369	2.43095	1.48134	0.20515	0.371271	no	protein_coding
ABHD15	XLOC_023076	XLOC_023076	17:29560546-30186475	4weeks	NPC	OK	2.3862	2.22369	-0.10176	-0.0751093	0.90545	0.947109	no	protein_coding
ABHD15	XLOC_023076	XLOC_023076	17:29560546-30186475	1week	2weeks	OK	3.28545	2.58815	-0.344167	-0.279132	0.65165	0.793989	no	protein_coding
ABHD17A	XLOC_026606	XLOC_026606	19:1876809-1885547	1week	NPC	OK	24.5664	23.2234	-0.081106	-0.335062	0.59635	0.754147	no	protein_coding
ABHD17A	XLOC_026606	XLOC_026606	19:1876809-1885547	1week	4weeks	OK	24.5664	27.489	0.162167	0.677282	0.33135	0.515356	no	protein_coding
ABHD17A	XLOC_026606	XLOC_026606	19:1876809-1885547	1week	H9SC	OK	24.5664	21.9747	-0.160843	-0.668129	0.33205	0.516107	no	protein_coding
ABHD17A	XLOC_026606	XLOC_026606	19:1876809-1885547	4weeks	NPC	OK	27.489	23.2234	-0.243273	-1.03624	0.103	0.222695	no	protein_coding
ABHD17A	XLOC_026606	XLOC_026606	19:1876809-1885547	H9SC	NPC	OK	21.9747	23.2234	0.0797374	0.33774	0.5994	0.756384	no	protein_coding
ABHD17A	XLOC_026606	XLOC_026606	19:1876809-1885547	2weeks	NPC	OK	24.8307	23.2234	-0.096547	-0.407153	0.4835	0.663241	no	protein_coding
ABHD17A	XLOC_026606	XLOC_026606	19:1876809-1885547	1week	2weeks	OK	24.5664	24.8307	0.015441	0.0638709	0.9184	0.953931	no	protein_coding
ABHD17A	XLOC_026606	XLOC_026606	19:1876809-1885547	4weeks	H9SC	OK	27.489	21.9747	-0.323011	-1.38394	0.0498	0.125341	no	protein_coding
ABHD17A	XLOC_026606	XLOC_026606	19:1876809-1885547	2weeks	H9SC	OK	24.8307	21.9747	-0.176284	-0.747683	0.2393	0.412229	no	protein_coding
ABHD17A	XLOC_026606	XLOC_026606	19:1876809-1885547	2weeks	4weeks	OK	24.8307	27.489	0.146726	0.625837	0.32295	0.506418	no	protein_coding
ABHD17B	XLOC_053166	XLOC_053166	9:71862451-71910931	1week	2weeks	OK	14.9918	12.766	-0.231869	-0.906422	0.15965	0.30968	no	protein_coding
ABHD17B	XLOC_053166	XLOC_053166	9:71862451-71910931	1week	4weeks	OK	14.9918	9.92959	-0.594371	-2.26869	0.0013	0.00559738	yes	protein_coding
ABHD17B	XLOC_053166	XLOC_053166	9:71862451-71910931	1week	NPC	OK	14.9918	19.58	0.385205	1.53963	0.01755	0.0528519	no	protein_coding
ABHD17B	XLOC_053166	XLOC_053166	9:71862451-71910931	4weeks	H9SC	OK	9.92959	29.2292	1.5576	6.24149	5e-05	0.000290592	yes	protein_coding
ABHD17B	XLOC_053166	XLOC_053166	9:71862451-71910931	1week	H9SC	OK	14.9918	29.2292	0.963233	3.95308	5e-05	0.000290592	yes	protein_coding
ABHD17B	XLOC_053166	XLOC_053166	9:71862451-71910931	4weeks	NPC	OK	9.92959	19.58	0.979576	3.82747	5e-05	0.000290592	yes	protein_coding
ABHD17B	XLOC_053166	XLOC_053166	9:71862451-71910931	2weeks	H9SC	OK	12.766	29.2292	1.1951	4.91694	5e-05	0.000290592	yes	protein_coding
ABHD17B	XLOC_053166	XLOC_053166	9:71862451-71910931	2weeks	4weeks	OK	12.766	9.92959	-0.362502	-1.38665	0.0308	0.0845018	no	protein_coding
ABHD17B	XLOC_053166	XLOC_053166	9:71862451-71910931	2weeks	NPC	OK	12.766	19.58	0.617074	2.47224	5e-05	0.000290592	yes	protein_coding
ABHD17B	XLOC_053166	XLOC_053166	9:71862451-71910931	H9SC	NPC	OK	29.2292	19.58	-0.578028	-2.43747	0.0002	0.00104323	yes	protein_coding
ABHD17C	XLOC_017590	XLOC_017590	15:80679683-80755621	H9SC	NPC	OK	4.63917	6.34866	0.452586	1.0562	0.09625	0.211319	no	protein_coding
ABHD17C	XLOC_017590	XLOC_017590	15:80679683-80755621	1week	2weeks	OK	5.11227	5.53092	0.113555	0.301478	0.63035	0.77914	no	protein_coding
ABHD17C	XLOC_017590	XLOC_017590	15:80679683-80755621	2weeks	NPC	OK	5.53092	6.34866	0.198934	0.463761	0.4028	0.589296	no	protein_coding
ABHD17C	XLOC_017590	XLOC_017590	15:80679683-80755621	1week	H9SC	OK	5.11227	4.63917	-0.140098	-0.372458	0.58695	0.747277	no	protein_coding
ABHD17C	XLOC_017590	XLOC_017590	15:80679683-80755621	4weeks	H9SC	OK	4.7324	4.63917	-0.028704	-0.0788207	0.90605	0.947412	no	protein_coding
ABHD17C	XLOC_017590	XLOC_017590	15:80679683-80755621	2weeks	H9SC	OK	5.53092	4.63917	-0.253652	-0.690232	0.2683	0.444355	no	protein_coding
ABHD17C	XLOC_017590	XLOC_017590	15:80679683-80755621	1week	4weeks	OK	5.11227	4.7324	-0.111394	-0.298305	0.6612	0.800492	no	protein_coding
ABHD17C	XLOC_017590	XLOC_017590	15:80679683-80755621	4weeks	NPC	OK	4.7324	6.34866	0.423882	0.994758	0.11755	0.246486	no	protein_coding
ABHD17C	XLOC_017590	XLOC_017590	15:80679683-80755621	2weeks	4weeks	OK	5.53092	4.7324	-0.224948	-0.616799	0.3215	0.504766	no	protein_coding
ABHD17C	XLOC_017590	XLOC_017590	15:80679683-80755621	1week	NPC	OK	5.11227	6.34866	0.312488	0.71607	0.25465	0.428473	no	protein_coding
ABHD2	XLOC_017680	XLOC_017680	15:89087077-89202360	1week	2weeks	OK	36.0661	50.7758	0.493497	0.972419	0.13065	0.267026	no	protein_coding
ABHD2	XLOC_017680	XLOC_017680	15:89087077-89202360	1week	4weeks	OK	36.0661	54.7312	0.60172	1.21993	0.07795	0.179448	no	protein_coding
ABHD2	XLOC_017680	XLOC_017680	15:89087077-89202360	1week	NPC	OK	36.0661	31.7681	-0.183064	-0.326189	0.6119	0.76554	no	protein_coding
ABHD2	XLOC_017680	XLOC_017680	15:89087077-89202360	4weeks	H9SC	OK	54.7312	16.3499	-1.74308	-3.5593	5e-05	0.000290592	yes	protein_coding
ABHD2	XLOC_017680	XLOC_017680	15:89087077-89202360	4weeks	NPC	OK	54.7312	31.7681	-0.784785	-1.43575	0.03175	0.086654	no	protein_coding
ABHD2	XLOC_017680	XLOC_017680	15:89087077-89202360	1week	H9SC	OK	36.0661	16.3499	-1.14136	-2.25569	0.0009	0.00404238	yes	protein_coding
ABHD2	XLOC_017680	XLOC_017680	15:89087077-89202360	2weeks	H9SC	OK	50.7758	16.3499	-1.63486	-3.24327	5e-05	0.000290592	yes	protein_coding
ABHD2	XLOC_017680	XLOC_017680	15:89087077-89202360	2weeks	NPC	OK	50.7758	31.7681	-0.676561	-1.20924	0.0415	0.107978	no	protein_coding
ABHD2	XLOC_017680	XLOC_017680	15:89087077-89202360	H9SC	NPC	OK	16.3499	31.7681	0.958298	1.71697	0.01035	0.0338157	yes	protein_coding
ABHD2	XLOC_017680	XLOC_017680	15:89087077-89202360	2weeks	4weeks	OK	50.7758	54.7312	0.108223	0.22029	0.7248	0.841973	no	protein_coding
ABHD3	XLOC_024817	XLOC_024817	18:21650896-21704805	1week	4weeks	OK	8.47121	5.77632	-0.552416	-1.17365	0.06925	0.163412	no	protein_coding
ABHD3	XLOC_024817	XLOC_024817	18:21650896-21704805	1week	H9SC	OK	8.47121	6.54552	-0.372059	-0.918508	0.1894	0.350666	no	protein_coding
ABHD3	XLOC_024817	XLOC_024817	18:21650896-21704805	2weeks	NPC	OK	6.09504	9.29714	0.60915	1.85894	0.0011	0.00482537	yes	protein_coding
ABHD3	XLOC_024817	XLOC_024817	18:21650896-21704805	2weeks	H9SC	OK	6.09504	6.54552	0.102872	0.249251	0.68425	0.816374	no	protein_coding
ABHD3	XLOC_024817	XLOC_024817	18:21650896-21704805	4weeks	NPC	OK	5.77632	9.29714	0.686635	1.54853	0.0171	0.0517231	no	protein_coding
ABHD3	XLOC_024817	XLOC_024817	18:21650896-21704805	4weeks	H9SC	OK	5.77632	6.54552	0.180357	0.353998	0.59875	0.75591	no	protein_coding
ABHD3	XLOC_024817	XLOC_024817	18:21650896-21704805	1week	2weeks	OK	8.47121	6.09504	-0.474931	-1.30568	0.0324	0.0880829	no	protein_coding
ABHD3	XLOC_024817	XLOC_024817	18:21650896-21704805	H9SC	NPC	OK	6.54552	9.29714	0.506278	1.35721	0.04845	0.122579	no	protein_coding
ABHD3	XLOC_024817	XLOC_024817	18:21650896-21704805	2weeks	4weeks	OK	6.09504	5.77632	-0.0774848	-0.162344	0.76765	0.868077	no	protein_coding
ABHD3	XLOC_024817	XLOC_024817	18:21650896-21704805	1week	NPC	OK	8.47121	9.29714	0.13422	0.422088	0.482	0.662003	no	protein_coding
ABHD4	XLOC_014877	XLOC_014877	14:22595807-22613215	4weeks	NPC	OK	29.674	27.798	-0.0942188	-0.138753	0.75905	0.863001	no	protein_coding
ABHD4	XLOC_014877	XLOC_014877	14:22595807-22613215	2weeks	H9SC	OK	24.4582	19.286	-0.342765	-0.45849	0.2866	0.465625	no	protein_coding
ABHD4	XLOC_014877	XLOC_014877	14:22595807-22613215	2weeks	NPC	OK	24.4582	27.798	0.184662	0.225721	0.60055	0.757135	no	protein_coding
ABHD4	XLOC_014877	XLOC_014877	14:22595807-22613215	1week	2weeks	OK	15.7532	24.4582	0.63468	0.729823	0.07955	0.182369	no	protein_coding
ABHD4	XLOC_014877	XLOC_014877	14:22595807-22613215	1week	4weeks	OK	15.7532	29.674	0.913561	1.234	0.0193	0.0572631	no	protein_coding
ABHD4	XLOC_014877	XLOC_014877	14:22595807-22613215	1week	NPC	OK	15.7532	27.798	0.819342	0.872098	0.07575	0.175427	no	protein_coding
ABHD4	XLOC_014877	XLOC_014877	14:22595807-22613215	1week	H9SC	OK	15.7532	19.286	0.291915	0.332174	0.42855	0.614147	no	protein_coding
ABHD4	XLOC_014877	XLOC_014877	14:22595807-22613215	2weeks	4weeks	OK	24.4582	29.674	0.278881	0.482055	0.29125	0.470858	no	protein_coding
ABHD4	XLOC_014877	XLOC_014877	14:22595807-22613215	H9SC	NPC	OK	19.286	27.798	0.527427	0.637118	0.21345	0.381953	no	protein_coding
ABHD4	XLOC_014877	XLOC_014877	14:22595807-22613215	4weeks	H9SC	OK	29.674	19.286	-0.621646	-1.0497	0.0498	0.125341	no	protein_coding
ABHD5	XLOC_035509	XLOC_035509	3:43286511-43734371	4weeks	H9SC	OK	9.60006	14.7295	0.617593	0.88397	0.18865	0.349714	no	protein_coding
ABHD5	XLOC_035509	XLOC_035509	3:43286511-43734371	1week	NPC	OK	7.39895	12.4831	0.75458	1.02574	0.07915	0.181644	no	protein_coding
ABHD5	XLOC_035509	XLOC_035509	3:43286511-43734371	4weeks	NPC	OK	9.60006	12.4831	0.378857	0.556729	0.34785	0.533018	no	protein_coding
ABHD5	XLOC_035509	XLOC_035509	3:43286511-43734371	1week	2weeks	OK	7.39895	10.8815	0.556487	0.662501	0.26585	0.441411	no	protein_coding
ABHD5	XLOC_035509	XLOC_035509	3:43286511-43734371	1week	4weeks	OK	7.39895	9.60006	0.375723	0.477574	0.43245	0.617961	no	protein_coding
ABHD5	XLOC_035509	XLOC_035509	3:43286511-43734371	2weeks	H9SC	OK	10.8815	14.7295	0.436828	0.576202	0.37245	0.558703	no	protein_coding
ABHD5	XLOC_035509	XLOC_035509	3:43286511-43734371	1week	H9SC	OK	7.39895	14.7295	0.993316	1.32008	0.0433	0.111818	no	protein_coding
ABHD5	XLOC_035509	XLOC_035509	3:43286511-43734371	2weeks	NPC	OK	10.8815	12.4831	0.198093	0.26718	0.62845	0.777721	no	protein_coding
ABHD5	XLOC_035509	XLOC_035509	3:43286511-43734371	2weeks	4weeks	OK	10.8815	9.60006	-0.180764	-0.228198	0.70525	0.829997	no	protein_coding
ABHD5	XLOC_035509	XLOC_035509	3:43286511-43734371	H9SC	NPC	OK	14.7295	12.4831	-0.238736	-0.372685	0.5612	0.727393	no	protein_coding
ABHD6	XLOC_035686	XLOC_035686	3:58237505-58295693	1week	2weeks	OK	10.5592	13.7857	0.384679	0.76666	0.21335	0.381851	no	protein_coding
ABHD6	XLOC_035686	XLOC_035686	3:58237505-58295693	2weeks	H9SC	OK	13.7857	2.68047	-2.36262	-4.47754	5e-05	0.000290592	yes	protein_coding
ABHD6	XLOC_035686	XLOC_035686	3:58237505-58295693	H9SC	NPC	OK	2.68047	4.03108	0.588679	1.14107	0.0325	0.0883041	no	protein_coding
ABHD6	XLOC_035686	XLOC_035686	3:58237505-58295693	1week	4weeks	OK	10.5592	19.266	0.867559	2.09933	0.0051	0.018455	yes	protein_coding
ABHD6	XLOC_035686	XLOC_035686	3:58237505-58295693	2weeks	4weeks	OK	13.7857	19.266	0.48288	1.16984	0.0662	0.15772	no	protein_coding
ABHD6	XLOC_035686	XLOC_035686	3:58237505-58295693	2weeks	NPC	OK	13.7857	4.03108	-1.77394	-3.62789	5e-05	0.000290592	yes	protein_coding
ABHD6	XLOC_035686	XLOC_035686	3:58237505-58295693	4weeks	NPC	OK	19.266	4.03108	-2.25682	-5.67566	5e-05	0.000290592	yes	protein_coding
ABHD6	XLOC_035686	XLOC_035686	3:58237505-58295693	1week	H9SC	OK	10.5592	2.68047	-1.97794	-3.74584	5e-05	0.000290592	yes	protein_coding
ABHD6	XLOC_035686	XLOC_035686	3:58237505-58295693	1week	NPC	OK	10.5592	4.03108	-1.38926	-2.83882	5e-05	0.000290592	yes	protein_coding
ABHD6	XLOC_035686	XLOC_035686	3:58237505-58295693	4weeks	H9SC	OK	19.266	2.68047	-2.8455	-6.40382	5e-05	0.000290592	yes	protein_coding
ABHD8	XLOC_026971	XLOC_026971	19:17292130-17334829	4weeks	H9SC	OK	27.2231	4.85314	-2.48784	-3.51849	5e-05	0.000290592	yes	protein_coding
ABHD8	XLOC_026971	XLOC_026971	19:17292130-17334829	H9SC	NPC	OK	4.85314	9.07853	0.903541	1.13485	0.06725	0.159697	no	protein_coding
ABHD8	XLOC_026971	XLOC_026971	19:17292130-17334829	4weeks	NPC	OK	27.2231	9.07853	-1.5843	-2.98692	5e-05	0.000290592	yes	protein_coding
ABHD8	XLOC_026971	XLOC_026971	19:17292130-17334829	1week	NPC	OK	15.7127	9.07853	-0.791399	-1.34312	0.03195	0.0870787	no	protein_coding
ABHD8	XLOC_026971	XLOC_026971	19:17292130-17334829	2weeks	4weeks	OK	22.7968	27.2231	0.255999	0.603338	0.3431	0.527815	no	protein_coding
ABHD8	XLOC_026971	XLOC_026971	19:17292130-17334829	1week	4weeks	OK	15.7127	27.2231	0.792899	1.71702	0.0163	0.0496989	yes	protein_coding
ABHD8	XLOC_026971	XLOC_026971	19:17292130-17334829	1week	H9SC	OK	15.7127	4.85314	-1.69494	-2.25331	0.0034	0.0129842	yes	protein_coding
ABHD8	XLOC_026971	XLOC_026971	19:17292130-17334829	1week	2weeks	OK	15.7127	22.7968	0.5369	1.08276	0.08725	0.195987	no	protein_coding
ABHD8	XLOC_026971	XLOC_026971	19:17292130-17334829	2weeks	NPC	OK	22.7968	9.07853	-1.3283	-2.37056	0.0001	0.000552846	yes	protein_coding
ABHD8	XLOC_026971	XLOC_026971	19:17292130-17334829	2weeks	H9SC	OK	22.7968	4.85314	-2.23184	-3.0582	0.0001	0.000552846	yes	protein_coding
ABI1	XLOC_006442	XLOC_006442	10:26697658-26861087	4weeks	H9SC	OK	22.9744	21.0155	-0.128573	-0.459192	0.4997	0.677151	no	protein_coding
ABI1	XLOC_006442	XLOC_006442	10:26697658-26861087	2weeks	4weeks	OK	23.7132	22.9744	-0.0456663	-0.182304	0.7755	0.872824	no	protein_coding
ABI1	XLOC_006442	XLOC_006442	10:26697658-26861087	1week	2weeks	OK	28.3414	23.7132	-0.257219	-1.0309	0.10635	0.228255	no	protein_coding
ABI1	XLOC_006442	XLOC_006442	10:26697658-26861087	2weeks	NPC	OK	23.7132	32.0621	0.435175	1.7203	0.0031	0.0119779	yes	protein_coding
ABI1	XLOC_006442	XLOC_006442	10:26697658-26861087	2weeks	H9SC	OK	23.7132	21.0155	-0.17424	-0.621735	0.32915	0.512996	no	protein_coding
ABI1	XLOC_006442	XLOC_006442	10:26697658-26861087	1week	H9SC	OK	28.3414	21.0155	-0.431458	-1.5458	0.0291	0.0806115	no	protein_coding
ABI1	XLOC_006442	XLOC_006442	10:26697658-26861087	H9SC	NPC	OK	21.0155	32.0621	0.609415	2.15943	0.0014	0.00597773	yes	protein_coding
ABI1	XLOC_006442	XLOC_006442	10:26697658-26861087	1week	NPC	OK	28.3414	32.0621	0.177957	0.706988	0.2655	0.440976	no	protein_coding
ABI1	XLOC_006442	XLOC_006442	10:26697658-26861087	1week	4weeks	OK	28.3414	22.9744	-0.302885	-1.21529	0.0803	0.183777	no	protein_coding
ABI1	XLOC_006442	XLOC_006442	10:26697658-26861087	4weeks	NPC	OK	22.9744	32.0621	0.480842	1.90289	0.00305	0.0118115	yes	protein_coding
ABI2	XLOC_029429	XLOC_029429	2:203328218-203535410	H9SC	NPC	OK	69.0028	95.3959	0.467273	1.19173	0.05945	0.1446	no	protein_coding
ABI2	XLOC_029429	XLOC_029429	2:203328218-203535410	2weeks	4weeks	OK	87.6434	95.6472	0.126077	0.282935	0.64235	0.787572	no	protein_coding
ABI2	XLOC_029429	XLOC_029429	2:203328218-203535410	1week	2weeks	OK	76.8476	87.6434	0.189646	0.378724	0.5472	0.716375	no	protein_coding
ABI2	XLOC_029429	XLOC_029429	2:203328218-203535410	2weeks	H9SC	OK	87.6434	69.0028	-0.344991	-0.834354	0.1832	0.342292	no	protein_coding
ABI2	XLOC_029429	XLOC_029429	2:203328218-203535410	4weeks	NPC	OK	95.6472	95.3959	-0.00379519	-0.00891232	0.98805	0.992698	no	protein_coding
ABI2	XLOC_029429	XLOC_029429	2:203328218-203535410	1week	4weeks	OK	76.8476	95.6472	0.315723	0.641356	0.336	0.520379	no	protein_coding
ABI2	XLOC_029429	XLOC_029429	2:203328218-203535410	1week	H9SC	OK	76.8476	69.0028	-0.155345	-0.335228	0.611	0.764891	no	protein_coding
ABI2	XLOC_029429	XLOC_029429	2:203328218-203535410	2weeks	NPC	OK	87.6434	95.3959	0.122282	0.280716	0.62025	0.771501	no	protein_coding
ABI2	XLOC_029429	XLOC_029429	2:203328218-203535410	1week	NPC	OK	76.8476	95.3959	0.311928	0.645488	0.3042	0.485488	no	protein_coding
ABI2	XLOC_029429	XLOC_029429	2:203328218-203535410	4weeks	H9SC	OK	95.6472	69.0028	-0.471068	-1.16839	0.08275	0.188195	no	protein_coding
ABI3BP	XLOC_037370	XLOC_037370	3:100749155-100993515	2weeks	H9SC	OK	3.08334	0	#NUM!	#NUM!	5e-05	0.000290592	yes	protein_coding
ABI3BP	XLOC_037370	XLOC_037370	3:100749155-100993515	4weeks	NPC	OK	2.8071	0.0202561	-7.11458	-0.0792265	0.071	0.166595	no	protein_coding
ABI3BP	XLOC_037370	XLOC_037370	3:100749155-100993515	1week	NPC	OK	1.63411	0.0202561	-6.33401	-0.0705305	0.071	0.166595	no	protein_coding
ABI3BP	XLOC_037370	XLOC_037370	3:100749155-100993515	2weeks	4weeks	OK	3.08334	2.8071	-0.135413	-0.143254	0.7028	0.828279	no	protein_coding
ABI3BP	XLOC_037370	XLOC_037370	3:100749155-100993515	1week	4weeks	OK	1.63411	2.8071	0.780574	0.599182	0.0943	0.208004	no	protein_coding
ABI3BP	XLOC_037370	XLOC_037370	3:100749155-100993515	2weeks	NPC	OK	3.08334	0.0202561	-7.25	-0.0807343	0.03595	0.0959966	no	protein_coding
ABI3BP	XLOC_037370	XLOC_037370	3:100749155-100993515	1week	H9SC	OK	1.63411	0	#NUM!	#NUM!	5e-05	0.000290592	yes	protein_coding
ABI3BP	XLOC_037370	XLOC_037370	3:100749155-100993515	4weeks	H9SC	OK	2.8071	0	#NUM!	#NUM!	5e-05	0.000290592	yes	protein_coding
ABI3BP	XLOC_037370	XLOC_037370	3:100749155-100993515	1week	2weeks	OK	1.63411	3.08334	0.915988	0.69775	0.041	0.10692	no	protein_coding
ABL1	XLOC_052561	XLOC_052561	9:130713945-130887675	1week	2weeks	OK	17.5824	21.4709	0.288255	1.13514	0.06445	0.154367	no	protein_coding
ABL1	XLOC_052561	XLOC_052561	9:130713945-130887675	4weeks	NPC	OK	17.2635	18.7233	0.117103	0.545235	0.3813	0.567741	no	protein_coding
ABL1	XLOC_052561	XLOC_052561	9:130713945-130887675	1week	NPC	OK	17.5824	18.7233	0.0907027	0.415993	0.5094	0.685073	no	protein_coding
ABL1	XLOC_052561	XLOC_052561	9:130713945-130887675	1week	H9SC	OK	17.5824	20.2973	0.207162	0.966186	0.164	0.315649	no	protein_coding
ABL1	XLOC_052561	XLOC_052561	9:130713945-130887675	2weeks	4weeks	OK	21.4709	17.2635	-0.314656	-1.2529	0.0448	0.114957	no	protein_coding
ABL1	XLOC_052561	XLOC_052561	9:130713945-130887675	2weeks	NPC	OK	21.4709	18.7233	-0.197553	-0.783173	0.15055	0.29661	no	protein_coding
ABL1	XLOC_052561	XLOC_052561	9:130713945-130887675	4weeks	H9SC	OK	17.2635	20.2973	0.233562	1.10645	0.10835	0.231514	no	protein_coding
ABL1	XLOC_052561	XLOC_052561	9:130713945-130887675	1week	4weeks	OK	17.5824	17.2635	-0.0264002	-0.121794	0.8642	0.9252	no	protein_coding
ABL1	XLOC_052561	XLOC_052561	9:130713945-130887675	2weeks	H9SC	OK	21.4709	20.2973	-0.0810938	-0.325524	0.58225	0.743807	no	protein_coding
ABL1	XLOC_052561	XLOC_052561	9:130713945-130887675	H9SC	NPC	OK	20.2973	18.7233	-0.116459	-0.548289	0.37825	0.56455	no	protein_coding
ABL2	XLOC_004463	XLOC_004463	1:179099326-179229684	1week	H9SC	OK	4.15124	3.89004	-0.0937578	-0.176293	0.69155	0.821328	no	protein_coding
ABL2	XLOC_004463	XLOC_004463	1:179099326-179229684	2weeks	4weeks	OK	5.20085	5.52151	0.0863166	0.214635	0.69095	0.820959	no	protein_coding
ABL2	XLOC_004463	XLOC_004463	1:179099326-179229684	4weeks	H9SC	OK	5.52151	3.89004	-0.50528	-1.13242	0.02615	0.0737078	no	protein_coding
ABL2	XLOC_004463	XLOC_004463	1:179099326-179229684	H9SC	NPC	OK	3.89004	5.23242	0.427696	0.789265	0.07295	0.17018	no	protein_coding
ABL2	XLOC_004463	XLOC_004463	1:179099326-179229684	1week	NPC	OK	4.15124	5.23242	0.333938	0.631384	0.1651	0.317158	no	protein_coding
ABL2	XLOC_004463	XLOC_004463	1:179099326-179229684	1week	4weeks	OK	4.15124	5.52151	0.411522	0.956314	0.07035	0.165399	no	protein_coding
ABL2	XLOC_004463	XLOC_004463	1:179099326-179229684	2weeks	H9SC	OK	5.20085	3.89004	-0.418963	-0.822613	0.08225	0.18735	no	protein_coding
ABL2	XLOC_004463	XLOC_004463	1:179099326-179229684	4weeks	NPC	OK	5.52151	5.23242	-0.0775837	-0.175252	0.7157	0.836315	no	protein_coding
ABL2	XLOC_004463	XLOC_004463	1:179099326-179229684	1week	2weeks	OK	4.15124	5.20085	0.325205	0.656369	0.17915	0.336686	no	protein_coding
ABL2	XLOC_004463	XLOC_004463	1:179099326-179229684	2weeks	NPC	OK	5.20085	5.23242	0.00873288	0.0172502	0.9703	0.982378	no	protein_coding
ABLIM1	XLOC_007157	XLOC_007157	10:114431112-114685003	1week	NPC	OK	3.61782	2.6801	-0.432833	-0.612725	0.1899	0.351352	no	protein_coding
ABLIM1	XLOC_007157	XLOC_007157	10:114431112-114685003	2weeks	H9SC	OK	7.68472	17.868	1.21731	2.31228	0.00065	0.00302392	yes	protein_coding
ABLIM1	XLOC_007157	XLOC_007157	10:114431112-114685003	H9SC	NPC	OK	17.868	2.6801	-2.73702	-4.42634	5e-05	0.000290592	yes	protein_coding
ABLIM1	XLOC_007157	XLOC_007157	10:114431112-114685003	2weeks	NPC	OK	7.68472	2.6801	-1.51971	-2.13593	5e-05	0.000290592	yes	protein_coding
ABLIM1	XLOC_007157	XLOC_007157	10:114431112-114685003	2weeks	4weeks	OK	7.68472	7.05874	-0.122583	-0.213713	0.70565	0.830193	no	protein_coding
ABLIM1	XLOC_007157	XLOC_007157	10:114431112-114685003	1week	H9SC	OK	3.61782	17.868	2.30419	4.43493	5e-05	0.000290592	yes	protein_coding
ABLIM1	XLOC_007157	XLOC_007157	10:114431112-114685003	4weeks	H9SC	OK	7.05874	17.868	1.3399	2.95839	5e-05	0.000290592	yes	protein_coding
ABLIM1	XLOC_007157	XLOC_007157	10:114431112-114685003	1week	4weeks	OK	3.61782	7.05874	0.964291	1.69991	0.00245	0.00975581	yes	protein_coding
ABLIM1	XLOC_007157	XLOC_007157	10:114431112-114685003	1week	2weeks	OK	3.61782	7.68472	1.08687	1.73195	0.00265	0.0104452	yes	protein_coding
ABLIM1	XLOC_007157	XLOC_007157	10:114431112-114685003	4weeks	NPC	OK	7.05874	2.6801	-1.39712	-2.12026	5e-05	0.000290592	yes	protein_coding
ABLIM2	XLOC_039584	XLOC_039584	4:7965309-8158832	1week	4weeks	OK	9.2895	9.74344	0.06883	0.107432	0.8668	0.92646	no	protein_coding
ABLIM2	XLOC_039584	XLOC_039584	4:7965309-8158832	2weeks	NPC	OK	11.0919	7.85958	-0.496985	-0.978572	0.08435	0.190974	no	protein_coding
ABLIM2	XLOC_039584	XLOC_039584	4:7965309-8158832	1week	H9SC	OK	9.2895	1.91576	-2.27769	-2.18144	0.00015	0.000801963	yes	protein_coding
ABLIM2	XLOC_039584	XLOC_039584	4:7965309-8158832	2weeks	H9SC	OK	11.0919	1.91576	-2.53352	-2.41586	5e-05	0.000290592	yes	protein_coding
ABLIM2	XLOC_039584	XLOC_039584	4:7965309-8158832	2weeks	4weeks	OK	11.0919	9.74344	-0.187007	-0.288535	0.64365	0.788554	no	protein_coding
ABLIM2	XLOC_039584	XLOC_039584	4:7965309-8158832	H9SC	NPC	OK	1.91576	7.85958	2.03654	2.04267	0.0002	0.00104323	yes	protein_coding
ABLIM2	XLOC_039584	XLOC_039584	4:7965309-8158832	4weeks	H9SC	OK	9.74344	1.91576	-2.34652	-2.18232	0.0001	0.000552846	yes	protein_coding
ABLIM2	XLOC_039584	XLOC_039584	4:7965309-8158832	1week	NPC	OK	9.2895	7.85958	-0.241148	-0.483907	0.40005	0.586721	no	protein_coding
ABLIM2	XLOC_039584	XLOC_039584	4:7965309-8158832	4weeks	NPC	OK	9.74344	7.85958	-0.309978	-0.552922	0.3267	0.510413	no	protein_coding
ABLIM2	XLOC_039584	XLOC_039584	4:7965309-8158832	1week	2weeks	OK	9.2895	11.0919	0.255837	0.429926	0.48395	0.663655	no	protein_coding
ABLIM3	XLOC_041832	XLOC_041832	5:149141482-149341802	2weeks	NPC	OK	17.815	2.11153	-3.07674	-4.83369	5e-05	0.000290592	yes	protein_coding
ABLIM3	XLOC_041832	XLOC_041832	5:149141482-149341802	2weeks	H9SC	OK	17.815	0.237073	-6.23162	-2.75721	5e-05	0.000290592	yes	protein_coding
ABLIM3	XLOC_041832	XLOC_041832	5:149141482-149341802	2weeks	4weeks	OK	17.815	31.8836	0.839722	2.2144	0.0004	0.00195271	yes	protein_coding
ABLIM3	XLOC_041832	XLOC_041832	5:149141482-149341802	H9SC	NPC	OK	0.237073	2.11153	3.15488	1.36185	0.0002	0.00104323	yes	protein_coding
ABLIM3	XLOC_041832	XLOC_041832	5:149141482-149341802	1week	4weeks	OK	10.4417	31.8836	1.61045	4.03944	5e-05	0.000290592	yes	protein_coding
ABLIM3	XLOC_041832	XLOC_041832	5:149141482-149341802	1week	2weeks	OK	10.4417	17.815	0.770733	1.91667	0.0022	0.00887946	yes	protein_coding
ABLIM3	XLOC_041832	XLOC_041832	5:149141482-149341802	1week	H9SC	OK	10.4417	0.237073	-5.46088	-2.41262	5e-05	0.000290592	yes	protein_coding
ABLIM3	XLOC_041832	XLOC_041832	5:149141482-149341802	1week	NPC	OK	10.4417	2.11153	-2.306	-3.55696	5e-05	0.000290592	yes	protein_coding
ABLIM3	XLOC_041832	XLOC_041832	5:149141482-149341802	4weeks	H9SC	OK	31.8836	0.237073	-7.07134	-3.1296	5e-05	0.000290592	yes	protein_coding
ABLIM3	XLOC_041832	XLOC_041832	5:149141482-149341802	4weeks	NPC	OK	31.8836	2.11153	-3.91646	-6.17395	5e-05	0.000290592	yes	protein_coding
ABR	XLOC_022615	XLOC_022615	17:997116-1229021	H9SC	NPC	OK	21.2847	31.7154	0.575369	0.653584	0.1691	0.322826	no	protein_coding
ABR	XLOC_022615	XLOC_022615	17:997116-1229021	4weeks	H9SC	OK	91.3671	21.2847	-2.10186	-2.44731	5e-05	0.000290592	yes	protein_coding
ABR	XLOC_022615	XLOC_022615	17:997116-1229021	2weeks	H9SC	OK	79.4954	21.2847	-1.90106	-2.23621	5e-05	0.000290592	yes	protein_coding
ABR	XLOC_022615	XLOC_022615	17:997116-1229021	1week	4weeks	OK	58.5019	91.3671	0.64319	0.873594	0.06755	0.16028	no	protein_coding
ABR	XLOC_022615	XLOC_022615	17:997116-1229021	1week	NPC	OK	58.5019	31.7154	-0.883302	-1.1604	0.0143	0.0445107	yes	protein_coding
ABR	XLOC_022615	XLOC_022615	17:997116-1229021	2weeks	4weeks	OK	79.4954	91.3671	0.200804	0.285814	0.55625	0.723555	no	protein_coding
ABR	XLOC_022615	XLOC_022615	17:997116-1229021	2weeks	NPC	OK	79.4954	31.7154	-1.32569	-1.81932	0.00065	0.00302392	yes	protein_coding
ABR	XLOC_022615	XLOC_022615	17:997116-1229021	4weeks	NPC	OK	91.3671	31.7154	-1.52649	-2.06609	0.0001	0.000552846	yes	protein_coding
ABR	XLOC_022615	XLOC_022615	17:997116-1229021	1week	H9SC	OK	58.5019	21.2847	-1.45867	-1.66103	0.00355	0.0134882	yes	protein_coding
ABR	XLOC_022615	XLOC_022615	17:997116-1229021	1week	2weeks	OK	58.5019	79.4954	0.442386	0.609293	0.2566	0.430552	no	protein_coding
ABRACL	XLOC_044795	XLOC_044795	6:139028681-139043302	2weeks	H9SC	OK	32.587	100.979	1.63168	7.26747	5e-05	0.000290592	yes	protein_coding
ABRACL	XLOC_044795	XLOC_044795	6:139028681-139043302	4weeks	NPC	OK	21.9283	33.5666	0.614231	2.5337	0.00015	0.000801963	yes	protein_coding
ABRACL	XLOC_044795	XLOC_044795	6:139028681-139043302	H9SC	NPC	OK	100.979	33.5666	-1.58895	-7.10113	5e-05	0.000290592	yes	protein_coding
ABRACL	XLOC_044795	XLOC_044795	6:139028681-139043302	1week	NPC	OK	43.8128	33.5666	-0.384327	-1.62488	0.01085	0.0352154	yes	protein_coding
ABRACL	XLOC_044795	XLOC_044795	6:139028681-139043302	1week	2weeks	OK	43.8128	32.587	-0.427054	-1.80006	0.00555	0.0198518	yes	protein_coding
ABRACL	XLOC_044795	XLOC_044795	6:139028681-139043302	4weeks	H9SC	OK	21.9283	100.979	2.20318	9.61898	5e-05	0.000290592	yes	protein_coding
ABRACL	XLOC_044795	XLOC_044795	6:139028681-139043302	1week	H9SC	OK	43.8128	100.979	1.20463	5.40688	5e-05	0.000290592	yes	protein_coding
ABRACL	XLOC_044795	XLOC_044795	6:139028681-139043302	1week	4weeks	OK	43.8128	21.9283	-0.998558	-4.13425	5e-05	0.000290592	yes	protein_coding
ABRACL	XLOC_044795	XLOC_044795	6:139028681-139043302	2weeks	4weeks	OK	32.587	21.9283	-0.571504	-2.35067	0.00035	0.0017304	yes	protein_coding
ABRACL	XLOC_044795	XLOC_044795	6:139028681-139043302	2weeks	NPC	OK	32.587	33.5666	0.0427265	0.179409	0.7538	0.859638	no	protein_coding
ABT1	XLOC_043829	XLOC_043829	6:26596951-26600744	1week	2weeks	OK	5.41997	5.17073	-0.0679175	-0.287211	0.65555	0.796568	no	protein_coding
ABT1	XLOC_043829	XLOC_043829	6:26596951-26600744	1week	4weeks	OK	5.41997	4.91488	-0.141127	-0.593063	0.3955	0.582164	no	protein_coding
ABT1	XLOC_043829	XLOC_043829	6:26596951-26600744	1week	NPC	OK	5.41997	8.63178	0.671374	2.91781	5e-05	0.000290592	yes	protein_coding
ABT1	XLOC_043829	XLOC_043829	6:26596951-26600744	1week	H9SC	OK	5.41997	18.9203	1.80358	7.99949	5e-05	0.000290592	yes	protein_coding
ABT1	XLOC_043829	XLOC_043829	6:26596951-26600744	2weeks	NPC	OK	5.17073	8.63178	0.739292	3.24536	5e-05	0.000290592	yes	protein_coding
ABT1	XLOC_043829	XLOC_043829	6:26596951-26600744	4weeks	NPC	OK	4.91488	8.63178	0.812501	3.54269	5e-05	0.000290592	yes	protein_coding
ABT1	XLOC_043829	XLOC_043829	6:26596951-26600744	4weeks	H9SC	OK	4.91488	18.9203	1.94471	8.65481	5e-05	0.000290592	yes	protein_coding
ABT1	XLOC_043829	XLOC_043829	6:26596951-26600744	2weeks	4weeks	OK	5.17073	4.91488	-0.0732092	-0.310546	0.62715	0.776755	no	protein_coding
ABT1	XLOC_043829	XLOC_043829	6:26596951-26600744	H9SC	NPC	OK	18.9203	8.63178	-1.13221	-5.23327	5e-05	0.000290592	yes	protein_coding
ABT1	XLOC_043829	XLOC_043829	6:26596951-26600744	2weeks	H9SC	OK	5.17073	18.9203	1.8715	8.38791	5e-05	0.000290592	yes	protein_coding
ABTB1	XLOC_036110	XLOC_036110	3:127672934-127680920	4weeks	NPC	OK	4.07655	4.77544	0.228285	0.432484	0.42025	0.606198	no	protein_coding
ABTB1	XLOC_036110	XLOC_036110	3:127672934-127680920	1week	H9SC	OK	4.2754	1.53256	-1.48012	-1.97821	0.0004	0.00195271	yes	protein_coding
ABTB1	XLOC_036110	XLOC_036110	3:127672934-127680920	2weeks	4weeks	OK	3.8347	4.07655	0.0882374	0.167935	0.75945	0.863266	no	protein_coding
ABTB1	XLOC_036110	XLOC_036110	3:127672934-127680920	2weeks	H9SC	OK	3.8347	1.53256	-1.32317	-1.78837	0.0006	0.00281495	yes	protein_coding
ABTB1	XLOC_036110	XLOC_036110	3:127672934-127680920	2weeks	NPC	OK	3.8347	4.77544	0.316522	0.608209	0.22455	0.395402	no	protein_coding
ABTB1	XLOC_036110	XLOC_036110	3:127672934-127680920	1week	4weeks	OK	4.2754	4.07655	-0.0687102	-0.127928	0.82945	0.905059	no	protein_coding
ABTB1	XLOC_036110	XLOC_036110	3:127672934-127680920	4weeks	H9SC	OK	4.07655	1.53256	-1.41141	-1.89421	0.00075	0.00343751	yes	protein_coding
ABTB1	XLOC_036110	XLOC_036110	3:127672934-127680920	1week	2weeks	OK	4.2754	3.8347	-0.156948	-0.296238	0.60025	0.756903	no	protein_coding
ABTB1	XLOC_036110	XLOC_036110	3:127672934-127680920	H9SC	NPC	OK	1.53256	4.77544	1.63969	2.21103	5e-05	0.000290592	yes	protein_coding
ABTB1	XLOC_036110	XLOC_036110	3:127672934-127680920	1week	NPC	OK	4.2754	4.77544	0.159574	0.299837	0.58485	0.745783	no	protein_coding
ABTB2	XLOC_009306	XLOC_009306	11:34150987-34358008	1week	H9SC	OK	5.25562	2.05264	-1.35638	-2.4402	0.00065	0.00302392	yes	protein_coding
ABTB2	XLOC_009306	XLOC_009306	11:34150987-34358008	4weeks	H9SC	OK	3.29466	2.05264	-0.682647	-1.14477	0.0765	0.176782	no	protein_coding
ABTB2	XLOC_009306	XLOC_009306	11:34150987-34358008	4weeks	NPC	OK	3.29466	6.12761	0.895194	2.07134	0.00315	0.0121453	yes	protein_coding
ABTB2	XLOC_009306	XLOC_009306	11:34150987-34358008	H9SC	NPC	OK	2.05264	6.12761	1.57784	3.0052	5e-05	0.000290592	yes	protein_coding
ABTB2	XLOC_009306	XLOC_009306	11:34150987-34358008	1week	NPC	OK	5.25562	6.12761	0.221462	0.591557	0.3286	0.512443	no	protein_coding
ABTB2	XLOC_009306	XLOC_009306	11:34150987-34358008	2weeks	NPC	OK	4.06116	6.12761	0.593433	1.64823	0.00565	0.0201613	yes	protein_coding
ABTB2	XLOC_009306	XLOC_009306	11:34150987-34358008	2weeks	4weeks	OK	4.06116	3.29466	-0.301761	-0.659187	0.27965	0.457558	no	protein_coding
ABTB2	XLOC_009306	XLOC_009306	11:34150987-34358008	2weeks	H9SC	OK	4.06116	2.05264	-0.984408	-1.80196	0.0039	0.0146385	yes	protein_coding
ABTB2	XLOC_009306	XLOC_009306	11:34150987-34358008	1week	4weeks	OK	5.25562	3.29466	-0.673732	-1.43613	0.03945	0.103563	no	protein_coding
ABTB2	XLOC_009306	XLOC_009306	11:34150987-34358008	1week	2weeks	OK	5.25562	4.06116	-0.371971	-0.92152	0.1445	0.287851	no	protein_coding
AC000068.10	XLOC_034044	XLOC_034044	22:19330697-19479215	2weeks	NPC	OK	1.21622	1.6136	0.407884	0.113864	0.85915	0.922386	no	antisense
AC000068.10	XLOC_034044	XLOC_034044	22:19330697-19479215	1week	2weeks	OK	1.26813	1.21622	-0.0602974	-0.0163711	0.9559	0.974552	no	antisense
AC000068.10	XLOC_034044	XLOC_034044	22:19330697-19479215	1week	H9SC	OK	1.26813	0.142903	-3.14959	-0.456025	0.4613	0.644064	no	antisense
AC000068.10	XLOC_034044	XLOC_034044	22:19330697-19479215	1week	NPC	OK	1.26813	1.6136	0.347587	0.100491	0.87585	0.931414	no	antisense
AC000068.10	XLOC_034044	XLOC_034044	22:19330697-19479215	2weeks	4weeks	OK	1.21622	1.9302	0.666352	0.194792	0.7772	0.873798	no	antisense
AC000068.10	XLOC_034044	XLOC_034044	22:19330697-19479215	4weeks	H9SC	OK	1.9302	0.142903	-3.75564	-0.554718	0.49215	0.670718	no	antisense
AC000068.10	XLOC_034044	XLOC_034044	22:19330697-19479215	H9SC	NPC	OK	0.142903	1.6136	3.49717	0.51029	0.47205	0.653481	no	antisense
AC000068.10	XLOC_034044	XLOC_034044	22:19330697-19479215	1week	4weeks	OK	1.26813	1.9302	0.606055	0.184128	0.7783	0.874522	no	antisense
AC000068.10	XLOC_034044	XLOC_034044	22:19330697-19479215	4weeks	NPC	OK	1.9302	1.6136	-0.258468	-0.0813275	0.8831	0.935283	no	antisense
AC000068.10	XLOC_034044	XLOC_034044	22:19330697-19479215	2weeks	H9SC	OK	1.21622	0.142903	-3.08929	-0.443278	0.41215	0.598597	no	antisense
AC000068.5	XLOC_034042	XLOC_034042	22:19330697-19479215	1week	H9SC	OK	1.0204	0.485376	-1.07196	-0.542832	0.38575	0.572235	no	antisense
AC000068.5	XLOC_034042	XLOC_034042	22:19330697-19479215	4weeks	H9SC	OK	0.866138	0.485376	-0.835495	-0.40674	0.50015	0.677492	no	antisense
AC000068.5	XLOC_034042	XLOC_034042	22:19330697-19479215	1week	2weeks	OK	1.0204	1.17199	0.199829	0.129882	0.83685	0.909135	no	antisense
AC000068.5	XLOC_034042	XLOC_034042	22:19330697-19479215	1week	NPC	OK	1.0204	0.967521	-0.0767693	-0.0501103	0.93225	0.961382	no	antisense
AC000068.5	XLOC_034042	XLOC_034042	22:19330697-19479215	H9SC	NPC	OK	0.485376	0.967521	0.995191	0.490235	0.44555	0.629981	no	antisense
AC000068.5	XLOC_034042	XLOC_034042	22:19330697-19479215	2weeks	NPC	OK	1.17199	0.967521	-0.276598	-0.17192	0.75705	0.861726	no	antisense
AC000068.5	XLOC_034042	XLOC_034042	22:19330697-19479215	4weeks	NPC	OK	0.866138	0.967521	0.159696	0.0977905	0.87145	0.929027	no	antisense
AC000068.5	XLOC_034042	XLOC_034042	22:19330697-19479215	2weeks	H9SC	OK	1.17199	0.485376	-1.27179	-0.624969	0.40465	0.591075	no	antisense
AC000068.5	XLOC_034042	XLOC_034042	22:19330697-19479215	2weeks	4weeks	OK	1.17199	0.866138	-0.436294	-0.266167	0.6901	0.820269	no	antisense
AC000068.5	XLOC_034042	XLOC_034042	22:19330697-19479215	1week	4weeks	OK	1.0204	0.866138	-0.236465	-0.151212	0.82835	0.904403	no	antisense
AC000068.9	XLOC_034043	XLOC_034043	22:19330697-19479215	1week	NPC	OK	1.42596	2.21951	0.638309	0.191227	0.7873	0.880432	no	antisense
AC000068.9	XLOC_034043	XLOC_034043	22:19330697-19479215	1week	2weeks	OK	1.42596	2.10412	0.561286	0.167792	0.83205	0.90654	no	antisense
AC000068.9	XLOC_034043	XLOC_034043	22:19330697-19479215	2weeks	4weeks	OK	2.10412	1.74871	-0.266933	-0.0822703	0.88055	0.933916	no	antisense
AC000068.9	XLOC_034043	XLOC_034043	22:19330697-19479215	1week	4weeks	OK	1.42596	1.74871	0.294354	0.0842014	0.8454	0.914186	no	antisense
AC000068.9	XLOC_034043	XLOC_034043	22:19330697-19479215	2weeks	H9SC	OK	2.10412	1.46741	-0.51995	-0.146073	0.8277	0.904046	no	antisense
AC000068.9	XLOC_034043	XLOC_034043	22:19330697-19479215	2weeks	NPC	OK	2.10412	2.21951	0.0770225	0.0250574	0.9183	0.953867	no	antisense
AC000068.9	XLOC_034043	XLOC_034043	22:19330697-19479215	4weeks	H9SC	OK	1.74871	1.46741	-0.253018	-0.0683555	0.8698	0.927976	no	antisense
AC000068.9	XLOC_034043	XLOC_034043	22:19330697-19479215	1week	H9SC	OK	1.42596	1.46741	0.041336	0.0109067	0.89025	0.939073	no	antisense
AC000068.9	XLOC_034043	XLOC_034043	22:19330697-19479215	4weeks	NPC	OK	1.74871	2.21951	0.343955	0.106251	0.87155	0.929122	no	antisense
AC000068.9	XLOC_034043	XLOC_034043	22:19330697-19479215	H9SC	NPC	OK	1.46741	2.21951	0.596973	0.168029	0.7822	0.877068	no	antisense
AC000123.2	XLOC_048926	XLOC_048926	7:127346789-127431924	1week	H9SC	OK	1.12875	0.408374	-1.46676	-2.71013	0.00035	0.0017304	yes	TEC
AC000123.2	XLOC_048926	XLOC_048926	7:127346789-127431924	1week	NPC	OK	1.12875	2.22061	0.976235	2.20894	0.00115	0.00502018	yes	TEC
AC000123.2	XLOC_048926	XLOC_048926	7:127346789-127431924	1week	2weeks	OK	1.12875	0.978031	-0.206771	-0.432749	0.50405	0.680705	no	TEC
AC000123.2	XLOC_048926	XLOC_048926	7:127346789-127431924	2weeks	4weeks	OK	0.978031	1.01642	0.0555441	0.113375	0.8608	0.92328	no	TEC
AC000123.2	XLOC_048926	XLOC_048926	7:127346789-127431924	2weeks	NPC	OK	0.978031	2.22061	1.18301	2.60833	5e-05	0.000290592	yes	TEC
AC000123.2	XLOC_048926	XLOC_048926	7:127346789-127431924	4weeks	H9SC	OK	1.01642	0.408374	-1.31553	-2.38351	0.00135	0.0057877	yes	TEC
AC000123.2	XLOC_048926	XLOC_048926	7:127346789-127431924	4weeks	NPC	OK	1.01642	2.22061	1.12746	2.47789	0.0003	0.00150628	yes	TEC
AC000123.2	XLOC_048926	XLOC_048926	7:127346789-127431924	2weeks	H9SC	OK	0.978031	0.408374	-1.25999	-2.28786	0.00115	0.00502018	yes	TEC
AC000123.2	XLOC_048926	XLOC_048926	7:127346789-127431924	H9SC	NPC	OK	0.408374	2.22061	2.44299	4.69878	5e-05	0.000290592	yes	TEC
AC000123.2	XLOC_048926	XLOC_048926	7:127346789-127431924	1week	4weeks	OK	1.12875	1.01642	-0.151227	-0.315586	0.65055	0.793311	no	TEC
AC000123.3	XLOC_048925	XLOC_048925	7:127346789-127431924	1week	2weeks	OK	1.58055	1.30608	-0.275192	-0.15477	0.8218	0.900605	no	TEC
AC000123.3	XLOC_048925	XLOC_048925	7:127346789-127431924	2weeks	4weeks	OK	1.30608	1.72155	0.398473	0.234835	0.73205	0.846367	no	TEC
AC000123.3	XLOC_048925	XLOC_048925	7:127346789-127431924	2weeks	NPC	OK	1.30608	2.47789	0.923874	0.446243	0.49265	0.671104	no	TEC
AC000123.3	XLOC_048925	XLOC_048925	7:127346789-127431924	H9SC	NPC	OK	0.42167	2.47789	2.55493	1.12184	0.31535	0.498011	no	TEC
AC000123.3	XLOC_048925	XLOC_048925	7:127346789-127431924	2weeks	H9SC	OK	1.30608	0.42167	-1.63105	-0.798524	0.3302	0.514107	no	TEC
AC000123.3	XLOC_048925	XLOC_048925	7:127346789-127431924	1week	H9SC	OK	1.58055	0.42167	-1.90624	-0.945829	0.3402	0.524845	no	TEC
AC000123.3	XLOC_048925	XLOC_048925	7:127346789-127431924	4weeks	H9SC	OK	1.72155	0.42167	-2.02952	-1.04393	0.2655	0.440976	no	TEC
AC000123.3	XLOC_048925	XLOC_048925	7:127346789-127431924	1week	NPC	OK	1.58055	2.47789	0.648683	0.31743	0.66345	0.802112	no	TEC
AC000123.3	XLOC_048925	XLOC_048925	7:127346789-127431924	1week	4weeks	OK	1.58055	1.72155	0.123282	0.0740863	0.92545	0.957726	no	TEC
AC000123.3	XLOC_048925	XLOC_048925	7:127346789-127431924	4weeks	NPC	OK	1.72155	2.47789	0.525401	0.26626	0.69605	0.824281	no	TEC
AC001226.7	XLOC_013766	XLOC_013766	13:77027943-77028482	1week	2weeks	OK	0.953952	0.328746	-1.53694	-0.932249	0.1566	0.305312	no	lincRNA
AC001226.7	XLOC_013766	XLOC_013766	13:77027943-77028482	1week	H9SC	OK	0.953952	0.650304	-0.552803	-0.40162	0.57785	0.740398	no	lincRNA
AC001226.7	XLOC_013766	XLOC_013766	13:77027943-77028482	1week	4weeks	OK	0.953952	0.648007	-0.557906	-0.404403	0.57585	0.738961	no	lincRNA
AC001226.7	XLOC_013766	XLOC_013766	13:77027943-77028482	1week	NPC	OK	0.953952	0.506667	-0.912879	-0.69812	0.3938	0.580568	no	lincRNA
AC002044.1	XLOC_021028	XLOC_021028	16:72665169-73059698	1week	4weeks	OK	1.20888	1.22387	0.0177858	0.00793158	0.96265	0.978289	no	TEC
AC002044.1	XLOC_021028	XLOC_021028	16:72665169-73059698	H9SC	NPC	OK	0	0.883437	#NUM!	#NUM!	0.1351	0.273789	no	TEC
AC002044.1	XLOC_021028	XLOC_021028	16:72665169-73059698	1week	H9SC	OK	1.20888	0	#NUM!	#NUM!	0.1764	0.332907	no	TEC
AC002044.1	XLOC_021028	XLOC_021028	16:72665169-73059698	2weeks	4weeks	OK	1.24819	1.22387	-0.0283777	-0.0126051	0.97615	0.985809	no	TEC
AC002044.1	XLOC_021028	XLOC_021028	16:72665169-73059698	2weeks	NPC	OK	1.24819	0.883437	-0.498635	-0.218497	0.8211	0.900185	no	TEC
AC002044.1	XLOC_021028	XLOC_021028	16:72665169-73059698	1week	NPC	OK	1.20888	0.883437	-0.452471	-0.199033	0.82815	0.9043	no	TEC
AC002044.1	XLOC_021028	XLOC_021028	16:72665169-73059698	4weeks	H9SC	OK	1.22387	0	#NUM!	#NUM!	0.1848	0.344463	no	TEC
AC002044.1	XLOC_021028	XLOC_021028	16:72665169-73059698	1week	2weeks	OK	1.20888	1.24819	0.0461636	0.0200365	0.97095	0.98275	no	TEC
AC002044.1	XLOC_021028	XLOC_021028	16:72665169-73059698	2weeks	H9SC	OK	1.24819	0	#NUM!	#NUM!	0.24975	0.42343	no	TEC
AC002044.1	XLOC_021028	XLOC_021028	16:72665169-73059698	4weeks	NPC	OK	1.22387	0.883437	-0.470257	-0.211833	0.8274	0.903927	no	TEC
AC002044.3	XLOC_021026	XLOC_021026	16:72665169-73059698	1week	4weeks	OK	0.966317	1.22565	0.342984	0.0948913	0.8553	0.920087	no	TEC
AC002044.3	XLOC_021026	XLOC_021026	16:72665169-73059698	H9SC	NPC	OK	0	2.08295	#NUM!	#NUM!	0.0748	0.173644	no	TEC
AC002044.3	XLOC_021026	XLOC_021026	16:72665169-73059698	1week	2weeks	OK	0.966317	0.912507	-0.0826611	-0.0205111	0.9565	0.974884	no	TEC
AC002044.3	XLOC_021026	XLOC_021026	16:72665169-73059698	4weeks	NPC	OK	1.22565	2.08295	0.765074	0.272358	0.6966	0.824634	no	TEC
AC002044.3	XLOC_021026	XLOC_021026	16:72665169-73059698	2weeks	H9SC	OK	0.912507	0	#NUM!	#NUM!	0.23055	0.402252	no	TEC
AC002044.3	XLOC_021026	XLOC_021026	16:72665169-73059698	1week	H9SC	OK	0.966317	0	#NUM!	#NUM!	0.19725	0.361172	no	TEC
AC002044.3	XLOC_021026	XLOC_021026	16:72665169-73059698	2weeks	NPC	OK	0.912507	2.08295	1.19072	0.357913	0.49665	0.674496	no	TEC
AC002044.3	XLOC_021026	XLOC_021026	16:72665169-73059698	2weeks	4weeks	OK	0.912507	1.22565	0.425645	0.112558	0.84135	0.911748	no	TEC
AC002044.3	XLOC_021026	XLOC_021026	16:72665169-73059698	1week	NPC	OK	0.966317	2.08295	1.10806	0.353375	0.5829	0.744309	no	TEC
AC002044.3	XLOC_021026	XLOC_021026	16:72665169-73059698	4weeks	H9SC	OK	1.22565	0	#NUM!	#NUM!	0.214	0.382637	no	TEC
AC002056.3	XLOC_035199	XLOC_035199	22:50754674-50755434	H9SC	NPC	OK	1.58015	0.478239	-1.72426	-1.80183	0.0304	0.0835737	no	processed_pseudogene
AC002056.3	XLOC_035199	XLOC_035199	22:50754674-50755434	1week	H9SC	OK	0.689153	1.58015	1.19717	1.38709	0.06755	0.16028	no	processed_pseudogene
AC002056.3	XLOC_035199	XLOC_035199	22:50754674-50755434	2weeks	H9SC	OK	0.738713	1.58015	1.09698	1.33338	0.05555	0.13696	no	processed_pseudogene
AC002056.3	XLOC_035199	XLOC_035199	22:50754674-50755434	4weeks	H9SC	OK	0.664809	1.58015	1.24905	1.41054	0.0632	0.151973	no	processed_pseudogene
AC002064.7	XLOC_048621	XLOC_048621	7:90335222-91210590	2weeks	4weeks	OK	1.11539	0	#NUM!	#NUM!	0.259	0.433242	no	TEC
AC002064.7	XLOC_048621	XLOC_048621	7:90335222-91210590	H9SC	NPC	OK	1.00732	0.818987	-0.298612	-0.0544255	0.8915	0.939752	no	TEC
AC002064.7	XLOC_048621	XLOC_048621	7:90335222-91210590	1week	2weeks	OK	0.64853	1.11539	0.782301	0.122631	0.70555	0.830133	no	TEC
AC002064.7	XLOC_048621	XLOC_048621	7:90335222-91210590	1week	H9SC	OK	0.64853	1.00732	0.635278	0.0965569	0.7464	0.855321	no	TEC
AC002064.7	XLOC_048621	XLOC_048621	7:90335222-91210590	2weeks	H9SC	OK	1.11539	1.00732	-0.147023	-0.0260189	0.939	0.964955	no	TEC
AC002064.7	XLOC_048621	XLOC_048621	7:90335222-91210590	2weeks	NPC	OK	1.11539	0.818987	-0.445636	-0.0849623	0.81965	0.899392	no	TEC
AC002064.7	XLOC_048621	XLOC_048621	7:90335222-91210590	4weeks	H9SC	OK	0	1.00732	#NUM!	#NUM!	0.20275	0.368161	no	TEC
AC002116.7	XLOC_025920	XLOC_025920	19:36014507-36054762	1week	H9SC	OK	0	2.00022	#NUM!	#NUM!	0.1242	0.257066	no	antisense
AC002116.7	XLOC_025920	XLOC_025920	19:36014507-36054762	H9SC	NPC	OK	2.00022	0.284065	-2.81587	-1.27546	0.25555	0.42939	no	antisense
AC002116.7	XLOC_025920	XLOC_025920	19:36014507-36054762	4weeks	H9SC	OK	0.0862535	2.00022	4.53543	0.843744	0.2359	0.408562	no	antisense
AC002116.7	XLOC_025920	XLOC_025920	19:36014507-36054762	2weeks	H9SC	OK	0.0531551	2.00022	5.23381	0.73779	0.23475	0.407161	no	antisense
AC002117.1	XLOC_023464	XLOC_023464	17:45148501-45171584	1week	2weeks	OK	2.8477	1.835	-0.634013	-0.328936	0.6469	0.790816	no	antisense
AC002117.1	XLOC_023464	XLOC_023464	17:45148501-45171584	4weeks	H9SC	OK	1.9431	0.866557	-1.165	-0.44737	0.50515	0.681614	no	antisense
AC002117.1	XLOC_023464	XLOC_023464	17:45148501-45171584	2weeks	H9SC	OK	1.835	0.866557	-1.08242	-0.389654	0.654	0.795642	no	antisense
AC002117.1	XLOC_023464	XLOC_023464	17:45148501-45171584	H9SC	NPC	OK	0.866557	3.48294	2.00694	0.814417	0.2278	0.399103	no	antisense
AC002117.1	XLOC_023464	XLOC_023464	17:45148501-45171584	1week	H9SC	OK	2.8477	0.866557	-1.71643	-0.679154	0.32	0.503165	no	antisense
AC002117.1	XLOC_023464	XLOC_023464	17:45148501-45171584	1week	4weeks	OK	2.8477	1.9431	-0.551434	-0.330742	0.6372	0.78416	no	antisense
AC002117.1	XLOC_023464	XLOC_023464	17:45148501-45171584	4weeks	NPC	OK	1.9431	3.48294	0.841944	0.53625	0.419	0.605029	no	antisense
AC002117.1	XLOC_023464	XLOC_023464	17:45148501-45171584	2weeks	4weeks	OK	1.835	1.9431	0.0825789	0.0407373	0.9475	0.969649	no	antisense
AC002117.1	XLOC_023464	XLOC_023464	17:45148501-45171584	2weeks	NPC	OK	1.835	3.48294	0.924523	0.501361	0.4742	0.655383	no	antisense
AC002117.1	XLOC_023464	XLOC_023464	17:45148501-45171584	1week	NPC	OK	2.8477	3.48294	0.29051	0.201868	0.7529	0.859157	no	antisense
AC002310.12	XLOC_019342	XLOC_019342	16:30524000-30558498	H9SC	NPC	OK	2.18456	2.4071	0.139953	0.0947988	0.9016	0.945133	no	antisense
AC002310.12	XLOC_019342	XLOC_019342	16:30524000-30558498	1week	H9SC	OK	1.77149	2.18456	0.302382	0.199142	0.8016	0.889204	no	antisense
AC002310.12	XLOC_019342	XLOC_019342	16:30524000-30558498	4weeks	H9SC	OK	2.98377	2.18456	-0.449793	-0.32564	0.6879	0.818823	no	antisense
AC002310.12	XLOC_019342	XLOC_019342	16:30524000-30558498	4weeks	NPC	OK	2.98377	2.4071	-0.309839	-0.22073	0.74995	0.857414	no	antisense
AC002310.12	XLOC_019342	XLOC_019342	16:30524000-30558498	2weeks	H9SC	OK	2.6568	2.18456	-0.282348	-0.202415	0.7832	0.87767	no	antisense
AC002310.12	XLOC_019342	XLOC_019342	16:30524000-30558498	1week	4weeks	OK	1.77149	2.98377	0.752175	0.519486	0.4917	0.670383	no	antisense
AC002310.12	XLOC_019342	XLOC_019342	16:30524000-30558498	1week	NPC	OK	1.77149	2.4071	0.442336	0.287442	0.67455	0.809721	no	antisense
AC002310.12	XLOC_019342	XLOC_019342	16:30524000-30558498	2weeks	NPC	OK	2.6568	2.4071	-0.142395	-0.100481	0.87	0.928073	no	antisense
AC002310.12	XLOC_019342	XLOC_019342	16:30524000-30558498	1week	2weeks	OK	1.77149	2.6568	0.584731	0.400243	0.5686	0.733153	no	antisense
AC002310.12	XLOC_019342	XLOC_019342	16:30524000-30558498	2weeks	4weeks	OK	2.6568	2.98377	0.167444	0.127063	0.85595	0.920537	no	antisense
AC002407.1	XLOC_060340	XLOC_060340	X:134170016-134170125	H9SC	NPC	OK	26.8268	0	#NUM!	#NUM!	0.0083	0.0280214	yes	miRNA
AC002407.1	XLOC_060340	XLOC_060340	X:134170016-134170125	2weeks	H9SC	OK	0	26.8268	#NUM!	#NUM!	0.0355	0.0950016	no	miRNA
AC002407.1	XLOC_060340	XLOC_060340	X:134170016-134170125	1week	H9SC	OK	0	26.8268	#NUM!	#NUM!	0.0352	0.0943527	no	miRNA
AC002407.1	XLOC_060340	XLOC_060340	X:134170016-134170125	4weeks	H9SC	OK	0	26.8268	#NUM!	#NUM!	0.0352	0.0943527	no	miRNA
AC002429.4	XLOC_047210	XLOC_047210	7:94907201-95296415	4weeks	H9SC	OK	3.39058	6.56447	0.953148	0.655776	0.6953	0.823787	no	processed_pseudogene
AC002429.4	XLOC_047210	XLOC_047210	7:94907201-95296415	H9SC	NPC	OK	6.56447	9.45053	0.525716	0.457776	0.81745	0.898238	no	processed_pseudogene
AC002429.4	XLOC_047210	XLOC_047210	7:94907201-95296415	4weeks	NPC	OK	3.39058	9.45053	1.47886	0.911538	0.58065	0.74258	no	processed_pseudogene
AC002429.4	XLOC_047210	XLOC_047210	7:94907201-95296415	1week	H9SC	OK	0	6.56447	#NUM!	#NUM!	0.24085	0.414017	no	processed_pseudogene
AC002429.4	XLOC_047210	XLOC_047210	7:94907201-95296415	2weeks	H9SC	OK	2.08237	6.56447	1.65645	1.13906	0.5457	0.715119	no	processed_pseudogene
AC002429.4	XLOC_047210	XLOC_047210	7:94907201-95296415	2weeks	NPC	OK	2.08237	9.45053	2.18217	1.34448	0.40845	0.594945	no	processed_pseudogene
AC002429.4	XLOC_047210	XLOC_047210	7:94907201-95296415	1week	NPC	OK	0	9.45053	#NUM!	#NUM!	0.14345	0.286324	no	processed_pseudogene
AC002454.1	XLOC_047189	XLOC_047189	7:92604920-92917187	H9SC	NPC	OK	1.02856	2.49028	1.27569	0.298761	0.38575	0.572235	no	antisense
AC002454.1	XLOC_047189	XLOC_047189	7:92604920-92917187	4weeks	H9SC	OK	0.391394	1.02856	1.39393	0.352081	0.37945	0.565871	no	antisense
AC002454.1	XLOC_047189	XLOC_047189	7:92604920-92917187	1week	NPC	OK	0.437006	2.49028	2.51058	0.442937	0.08755	0.196506	no	antisense
AC002454.1	XLOC_047189	XLOC_047189	7:92604920-92917187	1week	H9SC	OK	0.437006	1.02856	1.2349	0.248576	0.4012	0.587756	no	antisense
AC002454.1	XLOC_047189	XLOC_047189	7:92604920-92917187	2weeks	H9SC	OK	0	1.02856	#NUM!	#NUM!	0.03715	0.0986192	no	antisense
AC002454.1	XLOC_047189	XLOC_047189	7:92604920-92917187	4weeks	NPC	OK	0.391394	2.49028	2.66962	0.555191	0.0896	0.199973	no	antisense
AC002454.1	XLOC_047189	XLOC_047189	7:92604920-92917187	2weeks	NPC	OK	0	2.49028	#NUM!	#NUM!	0.00585	0.0207652	yes	antisense
AC002456.2	XLOC_048622	XLOC_048622	7:90335222-91210590	H9SC	NPC	OK	0.606444	2.44627	2.01214	0.421115	0.22095	0.391003	no	antisense
AC002456.2	XLOC_048622	XLOC_048622	7:90335222-91210590	1week	4weeks	OK	1.35105	0.706668	-0.93498	-0.15096	0.6067	0.761637	no	antisense
AC002456.2	XLOC_048622	XLOC_048622	7:90335222-91210590	2weeks	NPC	OK	0.669402	2.44627	1.86964	0.317092	0.2165	0.385672	no	antisense
AC002456.2	XLOC_048622	XLOC_048622	7:90335222-91210590	1week	2weeks	OK	1.35105	0.669402	-1.01314	-0.15748	0.52745	0.699905	no	antisense
AC002456.2	XLOC_048622	XLOC_048622	7:90335222-91210590	4weeks	NPC	OK	0.706668	2.44627	1.79148	0.318006	0.29545	0.475647	no	antisense
AC002456.2	XLOC_048622	XLOC_048622	7:90335222-91210590	1week	H9SC	OK	1.35105	0.606444	-1.15564	-0.212935	0.4827	0.66258	no	antisense
AC002456.2	XLOC_048622	XLOC_048622	7:90335222-91210590	1week	NPC	OK	1.35105	2.44627	0.856497	0.180788	0.6102	0.764231	no	antisense
AC002467.7	XLOC_048806	XLOC_048806	7:107742816-107761667	2weeks	4weeks	OK	5.31994	6.91091	0.377465	0.373227	0.5534	0.721337	no	antisense
AC002467.7	XLOC_048806	XLOC_048806	7:107742816-107761667	2weeks	NPC	OK	5.31994	2.41546	-1.13912	-0.994732	0.1014	0.220044	no	antisense
AC002467.7	XLOC_048806	XLOC_048806	7:107742816-107761667	1week	NPC	OK	3.68818	2.41546	-0.610614	-0.485255	0.45945	0.642359	no	antisense
AC002467.7	XLOC_048806	XLOC_048806	7:107742816-107761667	1week	4weeks	OK	3.68818	6.91091	0.905967	0.796153	0.26775	0.443673	no	antisense
AC002467.7	XLOC_048806	XLOC_048806	7:107742816-107761667	2weeks	H9SC	OK	5.31994	6.96358	0.388419	0.44483	0.4902	0.668974	no	antisense
AC002467.7	XLOC_048806	XLOC_048806	7:107742816-107761667	1week	H9SC	OK	3.68818	6.96358	0.91692	0.901504	0.20515	0.371271	no	antisense
AC002467.7	XLOC_048806	XLOC_048806	7:107742816-107761667	4weeks	H9SC	OK	6.91091	6.96358	0.0109532	0.0112416	0.9876	0.992445	no	antisense
AC002467.7	XLOC_048806	XLOC_048806	7:107742816-107761667	H9SC	NPC	OK	6.96358	2.41546	-1.52753	-1.37295	0.06385	0.153229	no	antisense
AC002467.7	XLOC_048806	XLOC_048806	7:107742816-107761667	1week	2weeks	OK	3.68818	5.31994	0.528501	0.502086	0.4231	0.609032	no	antisense
AC002467.7	XLOC_048806	XLOC_048806	7:107742816-107761667	4weeks	NPC	OK	6.91091	2.41546	-1.51658	-1.239	0.0852	0.192464	no	antisense
AC002480.3	XLOC_046604	XLOC_046604	7:22419443-22665533	1week	H9SC	OK	0.873379	0.0494082	-4.14378	-2.49097	0.1068	0.228984	no	antisense
AC002480.3	XLOC_046604	XLOC_046604	7:22419443-22665533	1week	NPC	OK	0.873379	0.0316944	-4.78431	-1.95153	0.13015	0.266313	no	antisense
AC002480.3	XLOC_046604	XLOC_046604	7:22419443-22665533	1week	2weeks	OK	0.873379	0.610689	-0.51617	-0.905186	0.1582	0.307595	no	antisense
AC002480.3	XLOC_046604	XLOC_046604	7:22419443-22665533	1week	4weeks	OK	0.873379	0.799027	-0.128364	-0.246366	0.73015	0.84523	no	antisense
AC002550.6	XLOC_020406	XLOC_020406	16:19555239-19886167	2weeks	4weeks	OK	1.18275	1.49116	0.334291	0.0690492	0.879	0.933153	no	antisense
AC002550.6	XLOC_020406	XLOC_020406	16:19555239-19886167	2weeks	H9SC	OK	1.18275	1.52055	0.362452	0.0651227	0.8743	0.930688	no	antisense
AC002550.6	XLOC_020406	XLOC_020406	16:19555239-19886167	2weeks	NPC	OK	1.18275	0.578286	-1.03229	-0.210623	0.601	0.757378	no	antisense
AC002550.6	XLOC_020406	XLOC_020406	16:19555239-19886167	1week	H9SC	OK	2.35643	1.52055	-0.632011	-0.127578	0.7882	0.880982	no	antisense
AC002550.6	XLOC_020406	XLOC_020406	16:19555239-19886167	1week	NPC	OK	2.35643	0.578286	-2.02675	-0.483311	0.50415	0.680792	no	antisense
AC002550.6	XLOC_020406	XLOC_020406	16:19555239-19886167	4weeks	NPC	OK	1.49116	0.578286	-1.36658	-0.296665	0.5876	0.747753	no	antisense
AC002550.6	XLOC_020406	XLOC_020406	16:19555239-19886167	1week	4weeks	OK	2.35643	1.49116	-0.660173	-0.160102	0.79055	0.882372	no	antisense
AC002550.6	XLOC_020406	XLOC_020406	16:19555239-19886167	4weeks	H9SC	OK	1.49116	1.52055	0.0281613	0.00530538	0.9199	0.954594	no	antisense
AC002550.6	XLOC_020406	XLOC_020406	16:19555239-19886167	H9SC	NPC	OK	1.52055	0.578286	-1.39474	-0.260085	0.56425	0.729739	no	antisense
AC002550.6	XLOC_020406	XLOC_020406	16:19555239-19886167	1week	2weeks	OK	2.35643	1.18275	-0.994463	-0.223465	0.7102	0.832905	no	antisense
AC003080.4	XLOC_048827	XLOC_048827	7:111726109-112206411	4weeks	NPC	OK	1.33833	0.447284	-1.58117	-0.777032	0.35625	0.541779	no	processed_pseudogene
AC003080.4	XLOC_048827	XLOC_048827	7:111726109-112206411	4weeks	H9SC	OK	1.33833	0.325542	-2.03952	-0.901974	0.31455	0.497097	no	processed_pseudogene
AC003080.4	XLOC_048827	XLOC_048827	7:111726109-112206411	1week	4weeks	OK	0.0891291	1.33833	3.90839	1.21898	0.2519	0.425566	no	processed_pseudogene
AC003080.4	XLOC_048827	XLOC_048827	7:111726109-112206411	2weeks	H9SC	OK	0.866575	0.325542	-1.41248	-0.570047	0.5555	0.723025	no	processed_pseudogene
AC003080.4	XLOC_048827	XLOC_048827	7:111726109-112206411	1week	2weeks	OK	0.0891291	0.866575	3.28136	0.975843	0.35225	0.537574	no	processed_pseudogene
AC003080.4	XLOC_048827	XLOC_048827	7:111726109-112206411	2weeks	NPC	OK	0.866575	0.447284	-0.954134	-0.419729	0.6262	0.776023	no	processed_pseudogene
AC003080.4	XLOC_048827	XLOC_048827	7:111726109-112206411	2weeks	4weeks	OK	0.866575	1.33833	0.627037	0.317244	0.65535	0.79641	no	processed_pseudogene
AC003104.1	XLOC_023369	XLOC_023369	17:42199167-42276707	2weeks	H9SC	OK	1.48327	0.426273	-1.79893	-1.03209	0.26405	0.439205	no	sense_intronic
AC003104.1	XLOC_023369	XLOC_023369	17:42199167-42276707	1week	4weeks	OK	1.2305	0.708429	-0.796547	-0.508038	0.48175	0.661782	no	sense_intronic
AC003104.1	XLOC_023369	XLOC_023369	17:42199167-42276707	1week	2weeks	OK	1.2305	1.48327	0.269535	0.212739	0.7414	0.851982	no	sense_intronic
AC003104.1	XLOC_023369	XLOC_023369	17:42199167-42276707	4weeks	NPC	OK	0.708429	1.41611	0.99924	0.647243	0.32425	0.507827	no	sense_intronic
AC003104.1	XLOC_023369	XLOC_023369	17:42199167-42276707	2weeks	NPC	OK	1.48327	1.41611	-0.0668425	-0.054032	0.9254	0.957692	no	sense_intronic
AC003104.1	XLOC_023369	XLOC_023369	17:42199167-42276707	1week	NPC	OK	1.2305	1.41611	0.202693	0.148179	0.82275	0.901212	no	sense_intronic
AC003104.1	XLOC_023369	XLOC_023369	17:42199167-42276707	1week	H9SC	OK	1.2305	0.426273	-1.52939	-0.832034	0.3696	0.555781	no	sense_intronic
AC003104.1	XLOC_023369	XLOC_023369	17:42199167-42276707	2weeks	4weeks	OK	1.48327	0.708429	-1.06608	-0.732613	0.2527	0.426402	no	sense_intronic
AC003104.1	XLOC_023369	XLOC_023369	17:42199167-42276707	H9SC	NPC	OK	0.426273	1.41611	1.73209	0.952917	0.29345	0.473473	no	sense_intronic
AC003682.16	XLOC_026516	XLOC_026516	19:57625031-57626950	2weeks	H9SC	OK	2.22968	0.989086	-1.17267	-1.0277	0.14965	0.29528	no	lincRNA
AC003682.16	XLOC_026516	XLOC_026516	19:57625031-57626950	1week	2weeks	OK	3.45918	2.22968	-0.633594	-0.820088	0.1956	0.35899	no	lincRNA
AC003682.16	XLOC_026516	XLOC_026516	19:57625031-57626950	1week	4weeks	OK	3.45918	1.79665	-0.945115	-1.16871	0.1036	0.223652	no	lincRNA
AC003682.16	XLOC_026516	XLOC_026516	19:57625031-57626950	H9SC	NPC	OK	0.989086	2.72416	1.46164	1.32798	0.08775	0.196831	no	lincRNA
AC003682.16	XLOC_026516	XLOC_026516	19:57625031-57626950	1week	NPC	OK	3.45918	2.72416	-0.344619	-0.48432	0.44875	0.632937	no	lincRNA
AC003682.16	XLOC_026516	XLOC_026516	19:57625031-57626950	2weeks	NPC	OK	2.22968	2.72416	0.288975	0.359842	0.52315	0.696381	no	lincRNA
AC003682.16	XLOC_026516	XLOC_026516	19:57625031-57626950	1week	H9SC	OK	3.45918	0.989086	-1.80626	-1.67461	0.08285	0.18835	no	lincRNA
AC003682.16	XLOC_026516	XLOC_026516	19:57625031-57626950	4weeks	H9SC	OK	1.79665	0.989086	-0.861144	-0.738673	0.3266	0.510327	no	lincRNA
AC003682.16	XLOC_026516	XLOC_026516	19:57625031-57626950	4weeks	NPC	OK	1.79665	2.72416	0.600497	0.71672	0.25565	0.429495	no	lincRNA
AC003682.16	XLOC_026516	XLOC_026516	19:57625031-57626950	2weeks	4weeks	OK	2.22968	1.79665	-0.311522	-0.349921	0.573	0.736728	no	lincRNA
AC003991.3	XLOC_047163	XLOC_047163	7:88205117-88306891	4weeks	NPC	OK	0.0899128	1.80235	4.32521	0.431061	0.00015	0.000801963	yes	antisense
AC003991.3	XLOC_047163	XLOC_047163	7:88205117-88306891	1week	NPC	OK	0.670809	1.80235	1.4259	0.524859	0.0472	0.119968	no	antisense
AC003991.3	XLOC_047163	XLOC_047163	7:88205117-88306891	H9SC	NPC	OK	0	1.80235	#NUM!	#NUM!	5e-05	0.000290592	yes	antisense
AC003991.3	XLOC_047163	XLOC_047163	7:88205117-88306891	2weeks	NPC	OK	0.386093	1.80235	2.22286	0.674348	0.001	0.00443458	yes	antisense
AC004019.10	XLOC_034006	XLOC_034006	22:17359948-17558149	H9SC	NPC	OK	1.02808	1.23134	0.260269	0.104451	0.86565	0.925869	no	processed_pseudogene
AC004019.10	XLOC_034006	XLOC_034006	22:17359948-17558149	2weeks	NPC	OK	0.315766	1.23134	1.9633	0.847654	0.30685	0.488438	no	processed_pseudogene
AC004019.10	XLOC_034006	XLOC_034006	22:17359948-17558149	1week	NPC	OK	0.461521	1.23134	1.41576	0.728602	0.2631	0.438176	no	processed_pseudogene
AC004019.10	XLOC_034006	XLOC_034006	22:17359948-17558149	1week	H9SC	OK	0.461521	1.02808	1.15549	0.447854	0.5607	0.726971	no	processed_pseudogene
AC004019.10	XLOC_034006	XLOC_034006	22:17359948-17558149	4weeks	H9SC	OK	0.145832	1.02808	2.81758	0.961557	0.44145	0.626275	no	processed_pseudogene
AC004019.10	XLOC_034006	XLOC_034006	22:17359948-17558149	4weeks	NPC	OK	0.145832	1.23134	3.07785	1.28858	0.1691	0.322826	no	processed_pseudogene
AC004019.10	XLOC_034006	XLOC_034006	22:17359948-17558149	2weeks	H9SC	OK	0.315766	1.02808	1.70303	0.593078	0.60885	0.763302	no	processed_pseudogene
AC004057.1	XLOC_040256	XLOC_040256	4:112818108-113383740	2weeks	4weeks	OK	5.30048	6.66125	0.32967	0.0507489	0.83815	0.909869	no	transcribed_processed_pseudogene
AC004057.1	XLOC_040256	XLOC_040256	4:112818108-113383740	2weeks	H9SC	OK	5.30048	25.8826	2.28779	0.47358	0.0949	0.209019	no	transcribed_processed_pseudogene
AC004057.1	XLOC_040256	XLOC_040256	4:112818108-113383740	4weeks	NPC	OK	6.66125	4.83381	-0.462632	-0.0783308	0.7845	0.87851	no	transcribed_processed_pseudogene
AC004057.1	XLOC_040256	XLOC_040256	4:112818108-113383740	1week	2weeks	OK	7.76315	5.30048	-0.55052	-0.0936209	0.75065	0.857806	no	transcribed_processed_pseudogene
AC004057.1	XLOC_040256	XLOC_040256	4:112818108-113383740	2weeks	NPC	OK	5.30048	4.83381	-0.132962	-0.0214152	0.93095	0.960581	no	transcribed_processed_pseudogene
AC004057.1	XLOC_040256	XLOC_040256	4:112818108-113383740	4weeks	H9SC	OK	6.66125	25.8826	1.95812	0.441501	0.1563	0.304877	no	transcribed_processed_pseudogene
AC004057.1	XLOC_040256	XLOC_040256	4:112818108-113383740	1week	NPC	OK	7.76315	4.83381	-0.683482	-0.130905	0.71265	0.834448	no	transcribed_processed_pseudogene
AC004057.1	XLOC_040256	XLOC_040256	4:112818108-113383740	1week	H9SC	OK	7.76315	25.8826	1.73727	0.500484	0.21345	0.381953	no	transcribed_processed_pseudogene
AC004057.1	XLOC_040256	XLOC_040256	4:112818108-113383740	H9SC	NPC	OK	25.8826	4.83381	-2.42075	-0.604808	0.10755	0.230225	no	transcribed_processed_pseudogene
AC004057.1	XLOC_040256	XLOC_040256	4:112818108-113383740	1week	4weeks	OK	7.76315	6.66125	-0.22085	-0.0397226	0.90675	0.947708	no	transcribed_processed_pseudogene
AC004067.5	XLOC_038971	XLOC_038971	4:109560204-109703583	4weeks	NPC	OK	0.410551	1.45612	1.8265	0.866387	0.2836	0.46219	no	antisense
AC004067.5	XLOC_038971	XLOC_038971	4:109560204-109703583	1week	NPC	OK	0.266519	1.45612	2.44982	0.919152	0.38015	0.566632	no	antisense
AC004067.5	XLOC_038971	XLOC_038971	4:109560204-109703583	2weeks	NPC	OK	0.537458	1.45612	1.4379	0.65737	0.38625	0.572768	no	antisense
AC004067.5	XLOC_038971	XLOC_038971	4:109560204-109703583	H9SC	NPC	OK	0.0732822	1.45612	4.31252	0.838375	0.3005	0.481388	no	antisense
AC004076.5	XLOC_026508	XLOC_026508	19:57363476-57477570	1week	H9SC	OK	1.00431	0.719698	-0.480745	-0.363971	0.5928	0.751512	no	antisense
AC004076.5	XLOC_026508	XLOC_026508	19:57363476-57477570	1week	4weeks	OK	1.00431	0.761129	-0.399995	-0.262913	0.69655	0.824604	no	antisense
AC004076.5	XLOC_026508	XLOC_026508	19:57363476-57477570	1week	NPC	OK	1.00431	1.07606	0.0995546	0.0758042	0.90065	0.944607	no	antisense
AC004076.5	XLOC_026508	XLOC_026508	19:57363476-57477570	4weeks	NPC	OK	0.761129	1.07606	0.499549	0.325597	0.6055	0.760746	no	antisense
AC004076.5	XLOC_026508	XLOC_026508	19:57363476-57477570	2weeks	NPC	OK	0.829335	1.07606	0.375735	0.256757	0.64985	0.792809	no	antisense
AC004076.5	XLOC_026508	XLOC_026508	19:57363476-57477570	1week	2weeks	OK	1.00431	0.829335	-0.276181	-0.190483	0.7615	0.864491	no	antisense
AC004076.5	XLOC_026508	XLOC_026508	19:57363476-57477570	H9SC	NPC	OK	0.719698	1.07606	0.580299	0.434477	0.5005	0.677767	no	antisense
AC004158.3	XLOC_019829	XLOC_019829	16:72283300-72665009	2weeks	H9SC	OK	36.8271	0.0533121	-9.43209	-4.12384	0.05	0.125766	no	lincRNA
AC004158.3	XLOC_019829	XLOC_019829	16:72283300-72665009	H9SC	NPC	OK	0.0533121	7.67673	7.16989	3.13189	0.04865	0.122992	no	lincRNA
AC004158.3	XLOC_019829	XLOC_019829	16:72283300-72665009	1week	4weeks	OK	28.68	34.8853	0.282575	1.29484	0.06475	0.15494	no	lincRNA
AC004158.3	XLOC_019829	XLOC_019829	16:72283300-72665009	1week	H9SC	OK	28.68	0.0533121	-9.07137	-3.96605	0.07305	0.17036	no	lincRNA
AC004158.3	XLOC_019829	XLOC_019829	16:72283300-72665009	4weeks	NPC	OK	34.8853	7.67673	-2.18406	-9.14363	5e-05	0.000290592	yes	lincRNA
AC004158.3	XLOC_019829	XLOC_019829	16:72283300-72665009	1week	NPC	OK	28.68	7.67673	-1.90148	-7.99361	5e-05	0.000290592	yes	lincRNA
AC004158.3	XLOC_019829	XLOC_019829	16:72283300-72665009	2weeks	NPC	OK	36.8271	7.67673	-2.26221	-9.52767	5e-05	0.000290592	yes	lincRNA
AC004158.3	XLOC_019829	XLOC_019829	16:72283300-72665009	4weeks	H9SC	OK	34.8853	0.0533121	-9.35394	-4.08941	0.07305	0.17036	no	lincRNA
AC004158.3	XLOC_019829	XLOC_019829	16:72283300-72665009	1week	2weeks	OK	28.68	36.8271	0.360723	1.66485	0.0091	0.0303334	yes	lincRNA
AC004158.3	XLOC_019829	XLOC_019829	16:72283300-72665009	2weeks	4weeks	OK	36.8271	34.8853	-0.078148	-0.358886	0.5769	0.739697	no	lincRNA
AC004221.2	XLOC_025241	XLOC_025241	19:1238178-1239522	1week	NPC	OK	0.68714	1.06154	0.627486	0.71034	0.2593	0.433603	no	lincRNA
AC004221.2	XLOC_025241	XLOC_025241	19:1238178-1239522	H9SC	NPC	OK	0.114486	1.06154	3.21292	1.80229	0.17395	0.329585	no	lincRNA
AC004221.2	XLOC_025241	XLOC_025241	19:1238178-1239522	4weeks	NPC	OK	0.707676	1.06154	0.585	0.674171	0.272	0.448628	no	lincRNA
AC004221.2	XLOC_025241	XLOC_025241	19:1238178-1239522	2weeks	NPC	OK	0.651499	1.06154	0.704328	0.771143	0.17225	0.327272	no	lincRNA
AC004257.1	XLOC_026923	XLOC_026923	19:15221014-15222297	2weeks	H9SC	OK	0.623748	1.33138	1.09388	0.494867	0.48775	0.666868	no	lincRNA
AC004257.1	XLOC_026923	XLOC_026923	19:15221014-15222297	1week	H9SC	OK	0.607008	1.33138	1.13313	0.542963	0.4746	0.655734	no	lincRNA
AC004257.1	XLOC_026923	XLOC_026923	19:15221014-15222297	4weeks	H9SC	OK	0	1.33138	#NUM!	#NUM!	0.0366	0.097435	no	lincRNA
AC004257.1	XLOC_026923	XLOC_026923	19:15221014-15222297	H9SC	NPC	OK	1.33138	0	#NUM!	#NUM!	0.00885	0.0296065	yes	lincRNA
AC004381.6	XLOC_019186	XLOC_019186	16:20610242-20925006	4weeks	H9SC	OK	5.62758	7.94549	0.497621	0.400488	0.40675	0.593233	no	protein_coding
AC004381.6	XLOC_019186	XLOC_019186	16:20610242-20925006	1week	H9SC	OK	6.14906	7.94549	0.36977	0.303577	0.54255	0.712633	no	protein_coding
AC004381.6	XLOC_019186	XLOC_019186	16:20610242-20925006	1week	NPC	OK	6.14906	6.80131	0.145447	0.127731	0.7808	0.876172	no	protein_coding
AC004381.6	XLOC_019186	XLOC_019186	16:20610242-20925006	2weeks	4weeks	OK	6.96497	5.62758	-0.307602	-0.27498	0.54265	0.712726	no	protein_coding
AC004381.6	XLOC_019186	XLOC_019186	16:20610242-20925006	2weeks	NPC	OK	6.96497	6.80131	-0.0343031	-0.0310952	0.943	0.967254	no	protein_coding
AC004381.6	XLOC_019186	XLOC_019186	16:20610242-20925006	H9SC	NPC	OK	7.94549	6.80131	-0.224323	-0.18258	0.69125	0.821144	no	protein_coding
AC004381.6	XLOC_019186	XLOC_019186	16:20610242-20925006	4weeks	NPC	OK	5.62758	6.80131	0.273298	0.234618	0.59455	0.752836	no	protein_coding
AC004381.6	XLOC_019186	XLOC_019186	16:20610242-20925006	1week	4weeks	OK	6.14906	5.62758	-0.127851	-0.11082	0.8162	0.897598	no	protein_coding
AC004381.6	XLOC_019186	XLOC_019186	16:20610242-20925006	2weeks	H9SC	OK	6.96497	7.94549	0.19002	0.160369	0.7326	0.846711	no	protein_coding
AC004381.6	XLOC_019186	XLOC_019186	16:20610242-20925006	1week	2weeks	OK	6.14906	6.96497	0.17975	0.164703	0.72285	0.840801	no	protein_coding
AC004383.3	XLOC_059168	XLOC_059168	X:134522701-134522990	4weeks	NPC	OK	0.484775	1.05695	1.12452	0.500154	0.45105	0.635001	no	processed_pseudogene
AC004383.3	XLOC_059168	XLOC_059168	X:134522701-134522990	H9SC	NPC	OK	0.788666	1.05695	0.422424	0.170821	0.5079	0.68387	no	processed_pseudogene
AC004383.3	XLOC_059168	XLOC_059168	X:134522701-134522990	1week	NPC	OK	0	1.05695	#NUM!	#NUM!	0.0012	0.00521298	yes	processed_pseudogene
AC004383.3	XLOC_059168	XLOC_059168	X:134522701-134522990	2weeks	NPC	OK	0	1.05695	#NUM!	#NUM!	0.00155	0.00653045	yes	processed_pseudogene
AC004448.2	XLOC_021562	XLOC_021562	17:19417803-19492991	4weeks	H9SC	OK	1.44803	0	#NUM!	#NUM!	0.1231	0.255291	no	lincRNA
AC004448.2	XLOC_021562	XLOC_021562	17:19417803-19492991	4weeks	NPC	OK	1.44803	0	#NUM!	#NUM!	0.0818	0.186539	no	lincRNA
AC004448.2	XLOC_021562	XLOC_021562	17:19417803-19492991	1week	4weeks	OK	0.593965	1.44803	1.28564	0.920137	0.2314	0.403282	no	lincRNA
AC004448.2	XLOC_021562	XLOC_021562	17:19417803-19492991	2weeks	4weeks	OK	0.599531	1.44803	1.27219	0.787259	0.24595	0.419513	no	lincRNA
AC004453.8	XLOC_046790	XLOC_046790	7:44379120-44490880	1week	NPC	OK	70.6474	76.1543	0.108289	0.180907	0.7771	0.87372	no	processed_pseudogene
AC004453.8	XLOC_046790	XLOC_046790	7:44379120-44490880	H9SC	NPC	OK	155.751	76.1543	-1.03224	-2.13514	0.00245	0.00975581	yes	processed_pseudogene
AC004453.8	XLOC_046790	XLOC_046790	7:44379120-44490880	4weeks	H9SC	OK	107.9	155.751	0.52954	0.997193	0.1504	0.296383	no	processed_pseudogene
AC004453.8	XLOC_046790	XLOC_046790	7:44379120-44490880	1week	H9SC	OK	70.6474	155.751	1.14053	2.15675	0.00495	0.0179873	yes	processed_pseudogene
AC004453.8	XLOC_046790	XLOC_046790	7:44379120-44490880	4weeks	NPC	OK	107.9	76.1543	-0.502704	-0.837081	0.19485	0.358018	no	processed_pseudogene
AC004453.8	XLOC_046790	XLOC_046790	7:44379120-44490880	2weeks	4weeks	OK	84.6582	107.9	0.349978	0.525918	0.4172	0.603303	no	processed_pseudogene
AC004453.8	XLOC_046790	XLOC_046790	7:44379120-44490880	2weeks	H9SC	OK	84.6582	155.751	0.879518	1.5648	0.02565	0.0725237	no	processed_pseudogene
AC004453.8	XLOC_046790	XLOC_046790	7:44379120-44490880	1week	4weeks	OK	70.6474	107.9	0.610993	0.95822	0.1692	0.322966	no	processed_pseudogene
AC004453.8	XLOC_046790	XLOC_046790	7:44379120-44490880	2weeks	NPC	OK	84.6582	76.1543	-0.152725	-0.243134	0.66845	0.805731	no	processed_pseudogene
AC004453.8	XLOC_046790	XLOC_046790	7:44379120-44490880	1week	2weeks	OK	70.6474	84.6582	0.261014	0.393272	0.53635	0.70761	no	processed_pseudogene
AC004485.3	XLOC_048071	XLOC_048071	7:24196661-24255719	1week	H9SC	OK	0.135935	1.2406	3.19005	1.41046	0.2485	0.422221	no	antisense
AC004485.3	XLOC_048071	XLOC_048071	7:24196661-24255719	4weeks	H9SC	OK	0.116918	1.2406	3.40747	1.31172	0.2453	0.418827	no	antisense
AC004485.3	XLOC_048071	XLOC_048071	7:24196661-24255719	2weeks	H9SC	OK	0	1.2406	#NUM!	#NUM!	5e-05	0.000290592	yes	antisense
AC004485.3	XLOC_048071	XLOC_048071	7:24196661-24255719	H9SC	NPC	OK	1.2406	0	#NUM!	#NUM!	5e-05	0.000290592	yes	antisense
AC004538.3	XLOC_046544	XLOC_046544	7:11180901-11832198	4weeks	H9SC	OK	1.24796	0.339351	-1.87872	-0.627259	0.0136	0.0426563	yes	processed_transcript
AC004538.3	XLOC_046544	XLOC_046544	7:11180901-11832198	1week	H9SC	OK	1.47644	0.339351	-2.12128	-0.691606	0.01275	0.0403664	yes	processed_transcript
AC004538.3	XLOC_046544	XLOC_046544	7:11180901-11832198	1week	NPC	OK	1.47644	0.892103	-0.726843	-0.303682	0.3121	0.494296	no	processed_transcript
AC004538.3	XLOC_046544	XLOC_046544	7:11180901-11832198	1week	4weeks	OK	1.47644	1.24796	-0.242557	-0.145979	0.75135	0.858198	no	processed_transcript
AC004538.3	XLOC_046544	XLOC_046544	7:11180901-11832198	4weeks	NPC	OK	1.24796	0.892103	-0.484286	-0.210524	0.45925	0.642221	no	processed_transcript
AC004538.3	XLOC_046544	XLOC_046544	7:11180901-11832198	1week	2weeks	OK	1.47644	0.887627	-0.7341	-0.351355	0.347	0.532064	no	processed_transcript
AC004538.3	XLOC_046544	XLOC_046544	7:11180901-11832198	2weeks	4weeks	OK	0.887627	1.24796	0.491542	0.247996	0.4813	0.661419	no	processed_transcript
AC004540.4	XLOC_048092	XLOC_048092	7:26291894-26376701	2weeks	H9SC	OK	14.4039	0.979186	-3.87873	-3.18348	0.0054	0.0193897	yes	antisense
AC004540.4	XLOC_048092	XLOC_048092	7:26291894-26376701	1week	H9SC	OK	23.8563	0.979186	-4.60664	-3.85727	0.007	0.0242446	yes	antisense
AC004540.4	XLOC_048092	XLOC_048092	7:26291894-26376701	4weeks	NPC	OK	6.23428	13.9055	1.15736	1.86735	0.01615	0.0493111	yes	antisense
AC004540.4	XLOC_048092	XLOC_048092	7:26291894-26376701	2weeks	NPC	OK	14.4039	13.9055	-0.0507966	-0.119125	0.82925	0.904916	no	antisense
AC004540.4	XLOC_048092	XLOC_048092	7:26291894-26376701	4weeks	H9SC	OK	6.23428	0.979186	-2.67057	-2.05624	0.03185	0.0868741	no	antisense
AC004540.4	XLOC_048092	XLOC_048092	7:26291894-26376701	2weeks	4weeks	OK	14.4039	6.23428	-1.20816	-1.83543	0.01305	0.0411559	yes	antisense
AC004540.4	XLOC_048092	XLOC_048092	7:26291894-26376701	1week	NPC	OK	23.8563	13.9055	-0.778712	-2.21459	0.00065	0.00302392	yes	antisense
AC004540.4	XLOC_048092	XLOC_048092	7:26291894-26376701	1week	2weeks	OK	23.8563	14.4039	-0.727915	-1.75116	0.0094	0.0311696	yes	antisense
AC004540.4	XLOC_048092	XLOC_048092	7:26291894-26376701	H9SC	NPC	OK	0.979186	13.9055	3.82793	3.19512	0.00625	0.0219924	yes	antisense
AC004540.4	XLOC_048092	XLOC_048092	7:26291894-26376701	1week	4weeks	OK	23.8563	6.23428	-1.93608	-3.1612	0.00065	0.00302392	yes	antisense
AC004540.5	XLOC_046641	XLOC_046641	7:26398592-26494256	1week	NPC	OK	6.24887	3.92714	-0.670117	-1.21683	0.04535	0.116113	no	lincRNA
AC004540.5	XLOC_046641	XLOC_046641	7:26398592-26494256	4weeks	NPC	OK	13.8402	3.92714	-1.81732	-3.69481	5e-05	0.000290592	yes	lincRNA
AC004540.5	XLOC_046641	XLOC_046641	7:26398592-26494256	1week	H9SC	OK	6.24887	0.844652	-2.88717	-2.49139	0.00085	0.00384228	yes	lincRNA
AC004540.5	XLOC_046641	XLOC_046641	7:26398592-26494256	4weeks	H9SC	OK	13.8402	0.844652	-4.03437	-3.56368	5e-05	0.000290592	yes	lincRNA
AC004540.5	XLOC_046641	XLOC_046641	7:26398592-26494256	2weeks	H9SC	OK	14.0605	0.844652	-4.05714	-3.58199	5e-05	0.000290592	yes	lincRNA
AC004540.5	XLOC_046641	XLOC_046641	7:26398592-26494256	2weeks	NPC	OK	14.0605	3.92714	-1.8401	-3.73112	5e-05	0.000290592	yes	lincRNA
AC004540.5	XLOC_046641	XLOC_046641	7:26398592-26494256	1week	2weeks	OK	6.24887	14.0605	1.16998	2.8806	5e-05	0.000290592	yes	lincRNA
AC004540.5	XLOC_046641	XLOC_046641	7:26398592-26494256	2weeks	4weeks	OK	14.0605	13.8402	-0.0227777	-0.0707631	0.9122	0.950638	no	lincRNA
AC004540.5	XLOC_046641	XLOC_046641	7:26398592-26494256	1week	4weeks	OK	6.24887	13.8402	1.1472	2.8357	0.0001	0.000552846	yes	lincRNA
AC004540.5	XLOC_046641	XLOC_046641	7:26398592-26494256	H9SC	NPC	OK	0.844652	3.92714	2.21705	1.85971	0.0018	0.00744876	yes	lincRNA
AC004692.5	XLOC_046777	XLOC_046777	7:42954134-43566001	4weeks	H9SC	OK	0.98165	0	#NUM!	#NUM!	0.1862	0.346406	no	processed_pseudogene
AC004692.5	XLOC_046777	XLOC_046777	7:42954134-43566001	2weeks	4weeks	OK	0.232234	0.98165	2.07963	0.550288	0.4525	0.636239	no	processed_pseudogene
AC004692.5	XLOC_046777	XLOC_046777	7:42954134-43566001	1week	4weeks	OK	0	0.98165	#NUM!	#NUM!	0.18565	0.345609	no	processed_pseudogene
AC004692.5	XLOC_046777	XLOC_046777	7:42954134-43566001	4weeks	NPC	OK	0.98165	0.160577	-2.61194	-0.711722	0.40065	0.587278	no	processed_pseudogene
AC004854.4	XLOC_046795	XLOC_046795	7:44848415-44849568	4weeks	NPC	OK	3.10648	0	#NUM!	#NUM!	0.00385	0.0144747	yes	antisense
AC004854.4	XLOC_046795	XLOC_046795	7:44848415-44849568	2weeks	H9SC	OK	3.21487	2.54841	-0.335163	-0.28768	0.71215	0.834131	no	antisense
AC004854.4	XLOC_046795	XLOC_046795	7:44848415-44849568	2weeks	4weeks	OK	3.21487	3.10648	-0.0494815	-0.0532239	0.84265	0.912566	no	antisense
AC004854.4	XLOC_046795	XLOC_046795	7:44848415-44849568	4weeks	H9SC	OK	3.10648	2.54841	-0.285681	-0.227055	0.79965	0.887958	no	antisense
AC004854.4	XLOC_046795	XLOC_046795	7:44848415-44849568	1week	4weeks	OK	1.16682	3.10648	1.4127	1.12762	0.39765	0.584291	no	antisense
AC004854.4	XLOC_046795	XLOC_046795	7:44848415-44849568	H9SC	NPC	OK	2.54841	0	#NUM!	#NUM!	0.0001	0.000552846	yes	antisense
AC004854.4	XLOC_046795	XLOC_046795	7:44848415-44849568	1week	H9SC	OK	1.16682	2.54841	1.12702	0.784737	0.38545	0.571964	no	antisense
AC004854.4	XLOC_046795	XLOC_046795	7:44848415-44849568	2weeks	NPC	OK	3.21487	0	#NUM!	#NUM!	0.1195	0.249655	no	antisense
AC004854.4	XLOC_046795	XLOC_046795	7:44848415-44849568	1week	2weeks	OK	1.16682	3.21487	1.46218	1.26133	0.5643	0.729792	no	antisense
AC004967.7	XLOC_048678	XLOC_048678	7:97969004-97972254	2weeks	H9SC	OK	1.21538	1.64729	0.438694	0.405507	0.51175	0.686918	no	unprocessed_pseudogene
AC004967.7	XLOC_048678	XLOC_048678	7:97969004-97972254	1week	H9SC	OK	0.565069	1.64729	1.5436	0.94792	0.25875	0.43298	no	unprocessed_pseudogene
AC004967.7	XLOC_048678	XLOC_048678	7:97969004-97972254	2weeks	4weeks	OK	1.21538	0.774486	-0.650091	-0.541346	0.41025	0.596757	no	unprocessed_pseudogene
AC004967.7	XLOC_048678	XLOC_048678	7:97969004-97972254	1week	NPC	OK	0.565069	1.88156	1.73543	1.07343	0.1787	0.336107	no	unprocessed_pseudogene
AC004967.7	XLOC_048678	XLOC_048678	7:97969004-97972254	H9SC	NPC	OK	1.64729	1.88156	0.191837	0.201124	0.75985	0.863491	no	unprocessed_pseudogene
AC004967.7	XLOC_048678	XLOC_048678	7:97969004-97972254	4weeks	H9SC	OK	0.774486	1.64729	1.08879	0.985961	0.2056	0.371864	no	unprocessed_pseudogene
AC004967.7	XLOC_048678	XLOC_048678	7:97969004-97972254	2weeks	NPC	OK	1.21538	1.88156	0.630531	0.592515	0.29325	0.473222	no	unprocessed_pseudogene
AC004967.7	XLOC_048678	XLOC_048678	7:97969004-97972254	4weeks	NPC	OK	0.774486	1.88156	1.28062	1.17815	0.11035	0.234837	no	unprocessed_pseudogene
AC004967.7	XLOC_048678	XLOC_048678	7:97969004-97972254	1week	2weeks	OK	0.565069	1.21538	1.1049	0.651709	0.3276	0.511384	no	unprocessed_pseudogene
AC004980.7	XLOC_047107	XLOC_047107	7:76549359-76627982	4weeks	H9SC	OK	8.68019	9.40068	0.115038	0.181124	0.7969	0.886306	no	transcribed_unprocessed_pseudogene
AC004980.7	XLOC_047107	XLOC_047107	7:76549359-76627982	2weeks	NPC	OK	12.7557	12.8238	0.00767856	0.0107858	0.9855	0.991151	no	transcribed_unprocessed_pseudogene
AC004980.7	XLOC_047107	XLOC_047107	7:76549359-76627982	H9SC	NPC	OK	9.40068	12.8238	0.447986	0.596256	0.34655	0.531628	no	transcribed_unprocessed_pseudogene
AC004980.7	XLOC_047107	XLOC_047107	7:76549359-76627982	4weeks	NPC	OK	8.68019	12.8238	0.563025	0.790372	0.21925	0.388971	no	transcribed_unprocessed_pseudogene
AC004980.7	XLOC_047107	XLOC_047107	7:76549359-76627982	2weeks	4weeks	OK	12.7557	8.68019	-0.555346	-0.944507	0.1455	0.289354	no	transcribed_unprocessed_pseudogene
AC004980.7	XLOC_047107	XLOC_047107	7:76549359-76627982	1week	4weeks	OK	5.73716	8.68019	0.59739	0.886113	0.21275	0.381108	no	transcribed_unprocessed_pseudogene
AC004980.7	XLOC_047107	XLOC_047107	7:76549359-76627982	1week	H9SC	OK	5.73716	9.40068	0.712428	0.996081	0.1522	0.298881	no	transcribed_unprocessed_pseudogene
AC004980.7	XLOC_047107	XLOC_047107	7:76549359-76627982	1week	2weeks	OK	5.73716	12.7557	1.15274	1.71105	0.0091	0.0303334	yes	transcribed_unprocessed_pseudogene
AC004980.7	XLOC_047107	XLOC_047107	7:76549359-76627982	1week	NPC	OK	5.73716	12.8238	1.16041	1.47898	0.0225	0.0650651	no	transcribed_unprocessed_pseudogene
AC004980.7	XLOC_047107	XLOC_047107	7:76549359-76627982	2weeks	H9SC	OK	12.7557	9.40068	-0.440308	-0.693792	0.2727	0.449453	no	transcribed_unprocessed_pseudogene
AC004980.9	XLOC_047106	XLOC_047106	7:76524514-76532692	1week	H9SC	OK	1.42038	0.222081	-2.67712	-1.12905	0.2812	0.459354	no	unprocessed_pseudogene
AC004980.9	XLOC_047106	XLOC_047106	7:76524514-76532692	2weeks	H9SC	OK	0.908344	0.222081	-2.03215	-0.808368	0.402	0.588514	no	unprocessed_pseudogene
AC004980.9	XLOC_047106	XLOC_047106	7:76524514-76532692	1week	NPC	OK	1.42038	1.06027	-0.421848	-0.306883	0.62005	0.771348	no	unprocessed_pseudogene
AC004980.9	XLOC_047106	XLOC_047106	7:76524514-76532692	4weeks	H9SC	OK	2.61815	0.222081	-3.55939	-1.58972	0.24305	0.416381	no	unprocessed_pseudogene
AC004980.9	XLOC_047106	XLOC_047106	7:76524514-76532692	4weeks	NPC	OK	2.61815	1.06027	-1.30412	-1.15247	0.08515	0.192384	no	unprocessed_pseudogene
AC004980.9	XLOC_047106	XLOC_047106	7:76524514-76532692	1week	4weeks	OK	1.42038	2.61815	0.882274	0.694089	0.3637	0.549436	no	unprocessed_pseudogene
AC004980.9	XLOC_047106	XLOC_047106	7:76524514-76532692	2weeks	NPC	OK	0.908344	1.06027	0.223115	0.138716	0.79815	0.887014	no	unprocessed_pseudogene
AC004980.9	XLOC_047106	XLOC_047106	7:76524514-76532692	2weeks	4weeks	OK	0.908344	2.61815	1.52724	1.00415	0.2372	0.409936	no	unprocessed_pseudogene
AC004980.9	XLOC_047106	XLOC_047106	7:76524514-76532692	1week	2weeks	OK	1.42038	0.908344	-0.644963	-0.377287	0.618	0.769853	no	unprocessed_pseudogene
AC004987.9	XLOC_046758	XLOC_046758	7:39816548-39868140	H9SC	NPC	OK	1.98578	1.45186	-0.451802	-0.854457	0.1921	0.354358	no	processed_pseudogene
AC004987.9	XLOC_046758	XLOC_046758	7:39816548-39868140	4weeks	NPC	OK	1.26561	1.45186	0.198071	0.343043	0.5891	0.748863	no	processed_pseudogene
AC004987.9	XLOC_046758	XLOC_046758	7:39816548-39868140	1week	4weeks	OK	1.28689	1.26561	-0.0240582	-0.0328113	0.9557	0.974435	no	processed_pseudogene
AC004987.9	XLOC_046758	XLOC_046758	7:39816548-39868140	2weeks	4weeks	OK	1.62076	1.26561	-0.356838	-0.636556	0.31975	0.502916	no	processed_pseudogene
AC004987.9	XLOC_046758	XLOC_046758	7:39816548-39868140	2weeks	H9SC	OK	1.62076	1.98578	0.293035	0.574193	0.3722	0.55849	no	processed_pseudogene
AC004987.9	XLOC_046758	XLOC_046758	7:39816548-39868140	4weeks	H9SC	OK	1.26561	1.98578	0.649873	1.19555	0.0971	0.212712	no	processed_pseudogene
AC004987.9	XLOC_046758	XLOC_046758	7:39816548-39868140	2weeks	NPC	OK	1.62076	1.45186	-0.158767	-0.290665	0.61185	0.765511	no	processed_pseudogene
AC004987.9	XLOC_046758	XLOC_046758	7:39816548-39868140	1week	H9SC	OK	1.28689	1.98578	0.625815	0.899704	0.2209	0.390947	no	processed_pseudogene
AC004987.9	XLOC_046758	XLOC_046758	7:39816548-39868140	1week	NPC	OK	1.28689	1.45186	0.174013	0.24091	0.69845	0.825765	no	processed_pseudogene
AC004987.9	XLOC_046758	XLOC_046758	7:39816548-39868140	1week	2weeks	OK	1.28689	1.62076	0.33278	0.469402	0.45665	0.63996	no	processed_pseudogene
AC005009.1	XLOC_048599	XLOC_048599	7:86643913-86864884	H9SC	NPC	OK	0	1.84757	#NUM!	#NUM!	0.11215	0.237858	no	antisense
AC005009.1	XLOC_048599	XLOC_048599	7:86643913-86864884	1week	2weeks	OK	3.21574	1.69657	-0.922531	-0.357827	0.5601	0.726469	no	antisense
AC005009.1	XLOC_048599	XLOC_048599	7:86643913-86864884	4weeks	NPC	OK	1.7735	1.84757	0.0590356	0.0358279	0.8	0.88822	no	antisense
AC005009.1	XLOC_048599	XLOC_048599	7:86643913-86864884	1week	4weeks	OK	3.21574	1.7735	-0.858557	-0.46896	0.5633	0.728991	no	antisense
AC005009.1	XLOC_048599	XLOC_048599	7:86643913-86864884	1week	H9SC	OK	3.21574	0	#NUM!	#NUM!	0.14915	0.294556	no	antisense
AC005009.1	XLOC_048599	XLOC_048599	7:86643913-86864884	1week	NPC	OK	3.21574	1.84757	-0.799521	-0.433103	0.63135	0.779851	no	antisense
AC005009.1	XLOC_048599	XLOC_048599	7:86643913-86864884	2weeks	4weeks	OK	1.69657	1.7735	0.063974	0.0262177	0.6364	0.783565	no	antisense
AC005009.1	XLOC_048599	XLOC_048599	7:86643913-86864884	2weeks	H9SC	OK	1.69657	0	#NUM!	#NUM!	0.31775	0.500735	no	antisense
AC005009.1	XLOC_048599	XLOC_048599	7:86643913-86864884	2weeks	NPC	OK	1.69657	1.84757	0.12301	0.0501756	0.7892	0.881546	no	antisense
AC005009.2	XLOC_048600	XLOC_048600	7:86643913-86864884	1week	H9SC	OK	1.54303	0.15268	-3.33719	-1.35466	0.08715	0.195835	no	antisense
AC005009.2	XLOC_048600	XLOC_048600	7:86643913-86864884	2weeks	H9SC	OK	1.90666	0.15268	-3.64247	-1.46862	0.05755	0.140941	no	antisense
AC005009.2	XLOC_048600	XLOC_048600	7:86643913-86864884	1week	2weeks	OK	1.54303	1.90666	0.305279	0.268777	0.6718	0.807949	no	antisense
AC005009.2	XLOC_048600	XLOC_048600	7:86643913-86864884	4weeks	H9SC	OK	1.89293	0.15268	-3.63204	-1.41981	0.0882	0.197567	no	antisense
AC005009.2	XLOC_048600	XLOC_048600	7:86643913-86864884	4weeks	NPC	OK	1.89293	0.968416	-0.966923	-0.599495	0.343	0.527723	no	antisense
AC005009.2	XLOC_048600	XLOC_048600	7:86643913-86864884	1week	NPC	OK	1.54303	0.968416	-0.672068	-0.460899	0.43495	0.620344	no	antisense
AC005009.2	XLOC_048600	XLOC_048600	7:86643913-86864884	1week	4weeks	OK	1.54303	1.89293	0.294855	0.227303	0.73595	0.848714	no	antisense
AC005009.2	XLOC_048600	XLOC_048600	7:86643913-86864884	2weeks	NPC	OK	1.90666	0.968416	-0.977347	-0.657616	0.24165	0.415012	no	antisense
AC005009.2	XLOC_048600	XLOC_048600	7:86643913-86864884	H9SC	NPC	OK	0.15268	0.968416	2.66512	1.00822	0.0867	0.195047	no	antisense
AC005009.2	XLOC_048600	XLOC_048600	7:86643913-86864884	2weeks	4weeks	OK	1.90666	1.89293	-0.0104241	-0.00784576	0.9905	0.994106	no	antisense
AC005042.2	XLOC_029100	XLOC_029100	2:158456963-158753775	2weeks	NPC	OK	1.72801	1.6808	-0.0399645	-0.0270566	0.9644	0.979234	no	processed_pseudogene
AC005042.2	XLOC_029100	XLOC_029100	2:158456963-158753775	1week	2weeks	OK	0.992834	1.72801	0.799491	0.506326	0.45305	0.636724	no	processed_pseudogene
AC005042.2	XLOC_029100	XLOC_029100	2:158456963-158753775	4weeks	H9SC	OK	1.92497	1.0434	-0.883539	-0.432489	0.4694	0.651138	no	processed_pseudogene
AC005042.2	XLOC_029100	XLOC_029100	2:158456963-158753775	1week	H9SC	OK	0.992834	1.0434	0.0716712	0.0337814	0.7638	0.865823	no	processed_pseudogene
AC005042.2	XLOC_029100	XLOC_029100	2:158456963-158753775	2weeks	4weeks	OK	1.72801	1.92497	0.15572	0.105819	0.87275	0.929809	no	processed_pseudogene
AC005042.2	XLOC_029100	XLOC_029100	2:158456963-158753775	4weeks	NPC	OK	1.92497	1.6808	-0.195684	-0.131405	0.8436	0.913148	no	processed_pseudogene
AC005042.2	XLOC_029100	XLOC_029100	2:158456963-158753775	1week	NPC	OK	0.992834	1.6808	0.759526	0.476064	0.48345	0.66321	no	processed_pseudogene
AC005042.2	XLOC_029100	XLOC_029100	2:158456963-158753775	1week	4weeks	OK	0.992834	1.92497	0.955211	0.600637	0.42375	0.609649	no	processed_pseudogene
AC005042.2	XLOC_029100	XLOC_029100	2:158456963-158753775	2weeks	H9SC	OK	1.72801	1.0434	-0.72782	-0.357807	0.53595	0.70729	no	processed_pseudogene
AC005042.2	XLOC_029100	XLOC_029100	2:158456963-158753775	H9SC	NPC	OK	1.0434	1.6808	0.687855	0.336049	0.55205	0.720282	no	processed_pseudogene
AC005076.5	XLOC_048602	XLOC_048602	7:87151422-87220587	1week	4weeks	OK	1.71199	2.71938	0.667598	0.228948	0.6538	0.795524	no	antisense
AC005076.5	XLOC_048602	XLOC_048602	7:87151422-87220587	1week	NPC	OK	1.71199	1.84124	0.104999	0.0340466	0.9545	0.973706	no	antisense
AC005076.5	XLOC_048602	XLOC_048602	7:87151422-87220587	1week	H9SC	OK	1.71199	3.48743	1.02649	0.355722	0.51355	0.688457	no	antisense
AC005076.5	XLOC_048602	XLOC_048602	7:87151422-87220587	4weeks	NPC	OK	2.71938	1.84124	-0.562599	-0.212618	0.6637	0.802295	no	antisense
AC005076.5	XLOC_048602	XLOC_048602	7:87151422-87220587	4weeks	H9SC	OK	2.71938	3.48743	0.358889	0.148796	0.74985	0.857351	no	antisense
AC005076.5	XLOC_048602	XLOC_048602	7:87151422-87220587	1week	2weeks	OK	1.71199	2.23848	0.38684	0.13672	0.7688	0.868744	no	antisense
AC005076.5	XLOC_048602	XLOC_048602	7:87151422-87220587	H9SC	NPC	OK	3.48743	1.84124	-0.921488	-0.352705	0.5057	0.682054	no	antisense
AC005076.5	XLOC_048602	XLOC_048602	7:87151422-87220587	2weeks	NPC	OK	2.23848	1.84124	-0.281841	-0.110508	0.7995	0.88789	no	antisense
AC005076.5	XLOC_048602	XLOC_048602	7:87151422-87220587	2weeks	4weeks	OK	2.23848	2.71938	0.280758	0.119756	0.77145	0.870361	no	antisense
AC005076.5	XLOC_048602	XLOC_048602	7:87151422-87220587	2weeks	H9SC	OK	2.23848	3.48743	0.639648	0.277309	0.5294	0.701565	no	antisense
AC005077.7	XLOC_048543	XLOC_048543	7:76117724-76132187	2weeks	H9SC	OK	0.0546373	0.941877	4.10758	0.999087	0.1718	0.326595	no	unprocessed_pseudogene
AC005077.7	XLOC_048543	XLOC_048543	7:76117724-76132187	4weeks	H9SC	OK	0	0.941877	#NUM!	#NUM!	5e-05	0.000290592	yes	unprocessed_pseudogene
AC005077.7	XLOC_048543	XLOC_048543	7:76117724-76132187	H9SC	NPC	OK	0.941877	0	#NUM!	#NUM!	5e-05	0.000290592	yes	unprocessed_pseudogene
AC005077.7	XLOC_048543	XLOC_048543	7:76117724-76132187	1week	H9SC	OK	0	0.941877	#NUM!	#NUM!	5e-05	0.000290592	yes	unprocessed_pseudogene
AC005083.1	XLOC_046588	XLOC_046588	7:20217576-20221700	H9SC	NPC	OK	2.22663	0	#NUM!	#NUM!	5e-05	0.000290592	yes	processed_transcript
AC005083.1	XLOC_046588	XLOC_046588	7:20217576-20221700	1week	H9SC	OK	0.188669	2.22663	3.56093	1.40136	0.00395	0.0147998	yes	processed_transcript
AC005083.1	XLOC_046588	XLOC_046588	7:20217576-20221700	2weeks	H9SC	OK	0.11468	2.22663	4.27918	1.41267	0.24795	0.421589	no	processed_transcript
AC005083.1	XLOC_046588	XLOC_046588	7:20217576-20221700	4weeks	H9SC	OK	0	2.22663	#NUM!	#NUM!	5e-05	0.000290592	yes	processed_transcript
AC005220.3	XLOC_032295	XLOC_032295	20:53936776-54070594	1week	NPC	OK	1.30505	0.246446	-2.40476	-1.73075	0.1272	0.261764	no	antisense
AC005220.3	XLOC_032295	XLOC_032295	20:53936776-54070594	1week	2weeks	OK	1.30505	0.830126	-0.652704	-0.828053	0.2129	0.381297	no	antisense
AC005220.3	XLOC_032295	XLOC_032295	20:53936776-54070594	1week	4weeks	OK	1.30505	0.523323	-1.31833	-1.23803	0.11225	0.238011	no	antisense
AC005220.3	XLOC_032295	XLOC_032295	20:53936776-54070594	1week	H9SC	OK	1.30505	0.161334	-3.01598	-1.78725	0.23155	0.403428	no	antisense
AC005251.3	XLOC_046595	XLOC_046595	7:20827325-20827753	1week	H9SC	OK	47.6433	98.5037	1.0479	4.40863	5e-05	0.000290592	yes	processed_pseudogene
AC005251.3	XLOC_046595	XLOC_046595	7:20827325-20827753	2weeks	4weeks	OK	56.8539	57.7866	0.0234751	0.0980175	0.87905	0.933183	no	processed_pseudogene
AC005251.3	XLOC_046595	XLOC_046595	7:20827325-20827753	1week	2weeks	OK	47.6433	56.8539	0.254986	1.03716	0.11095	0.235832	no	processed_pseudogene
AC005251.3	XLOC_046595	XLOC_046595	7:20827325-20827753	2weeks	H9SC	OK	56.8539	98.5037	0.792918	3.41866	5e-05	0.000290592	yes	processed_pseudogene
AC005251.3	XLOC_046595	XLOC_046595	7:20827325-20827753	4weeks	H9SC	OK	57.7866	98.5037	0.769443	3.32921	5e-05	0.000290592	yes	processed_pseudogene
AC005251.3	XLOC_046595	XLOC_046595	7:20827325-20827753	4weeks	NPC	OK	57.7866	47.5645	-0.280851	-1.14301	0.0773	0.178218	no	processed_pseudogene
AC005251.3	XLOC_046595	XLOC_046595	7:20827325-20827753	2weeks	NPC	OK	56.8539	47.5645	-0.257375	-1.0442	0.06915	0.163219	no	processed_pseudogene
AC005251.3	XLOC_046595	XLOC_046595	7:20827325-20827753	1week	NPC	OK	47.6433	47.5645	-0.0023893	-0.00948492	0.98535	0.991065	no	processed_pseudogene
AC005251.3	XLOC_046595	XLOC_046595	7:20827325-20827753	1week	4weeks	OK	47.6433	57.7866	0.278461	1.13622	0.1084	0.231597	no	processed_pseudogene
AC005251.3	XLOC_046595	XLOC_046595	7:20827325-20827753	H9SC	NPC	OK	98.5037	47.5645	-1.05029	-4.40656	5e-05	0.000290592	yes	processed_pseudogene
AC005255.3	XLOC_025572	XLOC_025572	19:14792317-14835376	4weeks	NPC	OK	33.8942	30.2256	-0.165269	-0.289959	0.6526	0.794647	no	processed_pseudogene
AC005255.3	XLOC_025572	XLOC_025572	19:14792317-14835376	1week	4weeks	OK	33.3854	33.8942	0.0218233	0.0391326	0.95215	0.972274	no	processed_pseudogene
AC005255.3	XLOC_025572	XLOC_025572	19:14792317-14835376	H9SC	NPC	OK	76.5302	30.2256	-1.34026	-2.71105	0.00045	0.0021712	yes	processed_pseudogene
AC005255.3	XLOC_025572	XLOC_025572	19:14792317-14835376	2weeks	4weeks	OK	38.4097	33.8942	-0.18043	-0.330964	0.60715	0.761972	no	processed_pseudogene
AC005255.3	XLOC_025572	XLOC_025572	19:14792317-14835376	1week	NPC	OK	33.3854	30.2256	-0.143446	-0.253389	0.69155	0.821328	no	processed_pseudogene
AC005255.3	XLOC_025572	XLOC_025572	19:14792317-14835376	1week	2weeks	OK	33.3854	38.4097	0.202254	0.373766	0.5573	0.724357	no	processed_pseudogene
AC005255.3	XLOC_025572	XLOC_025572	19:14792317-14835376	2weeks	H9SC	OK	38.4097	76.5302	0.994561	2.13631	0.00165	0.00689863	yes	processed_pseudogene
AC005255.3	XLOC_025572	XLOC_025572	19:14792317-14835376	4weeks	H9SC	OK	33.8942	76.5302	1.17499	2.42421	0.0025	0.00992503	yes	processed_pseudogene
AC005255.3	XLOC_025572	XLOC_025572	19:14792317-14835376	2weeks	NPC	OK	38.4097	30.2256	-0.3457	-0.624242	0.28005	0.458041	no	processed_pseudogene
AC005255.3	XLOC_025572	XLOC_025572	19:14792317-14835376	1week	H9SC	OK	33.3854	76.5302	1.19681	2.49265	0.0016	0.00671541	yes	processed_pseudogene
AC005276.1	XLOC_047456	XLOC_047456	7:125917870-125933832	2weeks	H9SC	OK	0	2.31638	#NUM!	#NUM!	5e-05	0.000290592	yes	lincRNA
AC005276.1	XLOC_047456	XLOC_047456	7:125917870-125933832	1week	H9SC	OK	0	2.31638	#NUM!	#NUM!	5e-05	0.000290592	yes	lincRNA
AC005276.1	XLOC_047456	XLOC_047456	7:125917870-125933832	H9SC	NPC	OK	2.31638	0	#NUM!	#NUM!	5e-05	0.000290592	yes	lincRNA
AC005276.1	XLOC_047456	XLOC_047456	7:125917870-125933832	4weeks	H9SC	OK	0	2.31638	#NUM!	#NUM!	5e-05	0.000290592	yes	lincRNA
AC005306.3	XLOC_025269	XLOC_025269	19:1985437-2034881	1week	4weeks	OK	3.74942	2.19405	-0.77307	-0.319677	0.73245	0.846618	no	processed_transcript
AC005306.3	XLOC_025269	XLOC_025269	19:1985437-2034881	2weeks	H9SC	OK	2.78178	1.47222	-0.918021	-0.34937	0.6557	0.796699	no	processed_transcript
AC005306.3	XLOC_025269	XLOC_025269	19:1985437-2034881	H9SC	NPC	OK	1.47222	4.83087	1.71429	0.748787	0.2955	0.475692	no	processed_transcript
AC005306.3	XLOC_025269	XLOC_025269	19:1985437-2034881	1week	2weeks	OK	3.74942	2.78178	-0.430656	-0.201836	0.84275	0.912593	no	processed_transcript
AC005306.3	XLOC_025269	XLOC_025269	19:1985437-2034881	1week	NPC	OK	3.74942	4.83087	0.365618	0.215085	0.8108	0.894513	no	processed_transcript
AC005306.3	XLOC_025269	XLOC_025269	19:1985437-2034881	2weeks	NPC	OK	2.78178	4.83087	0.796274	0.412037	0.5532	0.721176	no	processed_transcript
AC005306.3	XLOC_025269	XLOC_025269	19:1985437-2034881	2weeks	4weeks	OK	2.78178	2.19405	-0.342414	-0.132353	0.8616	0.923791	no	processed_transcript
AC005306.3	XLOC_025269	XLOC_025269	19:1985437-2034881	4weeks	H9SC	OK	2.19405	1.47222	-0.575607	-0.201011	0.78045	0.875934	no	processed_transcript
AC005306.3	XLOC_025269	XLOC_025269	19:1985437-2034881	1week	H9SC	OK	3.74942	1.47222	-1.34868	-0.547888	0.6193	0.770831	no	processed_transcript
AC005306.3	XLOC_025269	XLOC_025269	19:1985437-2034881	4weeks	NPC	OK	2.19405	4.83087	1.13869	0.507709	0.43305	0.618549	no	processed_transcript
AC005329.7	XLOC_026590	XLOC_026590	19:1383526-1396467	4weeks	NPC	OK	2.08353	1.20092	-0.794886	-0.522675	0.29835	0.478965	no	antisense
AC005329.7	XLOC_026590	XLOC_026590	19:1383526-1396467	1week	H9SC	OK	1.28477	0.475182	-1.43496	-0.960509	0.07425	0.172576	no	antisense
AC005329.7	XLOC_026590	XLOC_026590	19:1383526-1396467	4weeks	H9SC	OK	2.08353	0.475182	-2.13248	-1.34604	0.01915	0.0568804	no	antisense
AC005329.7	XLOC_026590	XLOC_026590	19:1383526-1396467	2weeks	4weeks	OK	2.05615	2.08353	0.0190832	0.0157404	0.97415	0.984558	no	antisense
AC005329.7	XLOC_026590	XLOC_026590	19:1383526-1396467	2weeks	NPC	OK	2.05615	1.20092	-0.775803	-0.500328	0.30445	0.485724	no	antisense
AC005329.7	XLOC_026590	XLOC_026590	19:1383526-1396467	1week	2weeks	OK	1.28477	2.05615	0.67844	0.621437	0.2363	0.408989	no	antisense
AC005329.7	XLOC_026590	XLOC_026590	19:1383526-1396467	1week	4weeks	OK	1.28477	2.08353	0.697523	0.664946	0.22445	0.395258	no	antisense
AC005329.7	XLOC_026590	XLOC_026590	19:1383526-1396467	1week	NPC	OK	1.28477	1.20092	-0.097363	-0.0682536	0.87905	0.933183	no	antisense
AC005329.7	XLOC_026590	XLOC_026590	19:1383526-1396467	2weeks	H9SC	OK	2.05615	0.475182	-2.1134	-1.31033	0.0125	0.0396957	yes	antisense
AC005329.7	XLOC_026590	XLOC_026590	19:1383526-1396467	H9SC	NPC	OK	0.475182	1.20092	1.33759	0.720726	0.1585	0.308062	no	antisense
AC005355.1	XLOC_041658	XLOC_041658	5:134429050-134492519	H9SC	NPC	OK	1.22003	0	#NUM!	#NUM!	5e-05	0.000290592	yes	lincRNA
AC005355.1	XLOC_041658	XLOC_041658	5:134429050-134492519	2weeks	H9SC	OK	0.271909	1.22003	2.16572	1.72714	0.23835	0.411149	no	lincRNA
AC005355.1	XLOC_041658	XLOC_041658	5:134429050-134492519	1week	H9SC	OK	0.0864169	1.22003	3.81946	1.57679	0.12255	0.254441	no	lincRNA
AC005355.1	XLOC_041658	XLOC_041658	5:134429050-134492519	4weeks	H9SC	OK	0.250709	1.22003	2.28283	1.53806	0.26315	0.438216	no	lincRNA
AC005363.11	XLOC_020127	XLOC_020127	16:1971654-1971896	H9SC	NPC	OK	0.65199	3.23649	2.31151	1.63576	0.25125	0.424888	no	lincRNA
AC005363.11	XLOC_020127	XLOC_020127	16:1971654-1971896	1week	H9SC	OK	2.69814	0.65199	-2.04904	-1.48746	0.42225	0.60825	no	lincRNA
AC005363.11	XLOC_020127	XLOC_020127	16:1971654-1971896	1week	NPC	OK	2.69814	3.23649	0.262465	0.341716	0.8411	0.911645	no	lincRNA
AC005363.11	XLOC_020127	XLOC_020127	16:1971654-1971896	1week	2weeks	OK	2.69814	0.972106	-1.47278	-1.69505	0.5059	0.682194	no	lincRNA
AC005363.11	XLOC_020127	XLOC_020127	16:1971654-1971896	2weeks	NPC	OK	0.972106	3.23649	1.73524	1.87752	0.28795	0.467147	no	lincRNA
AC005363.11	XLOC_020127	XLOC_020127	16:1971654-1971896	4weeks	NPC	OK	0.806652	3.23649	2.00441	1.67969	0.2842	0.462837	no	lincRNA
AC005363.11	XLOC_020127	XLOC_020127	16:1971654-1971896	1week	4weeks	OK	2.69814	0.806652	-1.74195	-1.51344	0.4769	0.657767	no	lincRNA
AC005477.1	XLOC_015309	XLOC_015309	14:71932438-72595125	1week	H9SC	OK	1.71154	0.423226	-2.01579	-2.6399	0.00265	0.0104452	yes	protein_coding
AC005477.1	XLOC_015309	XLOC_015309	14:71932438-72595125	2weeks	NPC	OK	1.10388	7.98463	2.85464	4.53841	5e-05	0.000290592	yes	protein_coding
AC005477.1	XLOC_015309	XLOC_015309	14:71932438-72595125	H9SC	NPC	OK	0.423226	7.98463	4.23773	5.93468	5e-05	0.000290592	yes	protein_coding
AC005477.1	XLOC_015309	XLOC_015309	14:71932438-72595125	1week	4weeks	OK	1.71154	0.822882	-1.05653	-1.40614	0.05465	0.1352	no	protein_coding
AC005477.1	XLOC_015309	XLOC_015309	14:71932438-72595125	4weeks	NPC	OK	0.822882	7.98463	3.27847	4.67693	5e-05	0.000290592	yes	protein_coding
AC005477.1	XLOC_015309	XLOC_015309	14:71932438-72595125	1week	NPC	OK	1.71154	7.98463	2.22193	4.16111	5e-05	0.000290592	yes	protein_coding
AC005477.1	XLOC_015309	XLOC_015309	14:71932438-72595125	2weeks	H9SC	OK	1.10388	0.423226	-1.38308	-1.66075	0.0155	0.0476256	yes	protein_coding
AC005477.1	XLOC_015309	XLOC_015309	14:71932438-72595125	1week	2weeks	OK	1.71154	1.10388	-0.632711	-0.924068	0.15255	0.299362	no	protein_coding
AC005477.1	XLOC_015309	XLOC_015309	14:71932438-72595125	2weeks	4weeks	OK	1.10388	0.822882	-0.423824	-0.515835	0.42485	0.61067	no	protein_coding
AC005498.3	XLOC_027787	XLOC_027787	19:56536155-56538575	H9SC	NPC	OK	0	1.31144	#NUM!	#NUM!	5e-05	0.000290592	yes	lincRNA
AC005498.3	XLOC_027787	XLOC_027787	19:56536155-56538575	2weeks	H9SC	OK	1.01692	0	#NUM!	#NUM!	5e-05	0.000290592	yes	lincRNA
AC005498.3	XLOC_027787	XLOC_027787	19:56536155-56538575	2weeks	NPC	OK	1.01692	1.31144	0.366951	0.217424	0.58605	0.746683	no	lincRNA
AC005498.3	XLOC_027787	XLOC_027787	19:56536155-56538575	1week	2weeks	OK	0.511514	1.01692	0.991359	0.413405	0.29965	0.480415	no	lincRNA
AC005498.3	XLOC_027787	XLOC_027787	19:56536155-56538575	2weeks	4weeks	OK	1.01692	0.651635	-0.642067	-0.304722	0.44855	0.632765	no	lincRNA
AC005498.3	XLOC_027787	XLOC_027787	19:56536155-56538575	4weeks	NPC	OK	0.651635	1.31144	1.00902	0.524637	0.20885	0.376041	no	lincRNA
AC005498.3	XLOC_027787	XLOC_027787	19:56536155-56538575	1week	NPC	OK	0.511514	1.31144	1.35831	0.606859	0.15005	0.295875	no	lincRNA
AC005523.3	XLOC_026684	XLOC_026684	19:4785119-4791207	2weeks	4weeks	OK	1.09215	0.76769	-0.508578	-0.344553	0.7322	0.846455	no	lincRNA
AC005523.3	XLOC_026684	XLOC_026684	19:4785119-4791207	1week	2weeks	OK	0	1.09215	#NUM!	#NUM!	0.00105	0.0046278	yes	lincRNA
AC005523.3	XLOC_026684	XLOC_026684	19:4785119-4791207	2weeks	H9SC	OK	1.09215	0.505056	-1.11266	-0.704598	0.36875	0.554889	no	lincRNA
AC005523.3	XLOC_026684	XLOC_026684	19:4785119-4791207	2weeks	NPC	OK	1.09215	0	#NUM!	#NUM!	0.00135	0.0057877	yes	lincRNA
AC005546.2	XLOC_025541	XLOC_025541	19:13118102-13141147	4weeks	H9SC	OK	0.237696	1.16502	2.29316	0.352462	0.4868	0.666092	no	lincRNA
AC005546.2	XLOC_025541	XLOC_025541	19:13118102-13141147	2weeks	NPC	OK	0.636919	1.03114	0.695053	0.17802	0.7608	0.864076	no	lincRNA
AC005546.2	XLOC_025541	XLOC_025541	19:13118102-13141147	H9SC	NPC	OK	1.16502	1.03114	-0.176114	-0.0303468	0.9126	0.950922	no	lincRNA
AC005546.2	XLOC_025541	XLOC_025541	19:13118102-13141147	4weeks	NPC	OK	0.237696	1.03114	2.11705	0.431884	0.52525	0.698131	no	lincRNA
AC005546.2	XLOC_025541	XLOC_025541	19:13118102-13141147	1week	NPC	OK	0	1.03114	#NUM!	#NUM!	0.15035	0.296316	no	lincRNA
AC005546.2	XLOC_025541	XLOC_025541	19:13118102-13141147	1week	H9SC	OK	0	1.16502	#NUM!	#NUM!	0.19245	0.354781	no	lincRNA
AC005546.2	XLOC_025541	XLOC_025541	19:13118102-13141147	2weeks	H9SC	OK	0.636919	1.16502	0.871167	0.150414	0.7166	0.836891	no	lincRNA
AC005592.1	XLOC_041786	XLOC_041786	5:142745599-142760998	1week	2weeks	OK	0.704606	1.21531	0.78644	1.62849	0.01745	0.0525981	no	lincRNA
AC005592.1	XLOC_041786	XLOC_041786	5:142745599-142760998	1week	4weeks	OK	0.704606	1.87624	1.41296	3.10347	0.0003	0.00150628	yes	lincRNA
AC005592.1	XLOC_041786	XLOC_041786	5:142745599-142760998	2weeks	NPC	OK	1.21531	0.152854	-2.99111	-3.59259	0.0004	0.00195271	yes	lincRNA
AC005592.1	XLOC_041786	XLOC_041786	5:142745599-142760998	2weeks	H9SC	OK	1.21531	2.11673	0.800508	2.08686	0.0025	0.00992503	yes	lincRNA
AC005592.1	XLOC_041786	XLOC_041786	5:142745599-142760998	2weeks	4weeks	OK	1.21531	1.87624	0.626518	1.60468	0.01475	0.0456747	yes	lincRNA
AC005592.1	XLOC_041786	XLOC_041786	5:142745599-142760998	1week	H9SC	OK	0.704606	2.11673	1.58695	3.53099	5e-05	0.000290592	yes	lincRNA
AC005592.1	XLOC_041786	XLOC_041786	5:142745599-142760998	4weeks	NPC	OK	1.87624	0.152854	-3.61762	-4.42873	0.0007	0.00323265	yes	lincRNA
AC005592.1	XLOC_041786	XLOC_041786	5:142745599-142760998	4weeks	H9SC	OK	1.87624	2.11673	0.17399	0.499756	0.48325	0.663063	no	lincRNA
AC005592.1	XLOC_041786	XLOC_041786	5:142745599-142760998	H9SC	NPC	OK	2.11673	0.152854	-3.79161	-4.66025	0.0006	0.00281495	yes	lincRNA
AC005592.2	XLOC_041783	XLOC_041783	5:142310426-142698070	1week	4weeks	OK	2.81042	7.55049	1.42578	1.12715	0.1021	0.221164	no	antisense
AC005592.2	XLOC_041783	XLOC_041783	5:142310426-142698070	2weeks	H9SC	OK	5.81887	0.743865	-2.96763	-1.00639	0.0186	0.0555105	no	antisense
AC005592.2	XLOC_041783	XLOC_041783	5:142310426-142698070	2weeks	NPC	OK	5.81887	3.12737	-0.895789	-0.582529	0.29045	0.469965	no	antisense
AC005592.2	XLOC_041783	XLOC_041783	5:142310426-142698070	4weeks	NPC	OK	7.55049	3.12737	-1.27162	-0.83819	0.2068	0.373346	no	antisense
AC005592.2	XLOC_041783	XLOC_041783	5:142310426-142698070	2weeks	4weeks	OK	5.81887	7.55049	0.375832	0.411917	0.4895	0.668414	no	antisense
AC005592.2	XLOC_041783	XLOC_041783	5:142310426-142698070	4weeks	H9SC	OK	7.55049	0.743865	-3.34346	-1.13797	0.0194	0.0575078	no	antisense
AC005592.2	XLOC_041783	XLOC_041783	5:142310426-142698070	1week	NPC	OK	2.81042	3.12737	0.154161	0.0871049	0.89545	0.941897	no	antisense
AC005592.2	XLOC_041783	XLOC_041783	5:142310426-142698070	H9SC	NPC	OK	0.743865	3.12737	2.07184	0.649848	0.152	0.298605	no	antisense
AC005592.2	XLOC_041783	XLOC_041783	5:142310426-142698070	1week	H9SC	OK	2.81042	0.743865	-1.91768	-0.62339	0.1361	0.275397	no	antisense
AC005592.2	XLOC_041783	XLOC_041783	5:142310426-142698070	1week	2weeks	OK	2.81042	5.81887	1.04995	0.814139	0.16955	0.323453	no	antisense
AC005592.3	XLOC_041785	XLOC_041785	5:142703781-142705421	1week	H9SC	OK	0.417665	1.02441	1.29438	1.86467	0.01845	0.0551313	no	lincRNA
AC005592.3	XLOC_041785	XLOC_041785	5:142703781-142705421	2weeks	H9SC	OK	0.452446	1.02441	1.17898	1.79628	0.0136	0.0426563	yes	lincRNA
AC005592.3	XLOC_041785	XLOC_041785	5:142703781-142705421	H9SC	NPC	OK	1.02441	0.211883	-2.27346	-2.52983	0.00555	0.0198518	yes	lincRNA
AC005592.3	XLOC_041785	XLOC_041785	5:142703781-142705421	4weeks	H9SC	OK	0.420562	1.02441	1.28441	1.85946	0.0175	0.0527218	no	lincRNA
AC005593.2	XLOC_041613	XLOC_041613	5:131797414-131797929	2weeks	4weeks	OK	1.18032	1.16037	-0.0245945	-0.0228994	0.96555	0.97983	no	TEC
AC005593.2	XLOC_041613	XLOC_041613	5:131797414-131797929	2weeks	H9SC	OK	1.18032	0.350722	-1.75078	-0.919537	0.1058	0.227363	no	TEC
AC005593.2	XLOC_041613	XLOC_041613	5:131797414-131797929	2weeks	NPC	OK	1.18032	0.580879	-1.02287	-0.704505	0.13255	0.270003	no	TEC
AC005593.2	XLOC_041613	XLOC_041613	5:131797414-131797929	1week	2weeks	OK	0.282249	1.18032	2.06414	1.22235	0.0423	0.109638	no	TEC
AC005593.2	XLOC_041613	XLOC_041613	5:131797414-131797929	4weeks	NPC	OK	1.16037	0.580879	-0.998278	-0.684375	0.22745	0.398702	no	TEC
AC005593.2	XLOC_041613	XLOC_041613	5:131797414-131797929	1week	4weeks	OK	0.282249	1.16037	2.03955	1.20363	0.0551	0.136044	no	TEC
AC005593.2	XLOC_041613	XLOC_041613	5:131797414-131797929	4weeks	H9SC	OK	1.16037	0.350722	-1.72619	-0.904167	0.14655	0.290764	no	TEC
AC005606.14	XLOC_020129	XLOC_020129	16:1984206-1994275	2weeks	NPC	OK	1.1153	0.260305	-2.09916	-0.670203	0.26	0.434433	no	lincRNA
AC005606.14	XLOC_020129	XLOC_020129	16:1984206-1994275	1week	2weeks	OK	0.550812	1.1153	1.0178	0.344341	0.6235	0.77397	no	lincRNA
AC005606.14	XLOC_020129	XLOC_020129	16:1984206-1994275	2weeks	4weeks	OK	1.1153	2.90381	1.38051	0.627924	0.5402	0.710799	no	lincRNA
AC005606.14	XLOC_020129	XLOC_020129	16:1984206-1994275	2weeks	H9SC	OK	1.1153	0.42911	-1.37802	-0.411273	0.49355	0.671826	no	lincRNA
AC005606.14	XLOC_020129	XLOC_020129	16:1984206-1994275	4weeks	H9SC	OK	2.90381	0.42911	-2.75853	-0.851869	0.3282	0.512025	no	lincRNA
AC005606.14	XLOC_020129	XLOC_020129	16:1984206-1994275	4weeks	NPC	OK	2.90381	0.260305	-3.47967	-1.15543	0.21785	0.387297	no	lincRNA
AC005606.14	XLOC_020129	XLOC_020129	16:1984206-1994275	1week	4weeks	OK	0.550812	2.90381	2.39831	0.848139	0.40295	0.589424	no	lincRNA
AC005609.16	XLOC_043214	XLOC_043214	5:140786135-141012347	1week	2weeks	OK	1.89857	2.73014	0.524059	0.139678	0.73235	0.846548	no	antisense
AC005609.16	XLOC_043214	XLOC_043214	5:140786135-141012347	4weeks	NPC	OK	1.82723	3.85401	1.0767	0.27557	0.5033	0.680059	no	antisense
AC005609.16	XLOC_043214	XLOC_043214	5:140786135-141012347	4weeks	H9SC	OK	1.82723	2.22757	0.285813	0.0779388	0.8723	0.929556	no	antisense
AC005609.16	XLOC_043214	XLOC_043214	5:140786135-141012347	2weeks	4weeks	OK	2.73014	1.82723	-0.579314	-0.135942	0.7098	0.832699	no	antisense
AC005609.16	XLOC_043214	XLOC_043214	5:140786135-141012347	2weeks	NPC	OK	2.73014	3.85401	0.497385	0.151923	0.73775	0.849825	no	antisense
AC005609.16	XLOC_043214	XLOC_043214	5:140786135-141012347	2weeks	H9SC	OK	2.73014	2.22757	-0.293501	-0.0983786	0.86035	0.922995	no	antisense
AC005609.16	XLOC_043214	XLOC_043214	5:140786135-141012347	H9SC	NPC	OK	2.22757	3.85401	0.790887	0.322709	0.64375	0.788575	no	antisense
AC005609.16	XLOC_043214	XLOC_043214	5:140786135-141012347	1week	NPC	OK	1.89857	3.85401	1.02144	0.305453	0.51465	0.689439	no	antisense
AC005609.16	XLOC_043214	XLOC_043214	5:140786135-141012347	1week	4weeks	OK	1.89857	1.82723	-0.0552555	-0.0128037	0.97085	0.982684	no	antisense
AC005609.16	XLOC_043214	XLOC_043214	5:140786135-141012347	1week	H9SC	OK	1.89857	2.22757	0.230557	0.0753419	0.89675	0.942486	no	antisense
AC005609.18	XLOC_043217	XLOC_043217	5:140786135-141012347	1week	NPC	OK	1.27626	1.61009	0.335215	0.0739489	0.8728	0.929822	no	antisense
AC005609.18	XLOC_043217	XLOC_043217	5:140786135-141012347	2weeks	NPC	OK	2.69069	1.61009	-0.740839	-0.18606	0.71445	0.835415	no	antisense
AC005609.18	XLOC_043217	XLOC_043217	5:140786135-141012347	1week	4weeks	OK	1.27626	1.93157	0.597853	0.129702	0.7818	0.876804	no	antisense
AC005609.18	XLOC_043217	XLOC_043217	5:140786135-141012347	1week	H9SC	OK	1.27626	3.52774	1.46682	0.416567	0.3828	0.569284	no	antisense
AC005609.18	XLOC_043217	XLOC_043217	5:140786135-141012347	H9SC	NPC	OK	3.52774	1.61009	-1.13161	-0.342842	0.44615	0.6305	no	antisense
AC005609.18	XLOC_043217	XLOC_043217	5:140786135-141012347	2weeks	H9SC	OK	2.69069	3.52774	0.390769	0.140783	0.7851	0.878899	no	antisense
AC005609.18	XLOC_043217	XLOC_043217	5:140786135-141012347	4weeks	H9SC	OK	1.93157	3.52774	0.868969	0.255221	0.5883	0.74827	no	antisense
AC005609.18	XLOC_043217	XLOC_043217	5:140786135-141012347	2weeks	4weeks	OK	2.69069	1.93157	-0.4782	-0.117539	0.82995	0.905321	no	antisense
AC005609.18	XLOC_043217	XLOC_043217	5:140786135-141012347	4weeks	NPC	OK	1.93157	1.61009	-0.262638	-0.0591099	0.9034	0.945997	no	antisense
AC005609.18	XLOC_043217	XLOC_043217	5:140786135-141012347	1week	2weeks	OK	1.27626	2.69069	1.07605	0.258271	0.64515	0.789559	no	antisense
AC005609.20	XLOC_043216	XLOC_043216	5:140786135-141012347	1week	NPC	OK	1.20462	1.178	-0.0322392	-0.00523555	0.97075	0.982641	no	antisense
AC005609.20	XLOC_043216	XLOC_043216	5:140786135-141012347	1week	2weeks	OK	1.20462	0.421118	-1.51628	-0.200196	0.5523	0.720487	no	antisense
AC005609.20	XLOC_043216	XLOC_043216	5:140786135-141012347	2weeks	NPC	OK	0.421118	1.178	1.48404	0.192418	0.4711	0.652653	no	antisense
AC005609.20	XLOC_043216	XLOC_043216	5:140786135-141012347	H9SC	NPC	OK	0.596079	1.178	0.982766	0.172861	0.69395	0.822845	no	antisense
AC005609.20	XLOC_043216	XLOC_043216	5:140786135-141012347	1week	H9SC	OK	1.20462	0.596079	-1.01501	-0.184687	0.66425	0.802681	no	antisense
AC005609.20	XLOC_043216	XLOC_043216	5:140786135-141012347	4weeks	NPC	OK	0.154897	1.178	2.92696	0.276519	0.332	0.516048	no	antisense
AC005609.20	XLOC_043216	XLOC_043216	5:140786135-141012347	1week	4weeks	OK	1.20462	0.154897	-2.9592	-0.282246	0.4138	0.600156	no	antisense
AC005618.6	XLOC_041766	XLOC_041766	5:141326209-141329357	1week	H9SC	OK	2.30843	1.266	-0.866633	-0.90639	0.16155	0.312311	no	lincRNA
AC005618.6	XLOC_041766	XLOC_041766	5:141326209-141329357	4weeks	NPC	OK	2.01053	2.94812	0.552219	0.813913	0.1991	0.363506	no	lincRNA
AC005618.6	XLOC_041766	XLOC_041766	5:141326209-141329357	2weeks	H9SC	OK	1.99633	1.266	-0.657075	-0.660935	0.25975	0.434126	no	lincRNA
AC005618.6	XLOC_041766	XLOC_041766	5:141326209-141329357	2weeks	NPC	OK	1.99633	2.94812	0.562444	0.8228	0.1593	0.309265	no	lincRNA
AC005618.6	XLOC_041766	XLOC_041766	5:141326209-141329357	H9SC	NPC	OK	1.266	2.94812	1.21952	1.23951	0.04785	0.121324	no	lincRNA
AC005618.6	XLOC_041766	XLOC_041766	5:141326209-141329357	1week	NPC	OK	2.30843	2.94812	0.352885	0.562824	0.38175	0.568223	no	lincRNA
AC005618.6	XLOC_041766	XLOC_041766	5:141326209-141329357	2weeks	4weeks	OK	1.99633	2.01053	0.0102243	0.014747	0.98195	0.989138	no	lincRNA
AC005618.6	XLOC_041766	XLOC_041766	5:141326209-141329357	4weeks	H9SC	OK	2.01053	1.266	-0.667299	-0.67359	0.2827	0.461138	no	lincRNA
AC005618.6	XLOC_041766	XLOC_041766	5:141326209-141329357	1week	2weeks	OK	2.30843	1.99633	-0.209558	-0.325898	0.61605	0.768473	no	lincRNA
AC005618.6	XLOC_041766	XLOC_041766	5:141326209-141329357	1week	4weeks	OK	2.30843	2.01053	-0.199334	-0.312634	0.64685	0.790794	no	lincRNA
AC005624.2	XLOC_026622	XLOC_026622	19:2458934-2462185	2weeks	4weeks	OK	1.94197	0.712445	-1.44667	-0.790686	0.18305	0.34212	no	lincRNA
AC005624.2	XLOC_026622	XLOC_026622	19:2458934-2462185	4weeks	H9SC	OK	0.712445	1.08023	0.600484	0.288272	0.55905	0.72567	no	lincRNA
AC005624.2	XLOC_026622	XLOC_026622	19:2458934-2462185	1week	H9SC	OK	1.11134	1.08023	-0.0409616	-0.0234543	0.8912	0.939593	no	lincRNA
AC005624.2	XLOC_026622	XLOC_026622	19:2458934-2462185	1week	2weeks	OK	1.11134	1.94197	0.805223	0.561219	0.3113	0.493437	no	lincRNA
AC005624.2	XLOC_026622	XLOC_026622	19:2458934-2462185	2weeks	NPC	OK	1.94197	1.12199	-0.791462	-0.686159	0.27015	0.446505	no	lincRNA
AC005624.2	XLOC_026622	XLOC_026622	19:2458934-2462185	H9SC	NPC	OK	1.08023	1.12199	0.0547228	0.0359119	0.9571	0.975268	no	lincRNA
AC005624.2	XLOC_026622	XLOC_026622	19:2458934-2462185	1week	4weeks	OK	1.11134	0.712445	-0.641445	-0.310439	0.55865	0.725432	no	lincRNA
AC005624.2	XLOC_026622	XLOC_026622	19:2458934-2462185	2weeks	H9SC	OK	1.94197	1.08023	-0.846185	-0.580035	0.2941	0.474131	no	lincRNA
AC005624.2	XLOC_026622	XLOC_026622	19:2458934-2462185	1week	NPC	OK	1.11134	1.12199	0.0137612	0.0091694	0.96255	0.97824	no	lincRNA
AC005682.5	XLOC_046608	XLOC_046608	7:22854177-22861579	1week	4weeks	OK	1.05096	0.100403	-3.38783	-1.17335	0.2462	0.419793	no	processed_transcript
AC005682.5	XLOC_046608	XLOC_046608	7:22854177-22861579	1week	NPC	OK	1.05096	0.435625	-1.27055	-1.24686	0.06095	0.147606	no	processed_transcript
AC005682.5	XLOC_046608	XLOC_046608	7:22854177-22861579	1week	2weeks	OK	1.05096	0.0565121	-4.21701	-0.833182	0.22205	0.39236	no	processed_transcript
AC005682.5	XLOC_046608	XLOC_046608	7:22854177-22861579	1week	H9SC	OK	1.05096	6.53281	2.63599	4.40125	0.0002	0.00104323	yes	processed_transcript
AC005682.5	XLOC_046608	XLOC_046608	7:22854177-22861579	2weeks	H9SC	OK	0.0565121	6.53281	6.853	1.35976	0.21925	0.388971	no	processed_transcript
AC005682.5	XLOC_046608	XLOC_046608	7:22854177-22861579	4weeks	H9SC	OK	0.100403	6.53281	6.02382	2.11395	0.2518	0.425469	no	processed_transcript
AC005682.5	XLOC_046608	XLOC_046608	7:22854177-22861579	H9SC	NPC	OK	6.53281	0.435625	-3.90654	-4.30963	0.00045	0.0021712	yes	processed_transcript
AC005753.1	XLOC_043233	XLOC_043233	5:141825707-141826325	2weeks	H9SC	OK	2.83602	0.617129	-2.20022	-2.09006	0.03495	0.0938019	no	TEC
AC005753.1	XLOC_043233	XLOC_043233	5:141825707-141826325	2weeks	NPC	OK	2.83602	0.792963	-1.83854	-2.14136	0.00575	0.0204591	yes	TEC
AC005753.1	XLOC_043233	XLOC_043233	5:141825707-141826325	1week	H9SC	OK	2.43737	0.617129	-1.98168	-1.85834	0.0749	0.173829	no	TEC
AC005753.1	XLOC_043233	XLOC_043233	5:141825707-141826325	1week	4weeks	OK	2.43737	6.35046	1.38154	2.5982	0.002	0.0081661	yes	TEC
AC005753.1	XLOC_043233	XLOC_043233	5:141825707-141826325	1week	2weeks	OK	2.43737	2.83602	0.218545	0.362636	0.5721	0.736059	no	TEC
AC005753.1	XLOC_043233	XLOC_043233	5:141825707-141826325	4weeks	H9SC	OK	6.35046	0.617129	-3.36322	-3.31753	0.0212	0.0619069	no	TEC
AC005753.1	XLOC_043233	XLOC_043233	5:141825707-141826325	2weeks	4weeks	OK	2.83602	6.35046	1.16299	2.30859	0.00195	0.00799043	yes	TEC
AC005753.1	XLOC_043233	XLOC_043233	5:141825707-141826325	4weeks	NPC	OK	6.35046	0.792963	-3.00154	-3.70388	0.0012	0.00521298	yes	TEC
AC005753.1	XLOC_043233	XLOC_043233	5:141825707-141826325	1week	NPC	OK	2.43737	0.792963	-1.62	-1.85083	0.02075	0.0608051	no	TEC
AC005754.8	XLOC_041754	XLOC_041754	5:141100241-141249365	1week	NPC	OK	3.47175	4.24888	0.291417	0.280074	0.6599	0.799599	no	lincRNA
AC005754.8	XLOC_041754	XLOC_041754	5:141100241-141249365	1week	2weeks	OK	3.47175	3.47836	0.00274093	0.00257356	0.99735	0.998327	no	lincRNA
AC005754.8	XLOC_041754	XLOC_041754	5:141100241-141249365	4weeks	H9SC	OK	3.32995	0.312532	-3.41342	-2.48237	0.0079	0.026865	yes	lincRNA
AC005754.8	XLOC_041754	XLOC_041754	5:141100241-141249365	2weeks	H9SC	OK	3.47836	0.312532	-3.47633	-2.55656	0.00385	0.0144747	yes	lincRNA
AC005754.8	XLOC_041754	XLOC_041754	5:141100241-141249365	1week	4weeks	OK	3.47175	3.32995	-0.0601657	-0.055478	0.9382	0.964487	no	lincRNA
AC005754.8	XLOC_041754	XLOC_041754	5:141100241-141249365	2weeks	4weeks	OK	3.47836	3.32995	-0.0629066	-0.0562587	0.92925	0.959714	no	lincRNA
AC005754.8	XLOC_041754	XLOC_041754	5:141100241-141249365	H9SC	NPC	OK	0.312532	4.24888	3.76501	2.80837	0.0024	0.00958242	yes	lincRNA
AC005754.8	XLOC_041754	XLOC_041754	5:141100241-141249365	4weeks	NPC	OK	3.32995	4.24888	0.351583	0.321133	0.61755	0.769517	no	lincRNA
AC005754.8	XLOC_041754	XLOC_041754	5:141100241-141249365	2weeks	NPC	OK	3.47836	4.24888	0.288676	0.268399	0.6408	0.786582	no	lincRNA
AC005754.8	XLOC_041754	XLOC_041754	5:141100241-141249365	1week	H9SC	OK	3.47175	0.312532	-3.47359	-2.60737	0.00705	0.024391	yes	lincRNA
AC005776.1	XLOC_025583	XLOC_025583	19:15338947-15339237	4weeks	H9SC	OK	2.73111	0.393172	-2.79625	-1.45816	0.26925	0.44547	no	processed_pseudogene
AC005776.1	XLOC_025583	XLOC_025583	19:15338947-15339237	1week	4weeks	OK	3.14816	2.73111	-0.205023	-0.159542	0.83575	0.908587	no	processed_pseudogene
AC005776.1	XLOC_025583	XLOC_025583	19:15338947-15339237	4weeks	NPC	OK	2.73111	2.39107	-0.191832	-0.12992	0.8501	0.917078	no	processed_pseudogene
AC005776.1	XLOC_025583	XLOC_025583	19:15338947-15339237	1week	NPC	OK	3.14816	2.39107	-0.396855	-0.284446	0.67945	0.813075	no	processed_pseudogene
AC005776.1	XLOC_025583	XLOC_025583	19:15338947-15339237	H9SC	NPC	OK	0.393172	2.39107	2.60442	1.3067	0.25425	0.428044	no	processed_pseudogene
AC005776.1	XLOC_025583	XLOC_025583	19:15338947-15339237	2weeks	4weeks	OK	3.99982	2.73111	-0.550448	-0.45069	0.52645	0.699083	no	processed_pseudogene
AC005776.1	XLOC_025583	XLOC_025583	19:15338947-15339237	1week	H9SC	OK	3.14816	0.393172	-3.00128	-1.61729	0.2453	0.418827	no	processed_pseudogene
AC005776.1	XLOC_025583	XLOC_025583	19:15338947-15339237	1week	2weeks	OK	3.14816	3.99982	0.345425	0.307966	0.61475	0.767547	no	processed_pseudogene
AC005776.1	XLOC_025583	XLOC_025583	19:15338947-15339237	2weeks	NPC	OK	3.99982	2.39107	-0.74228	-0.555299	0.3279	0.511674	no	processed_pseudogene
AC005776.1	XLOC_025583	XLOC_025583	19:15338947-15339237	2weeks	H9SC	OK	3.99982	0.393172	-3.3467	-1.84676	0.2261	0.397119	no	processed_pseudogene
AC005785.2	XLOC_025584	XLOC_025584	19:15353384-15419141	4weeks	NPC	OK	1.84183	0.169702	-3.44006	-0.735709	0.1891	0.350274	no	processed_transcript
AC005785.2	XLOC_025584	XLOC_025584	19:15353384-15419141	1week	4weeks	OK	0.116893	1.84183	3.97788	0.670889	0.2088	0.375986	no	processed_transcript
AC005785.2	XLOC_025584	XLOC_025584	19:15353384-15419141	2weeks	4weeks	OK	0.241721	1.84183	2.92972	0.762177	0.2132	0.381666	no	processed_transcript
AC005785.2	XLOC_025584	XLOC_025584	19:15353384-15419141	4weeks	H9SC	OK	1.84183	0.187612	-3.29531	-0.738131	0.22005	0.389965	no	processed_transcript
AC005785.5	XLOC_026929	XLOC_026929	19:15353384-15419141	H9SC	NPC	OK	0.598487	1.44333	1.27001	0.345367	0.63065	0.779325	no	TEC
AC005785.5	XLOC_026929	XLOC_026929	19:15353384-15419141	1week	H9SC	OK	1.85192	0.598487	-1.62963	-0.462557	0.5259	0.698668	no	TEC
AC005785.5	XLOC_026929	XLOC_026929	19:15353384-15419141	1week	4weeks	OK	1.85192	0.476383	-1.95882	-0.474879	0.4664	0.64841	no	TEC
AC005785.5	XLOC_026929	XLOC_026929	19:15353384-15419141	2weeks	NPC	OK	0.867258	1.44333	0.734864	0.22951	0.76055	0.86393	no	TEC
AC005785.5	XLOC_026929	XLOC_026929	19:15353384-15419141	2weeks	H9SC	OK	0.867258	0.598487	-0.535143	-0.131774	0.83295	0.907098	no	TEC
AC005785.5	XLOC_026929	XLOC_026929	19:15353384-15419141	2weeks	4weeks	OK	0.867258	0.476383	-0.86434	-0.18819	0.70925	0.832392	no	TEC
AC005785.5	XLOC_026929	XLOC_026929	19:15353384-15419141	1week	NPC	OK	1.85192	1.44333	-0.359621	-0.144756	0.83205	0.90654	no	TEC
AC005785.5	XLOC_026929	XLOC_026929	19:15353384-15419141	1week	2weeks	OK	1.85192	0.867258	-1.09448	-0.361987	0.6446	0.789191	no	TEC
AC005785.5	XLOC_026929	XLOC_026929	19:15353384-15419141	4weeks	NPC	OK	0.476383	1.44333	1.5992	0.375635	0.5472	0.716375	no	TEC
AC005786.5	XLOC_025299	XLOC_025299	19:3506272-3579088	1week	4weeks	OK	0.861361	1.21533	0.496653	0.0804273	0.8046	0.890945	no	lincRNA
AC005786.5	XLOC_025299	XLOC_025299	19:3506272-3579088	2weeks	4weeks	OK	0.446827	1.21533	1.44355	0.237191	0.5279	0.70029	no	lincRNA
AC005786.5	XLOC_025299	XLOC_025299	19:3506272-3579088	4weeks	NPC	OK	1.21533	0	#NUM!	#NUM!	0.11435	0.241417	no	lincRNA
AC005786.5	XLOC_025299	XLOC_025299	19:3506272-3579088	4weeks	H9SC	OK	1.21533	0.216903	-2.48622	-0.364174	0.43275	0.618255	no	lincRNA
AC005786.7	XLOC_025298	XLOC_025298	19:3506272-3579088	1week	H9SC	OK	2.13278	0.503462	-2.08278	-0.474564	0.55175	0.72005	no	antisense
AC005786.7	XLOC_025298	XLOC_025298	19:3506272-3579088	4weeks	NPC	OK	1.64898	1.50241	-0.134301	-0.0411519	0.9317	0.961065	no	antisense
AC005786.7	XLOC_025298	XLOC_025298	19:3506272-3579088	2weeks	4weeks	OK	2.5017	1.64898	-0.601332	-0.204619	0.79395	0.884484	no	antisense
AC005786.7	XLOC_025298	XLOC_025298	19:3506272-3579088	1week	2weeks	OK	2.13278	2.5017	0.230177	0.0809604	0.86915	0.927676	no	antisense
AC005786.7	XLOC_025298	XLOC_025298	19:3506272-3579088	H9SC	NPC	OK	0.503462	1.50241	1.57732	0.348203	0.59235	0.751182	no	antisense
AC005786.7	XLOC_025298	XLOC_025298	19:3506272-3579088	2weeks	NPC	OK	2.5017	1.50241	-0.735634	-0.24069	0.77265	0.871099	no	antisense
AC005786.7	XLOC_025298	XLOC_025298	19:3506272-3579088	2weeks	H9SC	OK	2.5017	0.503462	-2.31296	-0.537669	0.50595	0.682235	no	antisense
AC005786.7	XLOC_025298	XLOC_025298	19:3506272-3579088	4weeks	H9SC	OK	1.64898	0.503462	-1.71162	-0.384512	0.5959	0.753846	no	antisense
AC005786.7	XLOC_025298	XLOC_025298	19:3506272-3579088	1week	4weeks	OK	2.13278	1.64898	-0.371155	-0.121105	0.8298	0.905279	no	antisense
AC005786.7	XLOC_025298	XLOC_025298	19:3506272-3579088	1week	NPC	OK	2.13278	1.50241	-0.505457	-0.159066	0.836	0.908732	no	antisense
AC005795.1	XLOC_026043	XLOC_026043	19:41506151-41506898	1week	H9SC	OK	1.29632	5.46033	2.07457	3.47124	0.00035	0.0017304	yes	processed_pseudogene
AC005795.1	XLOC_026043	XLOC_026043	19:41506151-41506898	4weeks	H9SC	OK	1.33519	5.46033	2.03194	3.47892	0.00025	0.00127768	yes	processed_pseudogene
AC005795.1	XLOC_026043	XLOC_026043	19:41506151-41506898	1week	2weeks	OK	1.29632	1.26242	-0.0382258	-0.0503976	0.9281	0.959073	no	processed_pseudogene
AC005795.1	XLOC_026043	XLOC_026043	19:41506151-41506898	2weeks	4weeks	OK	1.26242	1.33519	0.0808483	0.108109	0.86435	0.925267	no	processed_pseudogene
AC005795.1	XLOC_026043	XLOC_026043	19:41506151-41506898	2weeks	H9SC	OK	1.26242	5.46033	2.11279	3.46202	0.00035	0.0017304	yes	processed_pseudogene
AC005795.1	XLOC_026043	XLOC_026043	19:41506151-41506898	1week	4weeks	OK	1.29632	1.33519	0.0426224	0.0577881	0.93285	0.961734	no	processed_pseudogene
AC005795.1	XLOC_026043	XLOC_026043	19:41506151-41506898	4weeks	NPC	OK	1.33519	1.16992	-0.190636	-0.252592	0.70555	0.830133	no	processed_pseudogene
AC005795.1	XLOC_026043	XLOC_026043	19:41506151-41506898	H9SC	NPC	OK	5.46033	1.16992	-2.22258	-3.59239	0.0002	0.00104323	yes	processed_pseudogene
AC005795.1	XLOC_026043	XLOC_026043	19:41506151-41506898	2weeks	NPC	OK	1.26242	1.16992	-0.109788	-0.14163	0.8122	0.89527	no	processed_pseudogene
AC005795.1	XLOC_026043	XLOC_026043	19:41506151-41506898	1week	NPC	OK	1.29632	1.16992	-0.148014	-0.193414	0.77015	0.869556	no	processed_pseudogene
AC005822.1	XLOC_022879	XLOC_022879	17:16616847-16617881	2weeks	NPC	OK	0.901181	1.19858	0.411432	0.593792	0.29905	0.479764	no	processed_pseudogene
AC005822.1	XLOC_022879	XLOC_022879	17:16616847-16617881	4weeks	NPC	OK	0.709304	1.19858	0.756845	1.01072	0.1164	0.244673	no	processed_pseudogene
AC005822.1	XLOC_022879	XLOC_022879	17:16616847-16617881	2weeks	4weeks	OK	0.901181	0.709304	-0.345413	-0.433774	0.49245	0.670955	no	processed_pseudogene
AC005822.1	XLOC_022879	XLOC_022879	17:16616847-16617881	4weeks	H9SC	OK	0.709304	1.85605	1.38776	1.97377	0.0124	0.0394273	yes	processed_pseudogene
AC005822.1	XLOC_022879	XLOC_022879	17:16616847-16617881	1week	4weeks	OK	1.07014	0.709304	-0.593329	-0.783675	0.2502	0.423894	no	processed_pseudogene
AC005822.1	XLOC_022879	XLOC_022879	17:16616847-16617881	H9SC	NPC	OK	1.85605	1.19858	-0.630918	-1.08144	0.09545	0.20999	no	processed_pseudogene
AC005822.1	XLOC_022879	XLOC_022879	17:16616847-16617881	1week	2weeks	OK	1.07014	0.901181	-0.247917	-0.353238	0.5789	0.741264	no	processed_pseudogene
AC005822.1	XLOC_022879	XLOC_022879	17:16616847-16617881	2weeks	H9SC	OK	0.901181	1.85605	1.04235	1.62055	0.0176	0.0529857	no	processed_pseudogene
AC005822.1	XLOC_022879	XLOC_022879	17:16616847-16617881	1week	H9SC	OK	1.07014	1.85605	0.794434	1.33741	0.06535	0.156082	no	processed_pseudogene
AC005822.1	XLOC_022879	XLOC_022879	17:16616847-16617881	1week	NPC	OK	1.07014	1.19858	0.163516	0.252544	0.7001	0.826639	no	processed_pseudogene
AC005884.1	XLOC_022263	XLOC_022263	17:60677452-61411555	4weeks	NPC	OK	1.37558	0.944462	-0.542476	-0.247099	0.75215	0.858738	no	processed_pseudogene
AC005884.1	XLOC_022263	XLOC_022263	17:60677452-61411555	1week	2weeks	OK	1.02981	0.842253	-0.290051	-0.124279	0.84915	0.916447	no	processed_pseudogene
AC005884.1	XLOC_022263	XLOC_022263	17:60677452-61411555	1week	4weeks	OK	1.02981	1.37558	0.417664	0.194567	0.77175	0.870527	no	processed_pseudogene
AC005884.1	XLOC_022263	XLOC_022263	17:60677452-61411555	2weeks	H9SC	OK	0.842253	1.36916	0.700961	0.285871	0.7152	0.835931	no	processed_pseudogene
AC005884.1	XLOC_022263	XLOC_022263	17:60677452-61411555	1week	H9SC	OK	1.02981	1.36916	0.41091	0.188391	0.81455	0.896702	no	processed_pseudogene
AC005884.1	XLOC_022263	XLOC_022263	17:60677452-61411555	2weeks	4weeks	OK	0.842253	1.37558	0.707715	0.292281	0.67955	0.813149	no	processed_pseudogene
AC005884.1	XLOC_022263	XLOC_022263	17:60677452-61411555	H9SC	NPC	OK	1.36916	0.944462	-0.535722	-0.240326	0.7771	0.87372	no	processed_pseudogene
AC005884.1	XLOC_022263	XLOC_022263	17:60677452-61411555	4weeks	H9SC	OK	1.37558	1.36916	-0.00675385	-0.00296935	0.9435	0.967517	no	processed_pseudogene
AC005884.1	XLOC_022263	XLOC_022263	17:60677452-61411555	1week	NPC	OK	1.02981	0.944462	-0.124812	-0.0594771	0.9373	0.964096	no	processed_pseudogene
AC005932.1	XLOC_025682	XLOC_025682	19:18899513-18946831	4weeks	NPC	OK	0.47281	1.59798	1.75692	0.48468	0.55315	0.721155	no	antisense
AC005932.1	XLOC_025682	XLOC_025682	19:18899513-18946831	H9SC	NPC	OK	0.292145	1.59798	2.4515	0.571516	0.44625	0.630605	no	antisense
AC005932.1	XLOC_025682	XLOC_025682	19:18899513-18946831	2weeks	NPC	OK	0.179599	1.59798	3.1534	0.579639	0.3843	0.570794	no	antisense
AC005932.1	XLOC_025682	XLOC_025682	19:18899513-18946831	1week	NPC	OK	0.317523	1.59798	2.33132	0.558139	0.46555	0.647661	no	antisense
AC006026.9	XLOC_048063	XLOC_048063	7:23562458-23564261	2weeks	H9SC	OK	0.0647423	1.08094	4.06143	2.3316	0.0231	0.0664993	no	processed_pseudogene
AC006026.9	XLOC_048063	XLOC_048063	7:23562458-23564261	1week	H9SC	OK	0.232934	1.08094	2.21429	2.68564	0.0051	0.018455	yes	processed_pseudogene
AC006026.9	XLOC_048063	XLOC_048063	7:23562458-23564261	H9SC	NPC	OK	1.08094	0.258256	-2.06541	-2.72298	0.0027	0.0106134	yes	processed_pseudogene
AC006026.9	XLOC_048063	XLOC_048063	7:23562458-23564261	4weeks	H9SC	OK	0.218725	1.08094	2.3051	2.65295	0.00735	0.0252823	yes	processed_pseudogene
AC006042.8	XLOC_046524	XLOC_046524	7:7636517-8094272	2weeks	NPC	OK	1.03344	1.64153	0.667581	0.503631	0.387	0.573591	no	processed_pseudogene
AC006042.8	XLOC_046524	XLOC_046524	7:7636517-8094272	1week	H9SC	OK	1.19156	0.349532	-1.76936	-0.856463	0.2628	0.437834	no	processed_pseudogene
AC006042.8	XLOC_046524	XLOC_046524	7:7636517-8094272	1week	2weeks	OK	1.19156	1.03344	-0.205396	-0.150868	0.816	0.8975	no	processed_pseudogene
AC006042.8	XLOC_046524	XLOC_046524	7:7636517-8094272	4weeks	NPC	OK	0.962142	1.64153	0.770718	0.581455	0.36805	0.554173	no	processed_pseudogene
AC006042.8	XLOC_046524	XLOC_046524	7:7636517-8094272	2weeks	H9SC	OK	1.03344	0.349532	-1.56396	-0.752286	0.2673	0.443164	no	processed_pseudogene
AC006042.8	XLOC_046524	XLOC_046524	7:7636517-8094272	1week	NPC	OK	1.19156	1.64153	0.462185	0.354175	0.5938	0.75231	no	processed_pseudogene
AC006042.8	XLOC_046524	XLOC_046524	7:7636517-8094272	1week	4weeks	OK	1.19156	0.962142	-0.308533	-0.226631	0.7509	0.857931	no	processed_pseudogene
AC006042.8	XLOC_046524	XLOC_046524	7:7636517-8094272	4weeks	H9SC	OK	0.962142	0.349532	-1.46082	-0.702684	0.3229	0.506368	no	processed_pseudogene
AC006042.8	XLOC_046524	XLOC_046524	7:7636517-8094272	2weeks	4weeks	OK	1.03344	0.962142	-0.103137	-0.0746761	0.90345	0.946038	no	processed_pseudogene
AC006042.8	XLOC_046524	XLOC_046524	7:7636517-8094272	H9SC	NPC	OK	0.349532	1.64153	2.23154	1.0926	0.1545	0.302243	no	processed_pseudogene
AC006077.3	XLOC_041668	XLOC_041668	5:134904905-135011707	2weeks	4weeks	OK	2.75069	1.24634	-1.14209	-0.891606	0.1977	0.361728	no	TEC
AC006077.3	XLOC_041668	XLOC_041668	5:134904905-135011707	2weeks	H9SC	OK	2.75069	3.02148	0.135465	0.126029	0.8443	0.913576	no	TEC
AC006077.3	XLOC_041668	XLOC_041668	5:134904905-135011707	4weeks	NPC	OK	1.24634	5.3941	2.11368	1.69136	0.03685	0.0979599	no	TEC
AC006077.3	XLOC_041668	XLOC_041668	5:134904905-135011707	1week	2weeks	OK	2.95976	2.75069	-0.105688	-0.105076	0.8729	0.929864	no	TEC
AC006077.3	XLOC_041668	XLOC_041668	5:134904905-135011707	1week	H9SC	OK	2.95976	3.02148	0.0297764	0.0281403	0.955	0.973989	no	TEC
AC006077.3	XLOC_041668	XLOC_041668	5:134904905-135011707	2weeks	NPC	OK	2.75069	5.3941	0.97159	0.987364	0.0965	0.211737	no	TEC
AC006077.3	XLOC_041668	XLOC_041668	5:134904905-135011707	4weeks	H9SC	OK	1.24634	3.02148	1.27756	0.966078	0.20455	0.370472	no	TEC
AC006077.3	XLOC_041668	XLOC_041668	5:134904905-135011707	1week	4weeks	OK	2.95976	1.24634	-1.24778	-0.984883	0.1988	0.363114	no	TEC
AC006077.3	XLOC_041668	XLOC_041668	5:134904905-135011707	H9SC	NPC	OK	3.02148	5.3941	0.836125	0.80595	0.21945	0.389233	no	TEC
AC006077.3	XLOC_041668	XLOC_041668	5:134904905-135011707	1week	NPC	OK	2.95976	5.3941	0.865902	0.896637	0.17845	0.335747	no	TEC
AC006116.19	XLOC_027774	XLOC_027774	19:56219669-56393545	H9SC	NPC	OK	0.206846	1.56081	2.91567	0.983939	0.28135	0.459524	no	sense_intronic
AC006116.19	XLOC_027774	XLOC_027774	19:56219669-56393545	1week	NPC	OK	0.371389	1.56081	2.07129	0.835346	0.332	0.516048	no	sense_intronic
AC006116.19	XLOC_027774	XLOC_027774	19:56219669-56393545	4weeks	NPC	OK	0.232817	1.56081	2.74503	0.834669	0.28805	0.467207	no	sense_intronic
AC006116.19	XLOC_027774	XLOC_027774	19:56219669-56393545	2weeks	NPC	OK	0.465594	1.56081	1.74515	0.778039	0.2299	0.401524	no	sense_intronic
AC006160.5	XLOC_039663	XLOC_039663	4:17577191-17614571	1week	H9SC	OK	1.01358	0.668677	-0.600076	-0.266099	0.62395	0.774281	no	antisense
AC006160.5	XLOC_039663	XLOC_039663	4:17577191-17614571	4weeks	NPC	OK	1.14547	0.910811	-0.330714	-0.198321	0.75255	0.858976	no	antisense
AC006160.5	XLOC_039663	XLOC_039663	4:17577191-17614571	2weeks	4weeks	OK	1.13866	1.14547	0.00859603	0.00637346	0.9835	0.990109	no	antisense
AC006160.5	XLOC_039663	XLOC_039663	4:17577191-17614571	1week	2weeks	OK	1.01358	1.13866	0.167883	0.115425	0.865	0.92551	no	antisense
AC006160.5	XLOC_039663	XLOC_039663	4:17577191-17614571	1week	4weeks	OK	1.01358	1.14547	0.176479	0.124492	0.8605	0.923103	no	antisense
AC006160.5	XLOC_039663	XLOC_039663	4:17577191-17614571	2weeks	H9SC	OK	1.13866	0.668677	-0.767959	-0.347109	0.5548	0.722439	no	antisense
AC006160.5	XLOC_039663	XLOC_039663	4:17577191-17614571	4weeks	H9SC	OK	1.14547	0.668677	-0.776555	-0.354856	0.53605	0.707367	no	antisense
AC006160.5	XLOC_039663	XLOC_039663	4:17577191-17614571	1week	NPC	OK	1.01358	0.910811	-0.154235	-0.0879231	0.88855	0.938161	no	antisense
AC006160.5	XLOC_039663	XLOC_039663	4:17577191-17614571	2weeks	NPC	OK	1.13866	0.910811	-0.322118	-0.189588	0.72545	0.842372	no	antisense
AC006160.5	XLOC_039663	XLOC_039663	4:17577191-17614571	H9SC	NPC	OK	0.668677	0.910811	0.445841	0.184228	0.74385	0.853568	no	antisense
AC006195.2	XLOC_046712	XLOC_046712	7:33129243-33606068	2weeks	4weeks	OK	0.724464	1.14506	0.660441	0.385593	0.5426	0.712693	no	processed_pseudogene
AC006195.2	XLOC_046712	XLOC_046712	7:33129243-33606068	4weeks	NPC	OK	1.14506	0.681732	-0.74815	-0.4262	0.50535	0.681776	no	processed_pseudogene
AC006195.2	XLOC_046712	XLOC_046712	7:33129243-33606068	1week	4weeks	OK	0.550577	1.14506	1.05641	0.487406	0.4839	0.663598	no	processed_pseudogene
AC006195.2	XLOC_046712	XLOC_046712	7:33129243-33606068	4weeks	H9SC	OK	1.14506	0.407861	-1.48928	-0.83091	0.25535	0.429214	no	processed_pseudogene
AC006272.1	XLOC_027643	XLOC_027643	19:51839770-51843324	1week	2weeks	OK	1.10758	1.81309	0.711039	0.634858	0.3832	0.569691	no	lincRNA
AC006272.1	XLOC_027643	XLOC_027643	19:51839770-51843324	1week	4weeks	OK	1.10758	3.0658	1.46885	1.41716	0.12255	0.254441	no	lincRNA
AC006272.1	XLOC_027643	XLOC_027643	19:51839770-51843324	1week	NPC	OK	1.10758	1.26509	0.191829	0.153535	0.8266	0.903411	no	lincRNA
AC006272.1	XLOC_027643	XLOC_027643	19:51839770-51843324	2weeks	NPC	OK	1.81309	1.26509	-0.51921	-0.460451	0.42625	0.612002	no	lincRNA
AC006272.1	XLOC_027643	XLOC_027643	19:51839770-51843324	2weeks	H9SC	OK	1.81309	0.497926	-1.86444	-1.04893	0.09725	0.212956	no	lincRNA
AC006272.1	XLOC_027643	XLOC_027643	19:51839770-51843324	H9SC	NPC	OK	0.497926	1.26509	1.34523	0.722571	0.20635	0.372798	no	lincRNA
AC006272.1	XLOC_027643	XLOC_027643	19:51839770-51843324	1week	H9SC	OK	1.10758	0.497926	-1.15341	-0.621069	0.36315	0.548873	no	lincRNA
AC006272.1	XLOC_027643	XLOC_027643	19:51839770-51843324	4weeks	NPC	OK	3.0658	1.26509	-1.27703	-1.22238	0.07715	0.177962	no	lincRNA
AC006272.1	XLOC_027643	XLOC_027643	19:51839770-51843324	4weeks	H9SC	OK	3.0658	0.497926	-2.62226	-1.51921	0.0638	0.153131	no	lincRNA
AC006272.1	XLOC_027643	XLOC_027643	19:51839770-51843324	2weeks	4weeks	OK	1.81309	3.0658	0.757815	0.855441	0.1857	0.345665	no	lincRNA
AC006538.1	XLOC_026630	XLOC_026630	19:2714566-2740152	2weeks	4weeks	OK	2.36197	3.72264	0.656334	0.546503	0.3949	0.581592	no	sense_intronic
AC006538.1	XLOC_026630	XLOC_026630	19:2714566-2740152	2weeks	H9SC	OK	2.36197	1.03597	-1.189	-0.893477	0.18105	0.339438	no	sense_intronic
AC006538.1	XLOC_026630	XLOC_026630	19:2714566-2740152	4weeks	H9SC	OK	3.72264	1.03597	-1.84534	-1.47651	0.0533	0.132425	no	sense_intronic
AC006538.1	XLOC_026630	XLOC_026630	19:2714566-2740152	1week	H9SC	OK	1.29282	1.03597	-0.319537	-0.228599	0.74385	0.853568	no	sense_intronic
AC006538.1	XLOC_026630	XLOC_026630	19:2714566-2740152	2weeks	NPC	OK	2.36197	1.02687	-1.20174	-0.822754	0.16515	0.317219	no	sense_intronic
AC006538.1	XLOC_026630	XLOC_026630	19:2714566-2740152	1week	4weeks	OK	1.29282	3.72264	1.5258	1.19684	0.0929	0.205636	no	sense_intronic
AC006538.1	XLOC_026630	XLOC_026630	19:2714566-2740152	1week	NPC	OK	1.29282	1.02687	-0.332271	-0.218317	0.73075	0.845592	no	sense_intronic
AC006538.1	XLOC_026630	XLOC_026630	19:2714566-2740152	4weeks	NPC	OK	3.72264	1.02687	-1.85807	-1.33938	0.0587	0.143188	no	sense_intronic
AC006538.1	XLOC_026630	XLOC_026630	19:2714566-2740152	1week	2weeks	OK	1.29282	2.36197	0.869468	0.641992	0.31985	0.503008	no	sense_intronic
AC006538.1	XLOC_026630	XLOC_026630	19:2714566-2740152	H9SC	NPC	OK	1.03597	1.02687	-0.0127338	-0.00848334	0.99035	0.994014	no	sense_intronic
AC006547.14	XLOC_034740	XLOC_034740	22:20148426-20151065	2weeks	NPC	OK	1.73956	3.48074	1.00067	1.83144	0.002	0.0081661	yes	protein_coding
AC006547.14	XLOC_034740	XLOC_034740	22:20148426-20151065	1week	H9SC	OK	1.6711	0	#NUM!	#NUM!	5e-05	0.000290592	yes	protein_coding
AC006547.14	XLOC_034740	XLOC_034740	22:20148426-20151065	2weeks	H9SC	OK	1.73956	0	#NUM!	#NUM!	5e-05	0.000290592	yes	protein_coding
AC006547.14	XLOC_034740	XLOC_034740	22:20148426-20151065	2weeks	4weeks	OK	1.73956	0.855758	-1.02345	-1.35976	0.0484	0.122476	no	protein_coding
AC006547.14	XLOC_034740	XLOC_034740	22:20148426-20151065	1week	4weeks	OK	1.6711	0.855758	-0.965521	-1.27289	0.07675	0.177235	no	protein_coding
AC006547.14	XLOC_034740	XLOC_034740	22:20148426-20151065	1week	NPC	OK	1.6711	3.48074	1.0586	1.90937	0.00395	0.0147998	yes	protein_coding
AC006547.14	XLOC_034740	XLOC_034740	22:20148426-20151065	1week	2weeks	OK	1.6711	1.73956	0.0579301	0.0985889	0.8736	0.930308	no	protein_coding
AC006547.14	XLOC_034740	XLOC_034740	22:20148426-20151065	H9SC	NPC	OK	0	3.48074	#NUM!	#NUM!	5e-05	0.000290592	yes	protein_coding
AC006547.14	XLOC_034740	XLOC_034740	22:20148426-20151065	4weeks	NPC	OK	0.855758	3.48074	2.02412	2.78394	0.0008	0.00364018	yes	protein_coding
AC006557.1	XLOC_024783	XLOC_024783	18:14057456-14132490	2weeks	H9SC	OK	6.68013	17.8086	1.41463	3.2524	0.6148	0.767581	no	miRNA
AC006557.1	XLOC_024783	XLOC_024783	18:14057456-14132490	4weeks	H9SC	OK	0	17.8086	#NUM!	#NUM!	0.24665	0.420287	no	miRNA
AC006557.1	XLOC_024783	XLOC_024783	18:14057456-14132490	H9SC	NPC	OK	17.8086	0	#NUM!	#NUM!	0.17475	0.330631	no	miRNA
AC006557.1	XLOC_024783	XLOC_024783	18:14057456-14132490	1week	H9SC	OK	10.7947	17.8086	0.722257	1.89486	0.65075	0.793431	no	miRNA
AC006942.4	XLOC_026235	XLOC_026235	19:49766967-49817376	1week	H9SC	OK	0.890947	0.114588	-2.95888	-0.427896	0.43885	0.623873	no	antisense
AC006942.4	XLOC_026235	XLOC_026235	19:49766967-49817376	2weeks	NPC	OK	2.89492	2.11705	-0.451466	-0.194153	0.72695	0.843265	no	antisense
AC006942.4	XLOC_026235	XLOC_026235	19:49766967-49817376	1week	4weeks	OK	0.890947	2.92639	1.71571	0.545788	0.52455	0.69757	no	antisense
AC006942.4	XLOC_026235	XLOC_026235	19:49766967-49817376	2weeks	4weeks	OK	2.89492	2.92639	0.0156005	0.0069118	0.97125	0.982885	no	antisense
AC006942.4	XLOC_026235	XLOC_026235	19:49766967-49817376	1week	2weeks	OK	0.890947	2.89492	1.70011	0.541301	0.5495	0.7183	no	antisense
AC006942.4	XLOC_026235	XLOC_026235	19:49766967-49817376	4weeks	H9SC	OK	2.92639	0.114588	-4.67459	-0.712484	0.36305	0.548775	no	antisense
AC006942.4	XLOC_026235	XLOC_026235	19:49766967-49817376	2weeks	H9SC	OK	2.89492	0.114588	-4.65899	-0.71025	0.39465	0.581405	no	antisense
AC006942.4	XLOC_026235	XLOC_026235	19:49766967-49817376	1week	NPC	OK	0.890947	2.11705	1.24864	0.39107	0.57345	0.736995	no	antisense
AC006942.4	XLOC_026235	XLOC_026235	19:49766967-49817376	4weeks	NPC	OK	2.92639	2.11705	-0.467067	-0.200541	0.691	0.821007	no	antisense
AC006942.4	XLOC_026235	XLOC_026235	19:49766967-49817376	H9SC	NPC	OK	0.114588	2.11705	4.20752	0.63898	0.4449	0.62937	no	antisense
AC006978.6	XLOC_046683	XLOC_046683	7:30284306-30412502	2weeks	4weeks	OK	5.63499	6.17256	0.131456	0.273254	0.6692	0.806248	no	processed_pseudogene
AC006978.6	XLOC_046683	XLOC_046683	7:30284306-30412502	4weeks	NPC	OK	6.17256	4.99859	-0.304348	-0.618315	0.3398	0.524408	no	processed_pseudogene
AC006978.6	XLOC_046683	XLOC_046683	7:30284306-30412502	2weeks	H9SC	OK	5.63499	4.23715	-0.41132	-0.732522	0.2492	0.422939	no	processed_pseudogene
AC006978.6	XLOC_046683	XLOC_046683	7:30284306-30412502	1week	4weeks	OK	5.09077	6.17256	0.277984	0.608328	0.38885	0.575423	no	processed_pseudogene
AC006978.6	XLOC_046683	XLOC_046683	7:30284306-30412502	4weeks	H9SC	OK	6.17256	4.23715	-0.542776	-0.966585	0.17075	0.325193	no	processed_pseudogene
AC006978.6	XLOC_046683	XLOC_046683	7:30284306-30412502	2weeks	NPC	OK	5.63499	4.99859	-0.172892	-0.351271	0.5482	0.717244	no	processed_pseudogene
AC006978.6	XLOC_046683	XLOC_046683	7:30284306-30412502	1week	2weeks	OK	5.09077	5.63499	0.146528	0.32068	0.6146	0.767461	no	processed_pseudogene
AC006978.6	XLOC_046683	XLOC_046683	7:30284306-30412502	1week	H9SC	OK	5.09077	4.23715	-0.264792	-0.489451	0.4729	0.654217	no	processed_pseudogene
AC006978.6	XLOC_046683	XLOC_046683	7:30284306-30412502	H9SC	NPC	OK	4.23715	4.99859	0.238428	0.417496	0.51285	0.687837	no	processed_pseudogene
AC006978.6	XLOC_046683	XLOC_046683	7:30284306-30412502	1week	NPC	OK	5.09077	4.99859	-0.026364	-0.0562551	0.92895	0.959539	no	processed_pseudogene
AC007000.11	XLOC_048556	XLOC_048556	7:76978616-77416400	H9SC	NPC	OK	0	14.315	#NUM!	#NUM!	0.11935	0.249406	no	processed_pseudogene
AC007000.11	XLOC_048556	XLOC_048556	7:76978616-77416400	2weeks	NPC	OK	0	14.315	#NUM!	#NUM!	0.1494	0.294923	no	processed_pseudogene
AC007000.11	XLOC_048556	XLOC_048556	7:76978616-77416400	1week	NPC	OK	0	14.315	#NUM!	#NUM!	0.11575	0.2437	no	processed_pseudogene
AC007000.11	XLOC_048556	XLOC_048556	7:76978616-77416400	4weeks	NPC	OK	4.61291	14.315	1.63378	3.2287	0.4499	0.634035	no	processed_pseudogene
AC007016.3	XLOC_039646	XLOC_039646	4:15469864-15601557	1week	H9SC	OK	2.52553	0	#NUM!	#NUM!	0.2376	0.410328	no	processed_pseudogene
AC007016.3	XLOC_039646	XLOC_039646	4:15469864-15601557	1week	4weeks	OK	2.52553	4.4746	0.825171	0.307574	0.5751	0.73836	no	processed_pseudogene
AC007016.3	XLOC_039646	XLOC_039646	4:15469864-15601557	1week	2weeks	OK	2.52553	1.7842	-0.501305	-0.150466	0.6833	0.815743	no	processed_pseudogene
AC007016.3	XLOC_039646	XLOC_039646	4:15469864-15601557	4weeks	NPC	OK	4.4746	1.59542	-1.48782	-0.664037	0.4562	0.639607	no	processed_pseudogene
AC007016.3	XLOC_039646	XLOC_039646	4:15469864-15601557	1week	NPC	OK	2.52553	1.59542	-0.66265	-0.231845	0.66615	0.803975	no	processed_pseudogene
AC007016.3	XLOC_039646	XLOC_039646	4:15469864-15601557	2weeks	4weeks	OK	1.7842	4.4746	1.32648	0.470416	0.4824	0.662339	no	processed_pseudogene
AC007016.3	XLOC_039646	XLOC_039646	4:15469864-15601557	4weeks	H9SC	OK	4.4746	0	#NUM!	#NUM!	0.14095	0.282581	no	processed_pseudogene
AC007016.3	XLOC_039646	XLOC_039646	4:15469864-15601557	2weeks	NPC	OK	1.7842	1.59542	-0.161345	-0.0540141	0.80085	0.888689	no	processed_pseudogene
AC007016.3	XLOC_039646	XLOC_039646	4:15469864-15601557	2weeks	H9SC	OK	1.7842	0	#NUM!	#NUM!	0.3138	0.496252	no	processed_pseudogene
AC007036.4	XLOC_046679	XLOC_046679	7:30134809-30162762	2weeks	NPC	OK	1.58384	1.39768	-0.180394	-0.0400898	0.91945	0.954382	no	sense_intronic
AC007036.4	XLOC_046679	XLOC_046679	7:30134809-30162762	2weeks	H9SC	OK	1.58384	0.15681	-3.33633	-0.788954	0.3175	0.500443	no	sense_intronic
AC007036.4	XLOC_046679	XLOC_046679	7:30134809-30162762	4weeks	NPC	OK	1.72402	1.39768	-0.302749	-0.0805184	0.8993	0.943939	no	sense_intronic
AC007036.4	XLOC_046679	XLOC_046679	7:30134809-30162762	1week	NPC	OK	1.01613	1.39768	0.459939	0.093103	0.83535	0.908343	no	sense_intronic
AC007036.4	XLOC_046679	XLOC_046679	7:30134809-30162762	1week	4weeks	OK	1.01613	1.72402	0.762687	0.163866	0.76405	0.865905	no	sense_intronic
AC007036.4	XLOC_046679	XLOC_046679	7:30134809-30162762	1week	2weeks	OK	1.01613	1.58384	0.640332	0.121505	0.742	0.85235	no	sense_intronic
AC007036.4	XLOC_046679	XLOC_046679	7:30134809-30162762	2weeks	4weeks	OK	1.58384	1.72402	0.122355	0.0292436	0.93765	0.964252	no	sense_intronic
AC007036.4	XLOC_046679	XLOC_046679	7:30134809-30162762	4weeks	H9SC	OK	1.72402	0.15681	-3.45869	-1.00803	0.48285	0.662711	no	sense_intronic
AC007036.4	XLOC_046679	XLOC_046679	7:30134809-30162762	H9SC	NPC	OK	0.15681	1.39768	3.15594	0.828375	0.39455	0.581312	no	sense_intronic
AC007036.4	XLOC_046679	XLOC_046679	7:30134809-30162762	1week	H9SC	OK	1.01613	0.15681	-2.696	-0.574271	0.39275	0.579486	no	sense_intronic
AC007038.7	XLOC_029485	XLOC_029485	2:210002564-210171383	1week	H9SC	OK	1.38626	0.406369	-1.77034	-0.893402	0.2693	0.445514	no	antisense
AC007038.7	XLOC_029485	XLOC_029485	2:210002564-210171383	1week	4weeks	OK	1.38626	1.04009	-0.4145	-0.371067	0.6063	0.761381	no	antisense
AC007038.7	XLOC_029485	XLOC_029485	2:210002564-210171383	4weeks	H9SC	OK	1.04009	0.406369	-1.35584	-0.674464	0.36255	0.548325	no	antisense
AC007038.7	XLOC_029485	XLOC_029485	2:210002564-210171383	1week	NPC	OK	1.38626	1.66266	0.26229	0.250858	0.6996	0.826369	no	antisense
AC007038.7	XLOC_029485	XLOC_029485	2:210002564-210171383	1week	2weeks	OK	1.38626	1.22334	-0.180371	-0.165594	0.7984	0.887199	no	antisense
AC007038.7	XLOC_029485	XLOC_029485	2:210002564-210171383	2weeks	4weeks	OK	1.22334	1.04009	-0.234128	-0.205272	0.74975	0.8573	no	antisense
AC007038.7	XLOC_029485	XLOC_029485	2:210002564-210171383	H9SC	NPC	OK	0.406369	1.66266	2.03263	1.03104	0.20865	0.375796	no	antisense
AC007038.7	XLOC_029485	XLOC_029485	2:210002564-210171383	2weeks	NPC	OK	1.22334	1.66266	0.442662	0.413443	0.47265	0.65402	no	antisense
AC007038.7	XLOC_029485	XLOC_029485	2:210002564-210171383	4weeks	NPC	OK	1.04009	1.66266	0.67679	0.615849	0.33845	0.522949	no	antisense
AC007038.7	XLOC_029485	XLOC_029485	2:210002564-210171383	2weeks	H9SC	OK	1.22334	0.406369	-1.58997	-0.797006	0.2686	0.444675	no	antisense
AC007041.2	XLOC_029945	XLOC_029945	2:20239891-20241046	H9SC	NPC	OK	1.27662	0.706269	-0.854036	-1.23604	0.0603	0.146323	no	processed_pseudogene
AC007041.2	XLOC_029945	XLOC_029945	2:20239891-20241046	1week	H9SC	OK	0.496882	1.27662	1.36135	1.78042	0.0268	0.0752305	no	processed_pseudogene
AC007041.2	XLOC_029945	XLOC_029945	2:20239891-20241046	2weeks	H9SC	OK	0.436419	1.27662	1.54854	1.9697	0.0123	0.0391641	yes	processed_pseudogene
AC007041.2	XLOC_029945	XLOC_029945	2:20239891-20241046	4weeks	H9SC	OK	0.531955	1.27662	1.26295	1.64126	0.03135	0.0857502	no	processed_pseudogene
AC007228.11	XLOC_027788	XLOC_027788	19:56538947-56567411	2weeks	4weeks	OK	1.73806	1.70585	-0.0269861	-0.0431261	0.9446	0.968069	no	antisense
AC007228.11	XLOC_027788	XLOC_027788	19:56538947-56567411	1week	4weeks	OK	1.51196	1.70585	0.174066	0.269502	0.70405	0.829134	no	antisense
AC007228.11	XLOC_027788	XLOC_027788	19:56538947-56567411	4weeks	NPC	OK	1.70585	0.627163	-1.44358	-1.69921	0.02065	0.0605578	no	antisense
AC007228.11	XLOC_027788	XLOC_027788	19:56538947-56567411	2weeks	H9SC	OK	1.73806	0.140153	-3.6324	-2.74387	0.01365	0.0427879	yes	antisense
AC007228.11	XLOC_027788	XLOC_027788	19:56538947-56567411	4weeks	H9SC	OK	1.70585	0.140153	-3.60541	-2.69241	0.02205	0.0639774	no	antisense
AC007228.11	XLOC_027788	XLOC_027788	19:56538947-56567411	2weeks	NPC	OK	1.73806	0.627163	-1.47056	-1.78192	0.008	0.0271499	yes	antisense
AC007228.11	XLOC_027788	XLOC_027788	19:56538947-56567411	1week	2weeks	OK	1.51196	1.73806	0.201053	0.327671	0.61265	0.766096	no	antisense
AC007228.11	XLOC_027788	XLOC_027788	19:56538947-56567411	1week	H9SC	OK	1.51196	0.140153	-3.43135	-2.57327	0.0251	0.0712164	no	antisense
AC007228.11	XLOC_027788	XLOC_027788	19:56538947-56567411	1week	NPC	OK	1.51196	0.627163	-1.26951	-1.51018	0.03385	0.0913366	no	antisense
AC007229.3	XLOC_025463	XLOC_025463	19:10836574-10869790	H9SC	NPC	OK	1.22291	1.00387	-0.28475	-0.199429	0.7952	0.885258	no	processed_pseudogene
AC007229.3	XLOC_025463	XLOC_025463	19:10836574-10869790	1week	H9SC	OK	2.0046	1.22291	-0.712994	-0.548556	0.39025	0.576855	no	processed_pseudogene
AC007229.3	XLOC_025463	XLOC_025463	19:10836574-10869790	1week	2weeks	OK	2.0046	0.374363	-2.42081	-1.3943	0.10645	0.228418	no	processed_pseudogene
AC007229.3	XLOC_025463	XLOC_025463	19:10836574-10869790	1week	4weeks	OK	2.0046	0.936312	-1.09826	-0.749049	0.23635	0.409047	no	processed_pseudogene
AC007229.3	XLOC_025463	XLOC_025463	19:10836574-10869790	2weeks	4weeks	OK	0.374363	0.936312	1.32255	0.65149	0.2135	0.382027	no	processed_pseudogene
AC007229.3	XLOC_025463	XLOC_025463	19:10836574-10869790	2weeks	H9SC	OK	0.374363	1.22291	1.70781	0.892601	0.15215	0.2988	no	processed_pseudogene
AC007229.3	XLOC_025463	XLOC_025463	19:10836574-10869790	4weeks	NPC	OK	0.936312	1.00387	0.100512	0.0635815	0.9171	0.953207	no	processed_pseudogene
AC007229.3	XLOC_025463	XLOC_025463	19:10836574-10869790	1week	NPC	OK	2.0046	1.00387	-0.997744	-0.845545	0.3176	0.500573	no	processed_pseudogene
AC007229.3	XLOC_025463	XLOC_025463	19:10836574-10869790	4weeks	H9SC	OK	0.936312	1.22291	0.385262	0.230402	0.7144	0.835408	no	processed_pseudogene
AC007238.1	XLOC_030273	XLOC_030273	2:58427798-59063766	2weeks	NPC	OK	1.59826	1.52887	-0.0640393	-0.0861037	0.8737	0.930362	no	processed_pseudogene
AC007238.1	XLOC_030273	XLOC_030273	2:58427798-59063766	1week	4weeks	OK	1.78553	1.43752	-0.312771	-0.544023	0.4369	0.622059	no	processed_pseudogene
AC007238.1	XLOC_030273	XLOC_030273	2:58427798-59063766	4weeks	H9SC	OK	1.43752	2.0092	0.48304	0.892285	0.201	0.365918	no	processed_pseudogene
AC007238.1	XLOC_030273	XLOC_030273	2:58427798-59063766	2weeks	H9SC	OK	1.59826	2.0092	0.330118	0.473381	0.412	0.598435	no	processed_pseudogene
AC007238.1	XLOC_030273	XLOC_030273	2:58427798-59063766	1week	NPC	OK	1.78553	1.52887	-0.223888	-0.406601	0.5237	0.696896	no	processed_pseudogene
AC007238.1	XLOC_030273	XLOC_030273	2:58427798-59063766	1week	H9SC	OK	1.78553	2.0092	0.170269	0.350233	0.6171	0.769209	no	processed_pseudogene
AC007238.1	XLOC_030273	XLOC_030273	2:58427798-59063766	H9SC	NPC	OK	2.0092	1.52887	-0.394157	-0.764637	0.2328	0.404989	no	processed_pseudogene
AC007238.1	XLOC_030273	XLOC_030273	2:58427798-59063766	2weeks	4weeks	OK	1.59826	1.43752	-0.152923	-0.200711	0.74485	0.854216	no	processed_pseudogene
AC007238.1	XLOC_030273	XLOC_030273	2:58427798-59063766	1week	2weeks	OK	1.78553	1.59826	-0.159849	-0.220867	0.70755	0.831311	no	processed_pseudogene
AC007238.1	XLOC_030273	XLOC_030273	2:58427798-59063766	4weeks	NPC	OK	1.43752	1.52887	0.0888833	0.148158	0.8178	0.898431	no	processed_pseudogene
AC007255.8	XLOC_048121	XLOC_048121	7:28979966-29563670	1week	NPC	OK	0.316199	0.876341	1.47066	0.628271	0.37995	0.566393	no	antisense
AC007255.8	XLOC_048121	XLOC_048121	7:28979966-29563670	2weeks	H9SC	OK	0.820871	2.07681	1.33914	0.75621	0.39155	0.578235	no	antisense
AC007255.8	XLOC_048121	XLOC_048121	7:28979966-29563670	4weeks	H9SC	OK	0.482948	2.07681	2.10443	0.916505	0.16775	0.320887	no	antisense
AC007255.8	XLOC_048121	XLOC_048121	7:28979966-29563670	1week	H9SC	OK	0.316199	2.07681	2.71547	1.24086	0.15765	0.306784	no	antisense
AC007255.8	XLOC_048121	XLOC_048121	7:28979966-29563670	4weeks	NPC	OK	0.482948	0.876341	0.859625	0.352037	0.55415	0.721874	no	antisense
AC007255.8	XLOC_048121	XLOC_048121	7:28979966-29563670	H9SC	NPC	OK	2.07681	0.876341	-1.24481	-0.839304	0.2384	0.411206	no	antisense
AC007255.8	XLOC_048121	XLOC_048121	7:28979966-29563670	2weeks	NPC	OK	0.820871	0.876341	0.0943371	0.0482271	0.9367	0.963828	no	antisense
AC007277.3	XLOC_031173	XLOC_031173	2:170178144-170695374	4weeks	NPC	OK	0.543398	0.931768	0.77796	0.747483	0.2523	0.425963	no	antisense
AC007277.3	XLOC_031173	XLOC_031173	2:170178144-170695374	1week	4weeks	OK	1.33565	0.543398	-1.29746	-1.32936	0.07425	0.172576	no	antisense
AC007277.3	XLOC_031173	XLOC_031173	2:170178144-170695374	2weeks	4weeks	OK	0.874732	0.543398	-0.68683	-0.652242	0.31075	0.492858	no	antisense
AC007277.3	XLOC_031173	XLOC_031173	2:170178144-170695374	1week	NPC	OK	1.33565	0.931768	-0.519504	-0.678466	0.29935	0.480105	no	antisense
AC007277.3	XLOC_031173	XLOC_031173	2:170178144-170695374	1week	2weeks	OK	1.33565	0.874732	-0.610634	-0.780579	0.22375	0.394416	no	antisense
AC007277.3	XLOC_031173	XLOC_031173	2:170178144-170695374	2weeks	H9SC	OK	0.874732	0.0889018	-3.29856	-1.65421	0.07855	0.180583	no	antisense
AC007277.3	XLOC_031173	XLOC_031173	2:170178144-170695374	1week	H9SC	OK	1.33565	0.0889018	-3.90919	-2.00015	0.1029	0.222532	no	antisense
AC007277.3	XLOC_031173	XLOC_031173	2:170178144-170695374	H9SC	NPC	OK	0.0889018	0.931768	3.38969	1.70543	0.07395	0.172045	no	antisense
AC007277.3	XLOC_031173	XLOC_031173	2:170178144-170695374	2weeks	NPC	OK	0.874732	0.931768	0.09113	0.105752	0.86005	0.922818	no	antisense
AC007292.6	XLOC_025320	XLOC_025320	19:4360369-4400547	H9SC	NPC	OK	1.14844	1.39095	0.276399	0.128134	0.70895	0.832205	no	antisense
AC007292.6	XLOC_025320	XLOC_025320	19:4360369-4400547	1week	NPC	OK	2.16823	1.39095	-0.640451	-0.393654	0.54335	0.713266	no	antisense
AC007292.6	XLOC_025320	XLOC_025320	19:4360369-4400547	1week	H9SC	OK	2.16823	1.14844	-0.91685	-0.465317	0.4273	0.612953	no	antisense
AC007292.6	XLOC_025320	XLOC_025320	19:4360369-4400547	4weeks	H9SC	OK	1.50367	1.14844	-0.388821	-0.178556	0.645	0.789471	no	antisense
AC007292.6	XLOC_025320	XLOC_025320	19:4360369-4400547	2weeks	H9SC	OK	1.94507	1.14844	-0.76015	-0.369768	0.5251	0.697997	no	antisense
AC007292.6	XLOC_025320	XLOC_025320	19:4360369-4400547	1week	2weeks	OK	2.16823	1.94507	-0.1567	-0.105172	0.8721	0.929453	no	antisense
AC007292.6	XLOC_025320	XLOC_025320	19:4360369-4400547	1week	4weeks	OK	2.16823	1.50367	-0.528028	-0.319244	0.6418	0.787237	no	antisense
AC007292.6	XLOC_025320	XLOC_025320	19:4360369-4400547	2weeks	NPC	OK	1.94507	1.39095	-0.483751	-0.279731	0.6417	0.7872	no	antisense
AC007292.6	XLOC_025320	XLOC_025320	19:4360369-4400547	2weeks	4weeks	OK	1.94507	1.50367	-0.371328	-0.211604	0.745	0.854319	no	antisense
AC007292.6	XLOC_025320	XLOC_025320	19:4360369-4400547	4weeks	NPC	OK	1.50367	1.39095	-0.112423	-0.0600376	0.92725	0.958677	no	antisense
AC007292.7	XLOC_025318	XLOC_025318	19:4324042-4343491	4weeks	NPC	OK	1.43366	3.47913	1.27903	0.737498	0.27425	0.451262	no	antisense
AC007292.7	XLOC_025318	XLOC_025318	19:4324042-4343491	2weeks	H9SC	OK	1.19726	2.17329	0.860142	0.505592	0.5491	0.717981	no	antisense
AC007292.7	XLOC_025318	XLOC_025318	19:4324042-4343491	1week	4weeks	OK	0	1.43366	#NUM!	#NUM!	0.15765	0.306784	no	antisense
AC007292.7	XLOC_025318	XLOC_025318	19:4324042-4343491	1week	H9SC	OK	0	2.17329	#NUM!	#NUM!	0.1392	0.280036	no	antisense
AC007292.7	XLOC_025318	XLOC_025318	19:4324042-4343491	1week	NPC	OK	0	3.47913	#NUM!	#NUM!	0.0788	0.181024	no	antisense
AC007292.7	XLOC_025318	XLOC_025318	19:4324042-4343491	H9SC	NPC	OK	2.17329	3.47913	0.678846	0.410657	0.4997	0.677151	no	antisense
AC007292.7	XLOC_025318	XLOC_025318	19:4324042-4343491	2weeks	NPC	OK	1.19726	3.47913	1.53899	1.10097	0.21315	0.381609	no	antisense
AC007292.7	XLOC_025318	XLOC_025318	19:4324042-4343491	2weeks	4weeks	OK	1.19726	1.43366	0.259962	0.146024	0.87525	0.931153	no	antisense
AC007292.7	XLOC_025318	XLOC_025318	19:4324042-4343491	4weeks	H9SC	OK	1.43366	2.17329	0.600181	0.302059	0.6358	0.783075	no	antisense
AC007318.5	XLOC_028322	XLOC_028322	2:65205107-65205988	2weeks	NPC	OK	8.54227	7.99824	-0.0949366	-0.306903	0.5919	0.750901	no	processed_pseudogene
AC007318.5	XLOC_028322	XLOC_028322	2:65205107-65205988	2weeks	4weeks	OK	8.54227	10.3429	0.275946	0.931835	0.14905	0.29441	no	processed_pseudogene
AC007318.5	XLOC_028322	XLOC_028322	2:65205107-65205988	4weeks	NPC	OK	10.3429	7.99824	-0.370883	-1.23598	0.05535	0.136552	no	processed_pseudogene
AC007318.5	XLOC_028322	XLOC_028322	2:65205107-65205988	1week	NPC	OK	9.70399	7.99824	-0.278895	-0.920026	0.1553	0.303439	no	processed_pseudogene
AC007318.5	XLOC_028322	XLOC_028322	2:65205107-65205988	4weeks	H9SC	OK	10.3429	15.4219	0.576339	2.13015	0.0022	0.00887946	yes	processed_pseudogene
AC007318.5	XLOC_028322	XLOC_028322	2:65205107-65205988	1week	H9SC	OK	9.70399	15.4219	0.668328	2.4395	0.00125	0.00540487	yes	processed_pseudogene
AC007318.5	XLOC_028322	XLOC_028322	2:65205107-65205988	H9SC	NPC	OK	15.4219	7.99824	-0.947222	-3.3241	5e-05	0.000290592	yes	processed_pseudogene
AC007318.5	XLOC_028322	XLOC_028322	2:65205107-65205988	1week	2weeks	OK	9.70399	8.54227	-0.183958	-0.614752	0.3356	0.51999	no	processed_pseudogene
AC007318.5	XLOC_028322	XLOC_028322	2:65205107-65205988	2weeks	H9SC	OK	8.54227	15.4219	0.852286	3.03515	5e-05	0.000290592	yes	processed_pseudogene
AC007318.5	XLOC_028322	XLOC_028322	2:65205107-65205988	1week	4weeks	OK	9.70399	10.3429	0.091988	0.317583	0.65645	0.797219	no	processed_pseudogene
AC007326.1	XLOC_034028	XLOC_034028	22:18945122-18946971	4weeks	H9SC	OK	0	7.08817	#NUM!	#NUM!	0.0003	0.00150628	yes	protein_coding
AC007326.1	XLOC_034028	XLOC_034028	22:18945122-18946971	2weeks	H9SC	OK	0	7.08817	#NUM!	#NUM!	5e-05	0.000290592	yes	protein_coding
AC007326.1	XLOC_034028	XLOC_034028	22:18945122-18946971	1week	H9SC	OK	0	7.08817	#NUM!	#NUM!	0.0003	0.00150628	yes	protein_coding
AC007326.1	XLOC_034028	XLOC_034028	22:18945122-18946971	H9SC	NPC	OK	7.08817	0	#NUM!	#NUM!	5e-05	0.000290592	yes	protein_coding
AC007383.3	XLOC_029446	XLOC_029446	2:205989584-206086564	4weeks	NPC	OK	4.0161	6.38851	0.669685	0.509731	0.4607	0.643511	no	lincRNA
AC007383.3	XLOC_029446	XLOC_029446	2:205989584-206086564	2weeks	4weeks	OK	3.08776	4.0161	0.379237	0.244159	0.7337	0.847322	no	lincRNA
AC007383.3	XLOC_029446	XLOC_029446	2:205989584-206086564	H9SC	NPC	OK	15.0035	6.38851	-1.23174	-1.26023	0.0787	0.180848	no	lincRNA
AC007383.3	XLOC_029446	XLOC_029446	2:205989584-206086564	4weeks	H9SC	OK	4.0161	15.0035	1.90143	1.59126	0.06065	0.147013	no	lincRNA
AC007383.3	XLOC_029446	XLOC_029446	2:205989584-206086564	1week	H9SC	OK	4.27749	15.0035	1.81046	1.54685	0.02825	0.0786565	no	lincRNA
AC007383.3	XLOC_029446	XLOC_029446	2:205989584-206086564	1week	2weeks	OK	4.27749	3.08776	-0.470205	-0.306429	0.6415	0.787067	no	lincRNA
AC007383.3	XLOC_029446	XLOC_029446	2:205989584-206086564	2weeks	H9SC	OK	3.08776	15.0035	2.28067	1.77994	0.04275	0.11063	no	lincRNA
AC007383.3	XLOC_029446	XLOC_029446	2:205989584-206086564	1week	4weeks	OK	4.27749	4.0161	-0.0909687	-0.0621755	0.92985	0.959998	no	lincRNA
AC007383.3	XLOC_029446	XLOC_029446	2:205989584-206086564	1week	NPC	OK	4.27749	6.38851	0.578716	0.448076	0.48615	0.665544	no	lincRNA
AC007383.3	XLOC_029446	XLOC_029446	2:205989584-206086564	2weeks	NPC	OK	3.08776	6.38851	1.04892	0.753079	0.252	0.425659	no	lincRNA
AC007405.4	XLOC_031175	XLOC_031175	2:170723085-170770768	H9SC	NPC	OK	0.283577	2.27251	3.00247	0.562135	0.01225	0.0390347	yes	lincRNA
AC007405.4	XLOC_031175	XLOC_031175	2:170723085-170770768	1week	4weeks	OK	2.35862	1.40958	-0.74268	-0.540164	0.2183	0.387814	no	lincRNA
AC007405.4	XLOC_031175	XLOC_031175	2:170723085-170770768	2weeks	4weeks	OK	1.91433	1.40958	-0.441573	-0.298262	0.46305	0.64552	no	lincRNA
AC007405.4	XLOC_031175	XLOC_031175	2:170723085-170770768	1week	H9SC	OK	2.35862	0.283577	-3.05613	-0.573857	0.0193	0.0572631	no	lincRNA
AC007405.4	XLOC_031175	XLOC_031175	2:170723085-170770768	1week	NPC	OK	2.35862	2.27251	-0.0536561	-0.0473962	0.91375	0.951527	no	lincRNA
AC007405.4	XLOC_031175	XLOC_031175	2:170723085-170770768	4weeks	H9SC	OK	1.40958	0.283577	-2.31345	-0.428585	0.0529	0.131631	no	lincRNA
AC007405.4	XLOC_031175	XLOC_031175	2:170723085-170770768	4weeks	NPC	OK	1.40958	2.27251	0.689024	0.48044	0.2454	0.41894	no	lincRNA
AC007405.4	XLOC_031175	XLOC_031175	2:170723085-170770768	2weeks	NPC	OK	1.91433	2.27251	0.247451	0.196672	0.6169	0.769083	no	lincRNA
AC007405.4	XLOC_031175	XLOC_031175	2:170723085-170770768	2weeks	H9SC	OK	1.91433	0.283577	-2.75502	-0.51459	0.01855	0.0553835	no	lincRNA
AC007405.4	XLOC_031175	XLOC_031175	2:170723085-170770768	1week	2weeks	OK	2.35862	1.91433	-0.301107	-0.252982	0.56765	0.732443	no	lincRNA
AC007405.6	XLOC_029168	XLOC_029168	2:170771112-170778148	4weeks	NPC	OK	4.25256	4.40747	0.0516204	0.10567	0.86795	0.927138	no	lincRNA
AC007405.6	XLOC_029168	XLOC_029168	2:170771112-170778148	2weeks	4weeks	OK	2.2136	4.25256	0.941938	1.60734	0.01795	0.0538749	no	lincRNA
AC007405.6	XLOC_029168	XLOC_029168	2:170771112-170778148	1week	4weeks	OK	1.9619	4.25256	1.11608	1.77861	0.01635	0.0498228	yes	lincRNA
AC007405.6	XLOC_029168	XLOC_029168	2:170771112-170778148	1week	2weeks	OK	1.9619	2.2136	0.174146	0.247467	0.6928	0.822029	no	lincRNA
AC007405.6	XLOC_029168	XLOC_029168	2:170771112-170778148	2weeks	NPC	OK	2.2136	4.40747	0.993559	1.70371	0.00625	0.0219924	yes	lincRNA
AC007405.6	XLOC_029168	XLOC_029168	2:170771112-170778148	H9SC	NPC	OK	1.54114	4.40747	1.51595	2.28126	0.00595	0.021071	yes	lincRNA
AC007405.6	XLOC_029168	XLOC_029168	2:170771112-170778148	4weeks	H9SC	OK	4.25256	1.54114	-1.46433	-2.19532	0.0123	0.0391641	yes	lincRNA
AC007405.6	XLOC_029168	XLOC_029168	2:170771112-170778148	2weeks	H9SC	OK	2.2136	1.54114	-0.522391	-0.706726	0.28305	0.461545	no	lincRNA
AC007405.6	XLOC_029168	XLOC_029168	2:170771112-170778148	1week	NPC	OK	1.9619	4.40747	1.1677	1.8688	0.0063	0.02214	yes	lincRNA
AC007405.6	XLOC_029168	XLOC_029168	2:170771112-170778148	1week	H9SC	OK	1.9619	1.54114	-0.348245	-0.45082	0.52095	0.694726	no	lincRNA
AC007405.8	XLOC_031176	XLOC_031176	2:170813212-170861151	1week	NPC	OK	15.8041	7.89836	-1.00068	-0.748909	0.2643	0.439484	no	antisense
AC007405.8	XLOC_031176	XLOC_031176	2:170813212-170861151	2weeks	4weeks	OK	27.4423	13.9771	-0.973338	-0.731757	0.2381	0.4109	no	antisense
AC007405.8	XLOC_031176	XLOC_031176	2:170813212-170861151	4weeks	H9SC	OK	13.9771	0	#NUM!	#NUM!	0.0358	0.0956559	no	antisense
AC007405.8	XLOC_031176	XLOC_031176	2:170813212-170861151	2weeks	NPC	OK	27.4423	7.89836	-1.79677	-1.34506	0.0314	0.0858622	no	antisense
AC007405.8	XLOC_031176	XLOC_031176	2:170813212-170861151	H9SC	NPC	OK	0	7.89836	#NUM!	#NUM!	0.0111	0.0359066	yes	antisense
AC007405.8	XLOC_031176	XLOC_031176	2:170813212-170861151	1week	4weeks	OK	15.8041	13.9771	-0.177241	-0.133215	0.85015	0.917097	no	antisense
AC007405.8	XLOC_031176	XLOC_031176	2:170813212-170861151	4weeks	NPC	OK	13.9771	7.89836	-0.823435	-0.555998	0.38955	0.576189	no	antisense
AC007405.8	XLOC_031176	XLOC_031176	2:170813212-170861151	1week	H9SC	OK	15.8041	0	#NUM!	#NUM!	0.0358	0.0956559	no	antisense
AC007405.8	XLOC_031176	XLOC_031176	2:170813212-170861151	2weeks	H9SC	OK	27.4423	0	#NUM!	#NUM!	0.0412	0.107345	no	antisense
AC007405.8	XLOC_031176	XLOC_031176	2:170813212-170861151	1week	2weeks	OK	15.8041	27.4423	0.796097	0.682329	0.30355	0.484818	no	antisense
AC007557.1	XLOC_029536	XLOC_029536	2:216672104-216994079	2weeks	4weeks	OK	0.919338	0.396566	-1.21303	-0.30884	0.638	0.784759	no	lincRNA
AC007557.1	XLOC_029536	XLOC_029536	2:216672104-216994079	1week	2weeks	OK	0	0.919338	#NUM!	#NUM!	0.1316	0.268491	no	lincRNA
AC007557.1	XLOC_029536	XLOC_029536	2:216672104-216994079	2weeks	NPC	OK	0.919338	0.145318	-2.66138	-0.491509	0.36775	0.553819	no	lincRNA
AC007557.1	XLOC_029536	XLOC_029536	2:216672104-216994079	2weeks	H9SC	OK	0.919338	0	#NUM!	#NUM!	0.27435	0.451374	no	lincRNA
AC007560.1	XLOC_030223	XLOC_030223	2:49918504-51032561	1week	H9SC	OK	1.80075	3.50068	0.959038	0.185641	0.5809	0.742816	no	processed_pseudogene
AC007560.1	XLOC_030223	XLOC_030223	2:49918504-51032561	1week	2weeks	OK	1.80075	1.87776	0.0604184	0.0109627	0.92795	0.958999	no	processed_pseudogene
AC007560.1	XLOC_030223	XLOC_030223	2:49918504-51032561	H9SC	NPC	OK	3.50068	0.680984	-2.36194	-0.867805	0.46055	0.643386	no	processed_pseudogene
AC007560.1	XLOC_030223	XLOC_030223	2:49918504-51032561	2weeks	H9SC	OK	1.87776	3.50068	0.89862	0.259951	0.5978	0.755152	no	processed_pseudogene
AC007560.1	XLOC_030223	XLOC_030223	2:49918504-51032561	2weeks	NPC	OK	1.87776	0.680984	-1.46332	-0.439341	0.51985	0.693856	no	processed_pseudogene
AC007560.1	XLOC_030223	XLOC_030223	2:49918504-51032561	1week	NPC	OK	1.80075	0.680984	-1.40291	-0.276025	0.5913	0.750452	no	processed_pseudogene
AC007560.1	XLOC_030223	XLOC_030223	2:49918504-51032561	4weeks	NPC	OK	5.74832	0.680984	-3.07745	-0.733684	0.34275	0.527491	no	processed_pseudogene
AC007560.1	XLOC_030223	XLOC_030223	2:49918504-51032561	1week	4weeks	OK	1.80075	5.74832	1.67454	0.275761	0.5232	0.696426	no	processed_pseudogene
AC007560.1	XLOC_030223	XLOC_030223	2:49918504-51032561	2weeks	4weeks	OK	1.87776	5.74832	1.61412	0.343073	0.49765	0.675328	no	processed_pseudogene
AC007560.1	XLOC_030223	XLOC_030223	2:49918504-51032561	4weeks	H9SC	OK	5.74832	3.50068	-0.715504	-0.166576	0.60885	0.763302	no	processed_pseudogene
AC007620.3	XLOC_036470	XLOC_036470	3:179396088-179451590	2weeks	NPC	OK	1.93003	2.36508	0.293268	0.136347	0.82375	0.901867	no	antisense
AC007620.3	XLOC_036470	XLOC_036470	3:179396088-179451590	H9SC	NPC	OK	0.705581	2.36508	1.74501	0.665636	0.26015	0.43459	no	antisense
AC007620.3	XLOC_036470	XLOC_036470	3:179396088-179451590	1week	4weeks	OK	2.02435	1.82173	-0.152155	-0.059936	0.91985	0.954565	no	antisense
AC007620.3	XLOC_036470	XLOC_036470	3:179396088-179451590	1week	NPC	OK	2.02435	2.36508	0.22443	0.0934265	0.85655	0.920811	no	antisense
AC007620.3	XLOC_036470	XLOC_036470	3:179396088-179451590	1week	H9SC	OK	2.02435	0.705581	-1.52058	-0.509583	0.34575	0.530701	no	antisense
AC007620.3	XLOC_036470	XLOC_036470	3:179396088-179451590	4weeks	H9SC	OK	1.82173	0.705581	-1.36842	-0.498133	0.44305	0.627715	no	antisense
AC007620.3	XLOC_036470	XLOC_036470	3:179396088-179451590	1week	2weeks	OK	2.02435	1.93003	-0.0688382	-0.0266787	0.96065	0.977135	no	antisense
AC007620.3	XLOC_036470	XLOC_036470	3:179396088-179451590	2weeks	H9SC	OK	1.93003	0.705581	-1.45174	-0.521152	0.39525	0.581927	no	antisense
AC007620.3	XLOC_036470	XLOC_036470	3:179396088-179451590	2weeks	4weeks	OK	1.93003	1.82173	-0.0833166	-0.0361894	0.9604	0.977015	no	antisense
AC007620.3	XLOC_036470	XLOC_036470	3:179396088-179451590	4weeks	NPC	OK	1.82173	2.36508	0.376585	0.179263	0.79215	0.883338	no	antisense
AC007773.2	XLOC_027158	XLOC_027158	19:32390049-32485895	2weeks	4weeks	OK	1.40957	1.11255	-0.341392	-0.245013	0.6993	0.826243	no	antisense
AC007773.2	XLOC_027158	XLOC_027158	19:32390049-32485895	1week	4weeks	OK	0.541396	1.11255	1.03911	0.560778	0.48675	0.666034	no	antisense
AC007773.2	XLOC_027158	XLOC_027158	19:32390049-32485895	1week	NPC	OK	0.541396	1.5448	1.51267	0.751801	0.3916	0.578284	no	antisense
AC007773.2	XLOC_027158	XLOC_027158	19:32390049-32485895	1week	H9SC	OK	0.541396	2.38416	2.13873	1.17627	0.2615	0.436256	no	antisense
AC007773.2	XLOC_027158	XLOC_027158	19:32390049-32485895	4weeks	H9SC	OK	1.11255	2.38416	1.09962	0.796283	0.2736	0.450492	no	antisense
AC007773.2	XLOC_027158	XLOC_027158	19:32390049-32485895	2weeks	H9SC	OK	1.40957	2.38416	0.758224	0.562983	0.3832	0.569691	no	antisense
AC007773.2	XLOC_027158	XLOC_027158	19:32390049-32485895	H9SC	NPC	OK	2.38416	1.5448	-0.626057	-0.394235	0.54075	0.711215	no	antisense
AC007773.2	XLOC_027158	XLOC_027158	19:32390049-32485895	2weeks	NPC	OK	1.40957	1.5448	0.132167	0.082664	0.8787	0.932979	no	antisense
AC007773.2	XLOC_027158	XLOC_027158	19:32390049-32485895	4weeks	NPC	OK	1.11255	1.5448	0.473559	0.290936	0.6482	0.791679	no	antisense
AC007773.2	XLOC_027158	XLOC_027158	19:32390049-32485895	1week	2weeks	OK	0.541396	1.40957	1.3805	0.755331	0.3517	0.536984	no	antisense
AC007969.4	XLOC_029176	XLOC_029176	2:171492904-171493095	1week	4weeks	OK	3.81836	0	#NUM!	#NUM!	0.0115	0.0369902	yes	processed_pseudogene
AC007969.4	XLOC_029176	XLOC_029176	2:171492904-171493095	1week	H9SC	OK	3.81836	0	#NUM!	#NUM!	0.0115	0.0369902	yes	processed_pseudogene
AC007969.4	XLOC_029176	XLOC_029176	2:171492904-171493095	1week	NPC	OK	3.81836	1.05778	-1.85192	-1.90886	0.2853	0.464105	no	processed_pseudogene
AC007969.4	XLOC_029176	XLOC_029176	2:171492904-171493095	1week	2weeks	OK	3.81836	0	#NUM!	#NUM!	0.0021	0.008522	yes	processed_pseudogene
AC007969.5	XLOC_031180	XLOC_031180	2:171517269-171517716	1week	H9SC	OK	9.64955	32.7878	1.76463	4.84478	5e-05	0.000290592	yes	processed_pseudogene
AC007969.5	XLOC_031180	XLOC_031180	2:171517269-171517716	4weeks	H9SC	OK	16.8368	32.7878	0.961538	3.06138	5e-05	0.000290592	yes	processed_pseudogene
AC007969.5	XLOC_031180	XLOC_031180	2:171517269-171517716	1week	NPC	OK	9.64955	14.2471	0.562135	1.39253	0.03285	0.0890948	no	processed_pseudogene
AC007969.5	XLOC_031180	XLOC_031180	2:171517269-171517716	4weeks	NPC	OK	16.8368	14.2471	-0.240953	-0.67102	0.29375	0.473769	no	processed_pseudogene
AC007969.5	XLOC_031180	XLOC_031180	2:171517269-171517716	2weeks	NPC	OK	16.7877	14.2471	-0.236734	-0.658387	0.25165	0.425303	no	processed_pseudogene
AC007969.5	XLOC_031180	XLOC_031180	2:171517269-171517716	2weeks	4weeks	OK	16.7877	16.8368	0.00421894	0.0121727	0.9903	0.993993	no	processed_pseudogene
AC007969.5	XLOC_031180	XLOC_031180	2:171517269-171517716	1week	4weeks	OK	9.64955	16.8368	0.803087	2.04782	0.00495	0.0179873	yes	processed_pseudogene
AC007969.5	XLOC_031180	XLOC_031180	2:171517269-171517716	2weeks	H9SC	OK	16.7877	32.7878	0.965757	3.06943	5e-05	0.000290592	yes	processed_pseudogene
AC007969.5	XLOC_031180	XLOC_031180	2:171517269-171517716	1week	2weeks	OK	9.64955	16.7877	0.798868	2.03478	0.00265	0.0104452	yes	processed_pseudogene
AC007969.5	XLOC_031180	XLOC_031180	2:171517269-171517716	H9SC	NPC	OK	32.7878	14.2471	-1.20249	-3.66224	5e-05	0.000290592	yes	processed_pseudogene
AC008154.4	XLOC_047546	XLOC_047546	7:134284499-134286055	1week	H9SC	OK	0.888974	0	#NUM!	#NUM!	0.0078	0.0265715	yes	antisense
AC008154.4	XLOC_047546	XLOC_047546	7:134284499-134286055	1week	2weeks	OK	0.888974	0.353299	-1.33125	-0.758282	0.23975	0.412771	no	antisense
AC008154.4	XLOC_047546	XLOC_047546	7:134284499-134286055	1week	4weeks	OK	0.888974	0	#NUM!	#NUM!	0.0078	0.0265715	yes	antisense
AC008154.4	XLOC_047546	XLOC_047546	7:134284499-134286055	1week	NPC	OK	0.888974	0.131074	-2.76176	-0.919108	0.21005	0.377635	no	antisense
AC008269.2	XLOC_029459	XLOC_029459	2:206866794-206868289	2weeks	4weeks	OK	1.18252	1.19368	0.0135504	0.0153372	0.9711	0.982832	no	lincRNA
AC008269.2	XLOC_029459	XLOC_029459	2:206866794-206868289	4weeks	H9SC	OK	1.19368	0.329723	-1.85609	-1.21884	0.2214	0.391548	no	lincRNA
AC008269.2	XLOC_029459	XLOC_029459	2:206866794-206868289	2weeks	NPC	OK	1.18252	0.680305	-0.797608	-0.769607	0.1789	0.336357	no	lincRNA
AC008269.2	XLOC_029459	XLOC_029459	2:206866794-206868289	1week	2weeks	OK	0.597672	1.18252	0.984436	0.993997	0.17805	0.335246	no	lincRNA
AC008269.2	XLOC_029459	XLOC_029459	2:206866794-206868289	1week	4weeks	OK	0.597672	1.19368	0.997986	1.01146	0.22685	0.398047	no	lincRNA
AC008269.2	XLOC_029459	XLOC_029459	2:206866794-206868289	4weeks	NPC	OK	1.19368	0.680305	-0.811159	-0.78536	0.21575	0.38477	no	lincRNA
AC008269.2	XLOC_029459	XLOC_029459	2:206866794-206868289	2weeks	H9SC	OK	1.18252	0.329723	-1.84254	-1.20804	0.17705	0.333831	no	lincRNA
AC008746.12	XLOC_027720	XLOC_027720	19:54438664-54439544	1week	H9SC	OK	2.01076	0.486853	-2.04618	-2.4094	0.0112	0.0361581	yes	lincRNA
AC008746.12	XLOC_027720	XLOC_027720	19:54438664-54439544	1week	2weeks	OK	2.01076	1.64227	-0.292043	-0.501862	0.43495	0.620344	no	lincRNA
AC008746.12	XLOC_027720	XLOC_027720	19:54438664-54439544	4weeks	H9SC	OK	2.72637	0.486853	-2.48542	-3.00428	0.0057	0.0203109	yes	lincRNA
AC008746.12	XLOC_027720	XLOC_027720	19:54438664-54439544	4weeks	NPC	OK	2.72637	1.51033	-0.852113	-1.53922	0.0224	0.0648111	no	lincRNA
AC008746.12	XLOC_027720	XLOC_027720	19:54438664-54439544	2weeks	H9SC	OK	1.64227	0.486853	-1.75414	-2.01378	0.0129	0.0407627	yes	lincRNA
AC008746.12	XLOC_027720	XLOC_027720	19:54438664-54439544	H9SC	NPC	OK	0.486853	1.51033	1.63331	1.86936	0.01885	0.0561182	no	lincRNA
AC008746.12	XLOC_027720	XLOC_027720	19:54438664-54439544	1week	NPC	OK	2.01076	1.51033	-0.41287	-0.704679	0.2838	0.462375	no	lincRNA
AC008746.12	XLOC_027720	XLOC_027720	19:54438664-54439544	2weeks	4weeks	OK	1.64227	2.72637	0.731286	1.33109	0.03975	0.104205	no	lincRNA
AC008746.12	XLOC_027720	XLOC_027720	19:54438664-54439544	1week	4weeks	OK	2.01076	2.72637	0.439243	0.854401	0.228	0.399289	no	lincRNA
AC008746.12	XLOC_027720	XLOC_027720	19:54438664-54439544	2weeks	NPC	OK	1.64227	1.51033	-0.120827	-0.195799	0.7327	0.846752	no	lincRNA
AC008753.4	XLOC_026397	XLOC_026397	19:53788781-53789168	4weeks	H9SC	OK	0	2.5658	#NUM!	#NUM!	0.0001	0.000552846	yes	lincRNA
AC008753.4	XLOC_026397	XLOC_026397	19:53788781-53789168	1week	H9SC	OK	0	2.5658	#NUM!	#NUM!	0.0001	0.000552846	yes	lincRNA
AC008753.4	XLOC_026397	XLOC_026397	19:53788781-53789168	H9SC	NPC	OK	2.5658	0.186954	-3.77865	-1.73096	0.21935	0.389108	no	lincRNA
AC008753.4	XLOC_026397	XLOC_026397	19:53788781-53789168	2weeks	H9SC	OK	0	2.5658	#NUM!	#NUM!	5e-05	0.000290592	yes	lincRNA
AC008753.6	XLOC_027696	XLOC_027696	19:53854580-53876437	4weeks	NPC	OK	0.350048	0.949726	1.43996	0.575769	0.15915	0.309051	no	antisense
AC008753.6	XLOC_027696	XLOC_027696	19:53854580-53876437	H9SC	NPC	OK	0.155494	0.949726	2.61065	0.723384	0.29155	0.471191	no	antisense
AC008753.6	XLOC_027696	XLOC_027696	19:53854580-53876437	1week	NPC	OK	0.397911	0.949726	1.25507	0.475227	0.4318	0.617311	no	antisense
AC008753.6	XLOC_027696	XLOC_027696	19:53854580-53876437	2weeks	NPC	OK	0.311674	0.949726	1.60748	0.702592	0.27185	0.448481	no	antisense
AC008982.2	XLOC_027291	XLOC_027291	19:38815421-38852347	4weeks	NPC	OK	0.285383	3.56389	3.64248	0.576282	0.4051	0.591524	no	sense_intronic
AC008982.2	XLOC_027291	XLOC_027291	19:38815421-38852347	4weeks	H9SC	OK	0.285383	3.65238	3.67787	0.549782	0.3254	0.509062	no	sense_intronic
AC008982.2	XLOC_027291	XLOC_027291	19:38815421-38852347	2weeks	4weeks	OK	1.25634	0.285383	-2.13826	-0.319084	0.4107	0.597152	no	sense_intronic
AC008982.2	XLOC_027291	XLOC_027291	19:38815421-38852347	1week	NPC	OK	0.973233	3.56389	1.87259	0.476504	0.5108	0.686188	no	sense_intronic
AC008982.2	XLOC_027291	XLOC_027291	19:38815421-38852347	2weeks	NPC	OK	1.25634	3.56389	1.50422	0.415689	0.53135	0.703237	no	sense_intronic
AC008982.2	XLOC_027291	XLOC_027291	19:38815421-38852347	1week	H9SC	OK	0.973233	3.65238	1.90798	0.424049	0.45475	0.638277	no	sense_intronic
AC008982.2	XLOC_027291	XLOC_027291	19:38815421-38852347	1week	4weeks	OK	0.973233	0.285383	-1.76989	-0.257464	0.4946	0.672692	no	sense_intronic
AC008982.2	XLOC_027291	XLOC_027291	19:38815421-38852347	1week	2weeks	OK	0.973233	1.25634	0.368374	0.08156	0.8676	0.926903	no	sense_intronic
AC008982.2	XLOC_027291	XLOC_027291	19:38815421-38852347	2weeks	H9SC	OK	1.25634	3.65238	1.53961	0.363947	0.49065	0.669374	no	sense_intronic
AC008982.2	XLOC_027291	XLOC_027291	19:38815421-38852347	H9SC	NPC	OK	3.65238	3.56389	-0.0353855	-0.00983706	0.9548	0.973896	no	sense_intronic
AC009005.2	XLOC_026568	XLOC_026568	19:567211-583493	H9SC	NPC	OK	1.99312	3.99457	1.00301	0.26909	0.48205	0.66205	no	antisense
AC009005.2	XLOC_026568	XLOC_026568	19:567211-583493	1week	4weeks	OK	2.58779	1.61164	-0.683191	-0.184251	0.7195	0.838745	no	antisense
AC009005.2	XLOC_026568	XLOC_026568	19:567211-583493	1week	2weeks	OK	2.58779	2.31602	-0.160069	-0.0521208	0.91815	0.953787	no	antisense
AC009005.2	XLOC_026568	XLOC_026568	19:567211-583493	4weeks	H9SC	OK	1.61164	1.99312	0.306502	0.0672287	0.849	0.91632	no	antisense
AC009005.2	XLOC_026568	XLOC_026568	19:567211-583493	2weeks	NPC	OK	2.31602	3.99457	0.786392	0.288861	0.5482	0.717244	no	antisense
AC009005.2	XLOC_026568	XLOC_026568	19:567211-583493	1week	H9SC	OK	2.58779	1.99312	-0.376689	-0.0944263	0.81665	0.897792	no	antisense
AC009005.2	XLOC_026568	XLOC_026568	19:567211-583493	2weeks	4weeks	OK	2.31602	1.61164	-0.523122	-0.138321	0.74085	0.851672	no	antisense
AC009005.2	XLOC_026568	XLOC_026568	19:567211-583493	4weeks	NPC	OK	1.61164	3.99457	1.30951	0.382376	0.41625	0.60245	no	antisense
AC009005.2	XLOC_026568	XLOC_026568	19:567211-583493	2weeks	H9SC	OK	2.31602	1.99312	-0.21662	-0.0533794	0.87855	0.932878	no	antisense
AC009005.2	XLOC_026568	XLOC_026568	19:567211-583493	1week	NPC	OK	2.58779	3.99457	0.626322	0.239181	0.69065	0.820705	no	antisense
AC009120.3	XLOC_021035	XLOC_021035	16:74296774-74369826	2weeks	NPC	OK	5.39302	5.32681	-0.0178204	-0.0093654	0.9867	0.991873	no	processed_pseudogene
AC009120.3	XLOC_021035	XLOC_021035	16:74296774-74369826	4weeks	NPC	OK	3.31751	5.32681	0.683172	0.338163	0.64495	0.789433	no	processed_pseudogene
AC009120.3	XLOC_021035	XLOC_021035	16:74296774-74369826	2weeks	H9SC	OK	5.39302	1.89312	-1.51033	-0.529095	0.36365	0.549385	no	processed_pseudogene
AC009120.3	XLOC_021035	XLOC_021035	16:74296774-74369826	1week	NPC	OK	5.50438	5.32681	-0.0473075	-0.0249473	0.96905	0.98166	no	processed_pseudogene
AC009120.3	XLOC_021035	XLOC_021035	16:74296774-74369826	2weeks	4weeks	OK	5.39302	3.31751	-0.700993	-0.395785	0.5432	0.713157	no	processed_pseudogene
AC009120.3	XLOC_021035	XLOC_021035	16:74296774-74369826	H9SC	NPC	OK	1.89312	5.32681	1.49251	0.494955	0.49465	0.672733	no	processed_pseudogene
AC009120.3	XLOC_021035	XLOC_021035	16:74296774-74369826	1week	H9SC	OK	5.50438	1.89312	-1.53982	-0.540242	0.40225	0.588769	no	processed_pseudogene
AC009120.3	XLOC_021035	XLOC_021035	16:74296774-74369826	1week	4weeks	OK	5.50438	3.31751	-0.73048	-0.414063	0.5668	0.731739	no	processed_pseudogene
AC009120.3	XLOC_021035	XLOC_021035	16:74296774-74369826	4weeks	H9SC	OK	3.31751	1.89312	-0.809336	-0.275833	0.65585	0.796802	no	processed_pseudogene
AC009120.3	XLOC_021035	XLOC_021035	16:74296774-74369826	1week	2weeks	OK	5.50438	5.39302	-0.0294872	-0.0181086	0.97785	0.986697	no	processed_pseudogene
AC009120.4	XLOC_021032	XLOC_021032	16:74054150-74296762	1week	2weeks	OK	1.11429	3.37847	1.60024	1.76224	0.0118	0.0378162	yes	lincRNA
AC009120.4	XLOC_021032	XLOC_021032	16:74054150-74296762	2weeks	4weeks	OK	3.37847	2.18853	-0.626409	-0.796324	0.20805	0.375028	no	lincRNA
AC009120.4	XLOC_021032	XLOC_021032	16:74054150-74296762	4weeks	NPC	OK	2.18853	0.51791	-2.07919	-1.06002	0.0904	0.201335	no	lincRNA
AC009120.4	XLOC_021032	XLOC_021032	16:74054150-74296762	1week	NPC	OK	1.11429	0.51791	-1.10536	-0.549043	0.2639	0.439054	no	lincRNA
AC009120.4	XLOC_021032	XLOC_021032	16:74054150-74296762	2weeks	H9SC	OK	3.37847	0.509177	-2.73013	-1.82961	0.0591	0.14396	no	lincRNA
AC009120.4	XLOC_021032	XLOC_021032	16:74054150-74296762	1week	4weeks	OK	1.11429	2.18853	0.973832	1.01261	0.1588	0.308533	no	lincRNA
AC009120.4	XLOC_021032	XLOC_021032	16:74054150-74296762	1week	H9SC	OK	1.11429	0.509177	-1.12989	-0.709972	0.3081	0.489839	no	lincRNA
AC009120.4	XLOC_021032	XLOC_021032	16:74054150-74296762	2weeks	NPC	OK	3.37847	0.51791	-2.7056	-1.39771	0.0321	0.0874289	no	lincRNA
AC009120.4	XLOC_021032	XLOC_021032	16:74054150-74296762	4weeks	H9SC	OK	2.18853	0.509177	-2.10372	-1.37911	0.1226	0.254489	no	lincRNA
AC009133.12	XLOC_020545	XLOC_020545	16:29806105-29848039	4weeks	NPC	OK	1.14982	0.723371	-0.668605	-0.149595	0.58845	0.748383	no	antisense
AC009133.12	XLOC_020545	XLOC_020545	16:29806105-29848039	4weeks	H9SC	OK	1.14982	0.0980693	-3.55147	-0.442945	0.02295	0.0661333	no	antisense
AC009133.12	XLOC_020545	XLOC_020545	16:29806105-29848039	2weeks	4weeks	OK	0.575798	1.14982	0.997777	0.223685	0.3932	0.579929	no	antisense
AC009133.12	XLOC_020545	XLOC_020545	16:29806105-29848039	1week	4weeks	OK	0.842527	1.14982	0.448619	0.0897317	0.72565	0.842461	no	antisense
AC009133.15	XLOC_020544	XLOC_020544	16:29806105-29848039	1week	4weeks	OK	0.437234	0.963536	1.13993	0.164609	0.62135	0.772335	no	antisense
AC009133.15	XLOC_020544	XLOC_020544	16:29806105-29848039	1week	NPC	OK	0.437234	1.11413	1.34944	0.218701	0.5778	0.740361	no	antisense
AC009133.15	XLOC_020544	XLOC_020544	16:29806105-29848039	2weeks	NPC	OK	0.795242	1.11413	0.486454	0.0780657	0.792	0.883251	no	antisense
AC009133.15	XLOC_020544	XLOC_020544	16:29806105-29848039	2weeks	4weeks	OK	0.795242	0.963536	0.276944	0.0396793	0.8912	0.939593	no	antisense
AC009133.15	XLOC_020544	XLOC_020544	16:29806105-29848039	4weeks	H9SC	OK	0.963536	0.105655	-3.18897	-0.267116	0.3355	0.519901	no	antisense
AC009133.15	XLOC_020544	XLOC_020544	16:29806105-29848039	H9SC	NPC	OK	0.105655	1.11413	3.39848	0.295081	0.3118	0.493986	no	antisense
AC009133.15	XLOC_020544	XLOC_020544	16:29806105-29848039	4weeks	NPC	OK	0.963536	1.11413	0.209511	0.0344762	0.90865	0.94877	no	antisense
AC009133.17	XLOC_019310	XLOC_019310	16:29742462-29748299	H9SC	NPC	OK	2.07691	0.419388	-2.30808	-2.77953	0.116	0.244097	no	antisense
AC009133.17	XLOC_019310	XLOC_019310	16:29742462-29748299	4weeks	H9SC	OK	0	2.07691	#NUM!	#NUM!	5e-05	0.000290592	yes	antisense
AC009133.17	XLOC_019310	XLOC_019310	16:29742462-29748299	2weeks	H9SC	OK	0.0194847	2.07691	6.73595	1.66561	0.1882	0.349103	no	antisense
AC009133.17	XLOC_019310	XLOC_019310	16:29742462-29748299	1week	H9SC	OK	0.12613	2.07691	4.04146	3.33747	0.0527	0.131229	no	antisense
AC009133.21	XLOC_020543	XLOC_020543	16:29790718-29805385	4weeks	H9SC	OK	0.945853	0.920447	-0.0392812	-0.0111756	0.9345	0.962638	no	antisense
AC009133.21	XLOC_020543	XLOC_020543	16:29790718-29805385	1week	NPC	OK	0.263192	1.26712	2.26737	0.533338	0.5082	0.68409	no	antisense
AC009133.21	XLOC_020543	XLOC_020543	16:29790718-29805385	2weeks	NPC	OK	0.847178	1.26712	0.580814	0.20918	0.8162	0.897598	no	antisense
AC009133.21	XLOC_020543	XLOC_020543	16:29790718-29805385	2weeks	4weeks	OK	0.847178	0.945853	0.158951	0.0668264	0.91305	0.951199	no	antisense
AC009133.21	XLOC_020543	XLOC_020543	16:29790718-29805385	H9SC	NPC	OK	0.920447	1.26712	0.461144	0.121494	0.817	0.898015	no	antisense
AC009133.21	XLOC_020543	XLOC_020543	16:29790718-29805385	1week	H9SC	OK	0.263192	0.920447	1.80622	0.367966	0.51505	0.689774	no	antisense
AC009133.21	XLOC_020543	XLOC_020543	16:29790718-29805385	1week	4weeks	OK	0.263192	0.945853	1.8455	0.461069	0.3931	0.579837	no	antisense
AC009133.21	XLOC_020543	XLOC_020543	16:29790718-29805385	4weeks	NPC	OK	0.945853	1.26712	0.421863	0.167637	0.7768	0.873602	no	antisense
AC009133.21	XLOC_020543	XLOC_020543	16:29790718-29805385	2weeks	H9SC	OK	0.847178	0.920447	0.11967	0.0322945	0.93825	0.964521	no	antisense
AC009166.7	XLOC_019574	XLOC_019574	16:51176065-51178898	2weeks	NPC	OK	0.740094	1.22681	0.729131	1.70093	0.0046	0.0168961	yes	TEC
AC009166.7	XLOC_019574	XLOC_019574	16:51176065-51178898	1week	NPC	OK	0.631659	1.22681	0.957695	2.1573	0.0021	0.008522	yes	TEC
AC009166.7	XLOC_019574	XLOC_019574	16:51176065-51178898	H9SC	NPC	OK	0.0559606	1.22681	4.45436	3.16247	0.0814	0.185784	no	TEC
AC009166.7	XLOC_019574	XLOC_019574	16:51176065-51178898	4weeks	NPC	OK	0.371217	1.22681	1.72458	3.22925	0.0001	0.000552846	yes	TEC
AC009228.1	XLOC_027998	XLOC_027998	2:24202863-24360714	H9SC	NPC	OK	0	2.58342	#NUM!	#NUM!	0.0321	0.0874289	no	antisense
AC009228.1	XLOC_027998	XLOC_027998	2:24202863-24360714	2weeks	4weeks	OK	2.95947	3.4967	0.240654	0.117745	0.89215	0.940048	no	antisense
AC009228.1	XLOC_027998	XLOC_027998	2:24202863-24360714	2weeks	NPC	OK	2.95947	2.58342	-0.196056	-0.139182	0.90295	0.945764	no	antisense
AC009228.1	XLOC_027998	XLOC_027998	2:24202863-24360714	2weeks	H9SC	OK	2.95947	0	#NUM!	#NUM!	0.07905	0.181466	no	antisense
AC009228.1	XLOC_027998	XLOC_027998	2:24202863-24360714	4weeks	H9SC	OK	3.4967	0	#NUM!	#NUM!	0.12245	0.254283	no	antisense
AC009228.1	XLOC_027998	XLOC_027998	2:24202863-24360714	1week	4weeks	OK	0.436386	3.4967	3.00232	0.984675	0.23615	0.408808	no	antisense
AC009228.1	XLOC_027998	XLOC_027998	2:24202863-24360714	1week	NPC	OK	0.436386	2.58342	2.56561	0.962614	0.1764	0.332907	no	antisense
AC009228.1	XLOC_027998	XLOC_027998	2:24202863-24360714	4weeks	NPC	OK	3.4967	2.58342	-0.43671	-0.203897	0.82475	0.902441	no	antisense
AC009228.1	XLOC_027998	XLOC_027998	2:24202863-24360714	1week	2weeks	OK	0.436386	2.95947	2.76166	1.06744	0.13895	0.279685	no	antisense
AC009234.1	XLOC_030220	XLOC_030220	2:49918504-51032561	1week	2weeks	OK	1.35978	1.90772	0.488475	0.19351	0.66045	0.800061	no	processed_pseudogene
AC009234.1	XLOC_030220	XLOC_030220	2:49918504-51032561	2weeks	4weeks	OK	1.90772	2.2368	0.229585	0.0853717	0.84475	0.913796	no	processed_pseudogene
AC009234.1	XLOC_030220	XLOC_030220	2:49918504-51032561	2weeks	H9SC	OK	1.90772	0.423277	-2.17218	-0.790575	0.5047	0.681265	no	processed_pseudogene
AC009234.1	XLOC_030220	XLOC_030220	2:49918504-51032561	1week	4weeks	OK	1.35978	2.2368	0.71806	0.281923	0.599	0.756064	no	processed_pseudogene
AC009234.1	XLOC_030220	XLOC_030220	2:49918504-51032561	4weeks	H9SC	OK	2.2368	0.423277	-2.40176	-0.867538	0.50505	0.681544	no	processed_pseudogene
AC009234.1	XLOC_030220	XLOC_030220	2:49918504-51032561	4weeks	NPC	OK	2.2368	0.614903	-1.863	-0.670861	0.6165	0.768804	no	processed_pseudogene
AC009234.1	XLOC_030220	XLOC_030220	2:49918504-51032561	1week	NPC	OK	1.35978	0.614903	-1.14494	-0.437399	0.59665	0.754392	no	processed_pseudogene
AC009234.1	XLOC_030220	XLOC_030220	2:49918504-51032561	2weeks	NPC	OK	1.90772	0.614903	-1.63342	-0.592632	0.6271	0.776715	no	processed_pseudogene
AC009234.1	XLOC_030220	XLOC_030220	2:49918504-51032561	1week	H9SC	OK	1.35978	0.423277	-1.6837	-0.645458	0.49165	0.670341	no	processed_pseudogene
AC009262.2	XLOC_046715	XLOC_046715	7:34209525-34256343	1week	H9SC	OK	0.143406	1.31332	3.19505	1.42967	0.24845	0.422166	no	lincRNA
AC009262.2	XLOC_046715	XLOC_046715	7:34209525-34256343	4weeks	H9SC	OK	0	1.31332	#NUM!	#NUM!	5e-05	0.000290592	yes	lincRNA
AC009262.2	XLOC_046715	XLOC_046715	7:34209525-34256343	H9SC	NPC	OK	1.31332	0.293513	-2.16172	-1.23992	0.04	0.104751	no	lincRNA
AC009262.2	XLOC_046715	XLOC_046715	7:34209525-34256343	2weeks	H9SC	OK	0.483819	1.31332	1.44068	0.95358	0.24305	0.416381	no	lincRNA
AC009264.1	XLOC_049010	XLOC_049010	7:136685558-137182107	1week	H9SC	OK	0.102216	0.993082	3.2803	0.627854	0.00085	0.00384228	yes	antisense
AC009264.1	XLOC_049010	XLOC_049010	7:136685558-137182107	H9SC	NPC	OK	0.993082	0.571552	-0.797029	-0.545799	0.20495	0.37098	no	antisense
AC009264.1	XLOC_049010	XLOC_049010	7:136685558-137182107	4weeks	H9SC	OK	0.47313	0.993082	1.06968	0.552268	0.2107	0.378513	no	antisense
AC009264.1	XLOC_049010	XLOC_049010	7:136685558-137182107	2weeks	H9SC	OK	0.377329	0.993082	1.39609	0.766751	0.03505	0.0940318	no	antisense
AC009274.6	XLOC_048970	XLOC_048970	7:130486041-130687432	2weeks	4weeks	OK	1.3419	0.941473	-0.511284	-0.0591675	0.816	0.8975	no	processed_pseudogene
AC009274.6	XLOC_048970	XLOC_048970	7:130486041-130687432	4weeks	NPC	OK	0.941473	1.82039	0.951253	0.108681	0.67695	0.811318	no	processed_pseudogene
AC009274.6	XLOC_048970	XLOC_048970	7:130486041-130687432	2weeks	NPC	OK	1.3419	1.82039	0.439969	0.051499	0.8165	0.897691	no	processed_pseudogene
AC009274.6	XLOC_048970	XLOC_048970	7:130486041-130687432	H9SC	NPC	OK	0.865337	1.82039	1.07291	0.120375	0.62955	0.778524	no	processed_pseudogene
AC009274.6	XLOC_048970	XLOC_048970	7:130486041-130687432	1week	NPC	OK	0.594937	1.82039	1.61344	0.181943	0.51105	0.686367	no	processed_pseudogene
AC009274.6	XLOC_048970	XLOC_048970	7:130486041-130687432	2weeks	H9SC	OK	1.3419	0.865337	-0.632941	-0.0718952	0.739	0.85049	no	processed_pseudogene
AC009274.6	XLOC_048970	XLOC_048970	7:130486041-130687432	4weeks	H9SC	OK	0.941473	0.865337	-0.121658	-0.0135069	0.8742	0.930633	no	processed_pseudogene
AC009274.6	XLOC_048970	XLOC_048970	7:130486041-130687432	1week	4weeks	OK	0.594937	0.941473	0.662182	0.0738854	0.7537	0.859547	no	processed_pseudogene
AC009274.6	XLOC_048970	XLOC_048970	7:130486041-130687432	1week	2weeks	OK	0.594937	1.3419	1.17347	0.13399	0.60255	0.758603	no	processed_pseudogene
AC009299.3	XLOC_029114	XLOC_029114	2:161096230-161411717	1week	H9SC	OK	0	2.13739	#NUM!	#NUM!	0.17075	0.325193	no	lincRNA
AC009299.3	XLOC_029114	XLOC_029114	2:161096230-161411717	4weeks	H9SC	OK	0	2.13739	#NUM!	#NUM!	0.1686	0.322109	no	lincRNA
AC009299.3	XLOC_029114	XLOC_029114	2:161096230-161411717	2weeks	H9SC	OK	0	2.13739	#NUM!	#NUM!	0.18815	0.349052	no	lincRNA
AC009299.3	XLOC_029114	XLOC_029114	2:161096230-161411717	H9SC	NPC	OK	2.13739	0	#NUM!	#NUM!	0.0804	0.183949	no	lincRNA
AC009299.5	XLOC_031119	XLOC_031119	2:161096230-161411717	2weeks	H9SC	OK	6.90438	2.25087	-1.61703	-0.67077	0.3495	0.534735	no	processed_pseudogene
AC009299.5	XLOC_031119	XLOC_031119	2:161096230-161411717	2weeks	4weeks	OK	6.90438	8.1961	0.247426	0.198878	0.74935	0.857049	no	processed_pseudogene
AC009299.5	XLOC_031119	XLOC_031119	2:161096230-161411717	4weeks	NPC	OK	8.1961	3.86834	-1.08322	-0.674909	0.2659	0.441456	no	processed_pseudogene
AC009299.5	XLOC_031119	XLOC_031119	2:161096230-161411717	1week	2weeks	OK	5.70278	6.90438	0.275847	0.174983	0.7871	0.880283	no	processed_pseudogene
AC009299.5	XLOC_031119	XLOC_031119	2:161096230-161411717	2weeks	NPC	OK	6.90438	3.86834	-0.835796	-0.483163	0.3938	0.580568	no	processed_pseudogene
AC009299.5	XLOC_031119	XLOC_031119	2:161096230-161411717	1week	4weeks	OK	5.70278	8.1961	0.523273	0.363811	0.57735	0.740024	no	processed_pseudogene
AC009299.5	XLOC_031119	XLOC_031119	2:161096230-161411717	H9SC	NPC	OK	2.25087	3.86834	0.781232	0.298719	0.66615	0.803975	no	processed_pseudogene
AC009299.5	XLOC_031119	XLOC_031119	2:161096230-161411717	1week	H9SC	OK	5.70278	2.25087	-1.34118	-0.53297	0.47285	0.654169	no	processed_pseudogene
AC009299.5	XLOC_031119	XLOC_031119	2:161096230-161411717	4weeks	H9SC	OK	8.1961	2.25087	-1.86445	-0.802695	0.3072	0.488809	no	processed_pseudogene
AC009299.5	XLOC_031119	XLOC_031119	2:161096230-161411717	1week	NPC	OK	5.70278	3.86834	-0.559949	-0.298739	0.6418	0.787237	no	processed_pseudogene
AC009302.2	XLOC_029604	XLOC_029604	2:221944222-221944612	1week	NPC	OK	0.968795	0.668509	-0.535246	-0.263023	0.6411	0.786809	no	processed_pseudogene
AC009302.2	XLOC_029604	XLOC_029604	2:221944222-221944612	1week	4weeks	OK	0.968795	0	#NUM!	#NUM!	0.00595	0.021071	yes	processed_pseudogene
AC009302.2	XLOC_029604	XLOC_029604	2:221944222-221944612	1week	H9SC	OK	0.968795	0.977992	0.0136303	0.00915061	0.89095	0.939463	no	processed_pseudogene
AC009302.2	XLOC_029604	XLOC_029604	2:221944222-221944612	1week	2weeks	OK	0.968795	0.711173	-0.445991	-0.226823	0.663	0.801801	no	processed_pseudogene
AC009303.2	XLOC_028848	XLOC_028848	2:117859426-118055033	4weeks	NPC	OK	1.43637	0.378989	-1.92221	-0.906157	0.32775	0.511534	no	TEC
AC009303.2	XLOC_028848	XLOC_028848	2:117859426-118055033	4weeks	H9SC	OK	1.43637	0.169696	-3.08141	-1.3954	0.2129	0.381297	no	TEC
AC009303.2	XLOC_028848	XLOC_028848	2:117859426-118055033	2weeks	H9SC	OK	1.33172	0.169696	-2.97226	-1.32705	0.2406	0.413767	no	TEC
AC009303.2	XLOC_028848	XLOC_028848	2:117859426-118055033	1week	4weeks	OK	0.807598	1.43637	0.830724	0.47617	0.50905	0.684797	no	TEC
AC009303.2	XLOC_028848	XLOC_028848	2:117859426-118055033	1week	2weeks	OK	0.807598	1.33172	0.72158	0.404405	0.53055	0.702527	no	TEC
AC009303.2	XLOC_028848	XLOC_028848	2:117859426-118055033	2weeks	4weeks	OK	1.33172	1.43637	0.109143	0.0737714	0.91045	0.949725	no	TEC
AC009303.2	XLOC_028848	XLOC_028848	2:117859426-118055033	2weeks	NPC	OK	1.33172	0.378989	-1.81306	-0.841701	0.3331	0.517197	no	TEC
AC009303.3	XLOC_030825	XLOC_030825	2:117859426-118055033	2weeks	4weeks	OK	0.520405	1.39515	1.42271	0.257975	0.57395	0.737433	no	processed_pseudogene
AC009303.3	XLOC_030825	XLOC_030825	2:117859426-118055033	4weeks	H9SC	OK	1.39515	0.484372	-1.52623	-0.345749	0.60295	0.758883	no	processed_pseudogene
AC009303.3	XLOC_030825	XLOC_030825	2:117859426-118055033	1week	4weeks	OK	0.331958	1.39515	2.07135	0.473624	0.5042	0.680822	no	processed_pseudogene
AC009303.3	XLOC_030825	XLOC_030825	2:117859426-118055033	4weeks	NPC	OK	1.39515	0.69448	-1.00641	-0.250837	0.6676	0.805082	no	processed_pseudogene
AC009403.2	XLOC_049188	XLOC_049188	7:155611230-155781485	1week	H9SC	OK	3.54793	17.4104	2.2949	1.18448	0.10985	0.234007	no	antisense
AC009403.2	XLOC_049188	XLOC_049188	7:155611230-155781485	H9SC	NPC	OK	17.4104	9.15743	-0.926933	-0.637006	0.3764	0.562724	no	antisense
AC009403.2	XLOC_049188	XLOC_049188	7:155611230-155781485	1week	4weeks	OK	3.54793	26.1091	2.8795	1.23939	0.20655	0.373037	no	antisense
AC009403.2	XLOC_049188	XLOC_049188	7:155611230-155781485	1week	2weeks	OK	3.54793	11.3034	1.6717	0.648237	0.2898	0.469194	no	antisense
AC009403.2	XLOC_049188	XLOC_049188	7:155611230-155781485	1week	NPC	OK	3.54793	9.15743	1.36796	0.769481	0.27175	0.448402	no	antisense
AC009403.2	XLOC_049188	XLOC_049188	7:155611230-155781485	4weeks	NPC	OK	26.1091	9.15743	-1.51154	-0.779363	0.3536	0.538974	no	antisense
AC009403.2	XLOC_049188	XLOC_049188	7:155611230-155781485	2weeks	H9SC	OK	11.3034	17.4104	0.623194	0.263174	0.63625	0.783409	no	antisense
AC009403.2	XLOC_049188	XLOC_049188	7:155611230-155781485	2weeks	4weeks	OK	11.3034	26.1091	1.2078	0.44852	0.54955	0.718333	no	antisense
AC009403.2	XLOC_049188	XLOC_049188	7:155611230-155781485	4weeks	H9SC	OK	26.1091	17.4104	-0.584604	-0.280142	0.71895	0.838413	no	antisense
AC009403.2	XLOC_049188	XLOC_049188	7:155611230-155781485	2weeks	NPC	OK	11.3034	9.15743	-0.303739	-0.135645	0.79855	0.887314	no	antisense
AC009404.2	XLOC_028844	XLOC_028844	2:117833936-117841658	1week	4weeks	OK	1.41958	1.82144	0.359611	0.495568	0.4013	0.587847	no	lincRNA
AC009404.2	XLOC_028844	XLOC_028844	2:117833936-117841658	1week	NPC	OK	1.41958	2.42527	0.772677	1.15224	0.0433	0.111818	no	lincRNA
AC009404.2	XLOC_028844	XLOC_028844	2:117833936-117841658	4weeks	H9SC	OK	1.82144	1.33456	-0.448718	-0.664351	0.27825	0.455927	no	lincRNA
AC009404.2	XLOC_028844	XLOC_028844	2:117833936-117841658	1week	2weeks	OK	1.41958	1.62521	0.195158	0.262701	0.62145	0.772391	no	lincRNA
AC009404.2	XLOC_028844	XLOC_028844	2:117833936-117841658	4weeks	NPC	OK	1.82144	2.42527	0.413066	0.672839	0.247	0.420678	no	lincRNA
AC009404.2	XLOC_028844	XLOC_028844	2:117833936-117841658	1week	H9SC	OK	1.41958	1.33456	-0.0891066	-0.122514	0.83765	0.90954	no	lincRNA
AC009404.2	XLOC_028844	XLOC_028844	2:117833936-117841658	2weeks	NPC	OK	1.62521	2.42527	0.577519	0.910634	0.0773	0.178218	no	lincRNA
AC009404.2	XLOC_028844	XLOC_028844	2:117833936-117841658	H9SC	NPC	OK	1.33456	2.42527	0.861784	1.39927	0.01925	0.0571346	no	lincRNA
AC009404.2	XLOC_028844	XLOC_028844	2:117833936-117841658	2weeks	4weeks	OK	1.62521	1.82144	0.164454	0.237594	0.66235	0.80139	no	lincRNA
AC009404.2	XLOC_028844	XLOC_028844	2:117833936-117841658	2weeks	H9SC	OK	1.62521	1.33456	-0.284264	-0.409658	0.45525	0.638748	no	lincRNA
AC009495.3	XLOC_031144	XLOC_031144	2:165794850-165846091	1week	NPC	OK	0	1.17215	#NUM!	#NUM!	0.09065	0.201757	no	lincRNA
AC009495.3	XLOC_031144	XLOC_031144	2:165794850-165846091	2weeks	NPC	OK	0.182139	1.17215	2.68605	1.34221	0.24295	0.416277	no	lincRNA
AC009495.3	XLOC_031144	XLOC_031144	2:165794850-165846091	4weeks	NPC	OK	0.421502	1.17215	1.47555	0.934354	0.1689	0.322527	no	lincRNA
AC009495.3	XLOC_031144	XLOC_031144	2:165794850-165846091	H9SC	NPC	OK	0	1.17215	#NUM!	#NUM!	0.08135	0.185697	no	lincRNA
AC009495.4	XLOC_031143	XLOC_031143	2:165794850-165846091	2weeks	NPC	OK	0.165191	1.14412	2.79203	1.02964	0.2249	0.395769	no	lincRNA
AC009495.4	XLOC_031143	XLOC_031143	2:165794850-165846091	H9SC	NPC	OK	0	1.14412	#NUM!	#NUM!	0.08565	0.19325	no	lincRNA
AC009495.4	XLOC_031143	XLOC_031143	2:165794850-165846091	4weeks	NPC	OK	0.749781	1.14412	0.609698	0.346349	0.51705	0.691476	no	lincRNA
AC009495.4	XLOC_031143	XLOC_031143	2:165794850-165846091	1week	NPC	OK	0.294054	1.14412	1.96009	1.02503	0.1775	0.334469	no	lincRNA
AC009501.4	XLOC_030313	XLOC_030313	2:62673850-63048640	H9SC	NPC	OK	0.61957	1.06534	0.78198	0.346556	0.481	0.661172	no	antisense
AC009501.4	XLOC_030313	XLOC_030313	2:62673850-63048640	1week	NPC	OK	0.484344	1.06534	1.13721	0.300574	0.37745	0.56378	no	antisense
AC009501.4	XLOC_030313	XLOC_030313	2:62673850-63048640	4weeks	NPC	OK	0.217915	1.06534	2.28948	0.550332	0.10815	0.231202	no	antisense
AC009501.4	XLOC_030313	XLOC_030313	2:62673850-63048640	2weeks	NPC	OK	0.0303551	1.06534	5.13323	0.345747	0.01705	0.0515948	no	antisense
AC009506.1	XLOC_029110	XLOC_029110	2:159318978-159617082	2weeks	H9SC	OK	1.30291	2.33561	0.842063	0.454264	0.5612	0.727393	no	antisense
AC009506.1	XLOC_029110	XLOC_029110	2:159318978-159617082	1week	H9SC	OK	1.05144	2.33561	1.15143	0.574024	0.42485	0.61067	no	antisense
AC009506.1	XLOC_029110	XLOC_029110	2:159318978-159617082	2weeks	NPC	OK	1.30291	2.46541	0.920095	0.444444	0.62945	0.778434	no	antisense
AC009506.1	XLOC_029110	XLOC_029110	2:159318978-159617082	4weeks	H9SC	OK	0.810991	2.33561	1.52604	0.708523	0.401	0.587614	no	antisense
AC009506.1	XLOC_029110	XLOC_029110	2:159318978-159617082	1week	2weeks	OK	1.05144	1.30291	0.309365	0.13434	0.77095	0.870091	no	antisense
AC009506.1	XLOC_029110	XLOC_029110	2:159318978-159617082	H9SC	NPC	OK	2.33561	2.46541	0.0780324	0.0450051	0.9478	0.969822	no	antisense
AC009506.1	XLOC_029110	XLOC_029110	2:159318978-159617082	1week	4weeks	OK	1.05144	0.810991	-0.374613	-0.146868	0.68885	0.819485	no	antisense
AC009506.1	XLOC_029110	XLOC_029110	2:159318978-159617082	1week	NPC	OK	1.05144	2.46541	1.22946	0.556936	0.5636	0.72923	no	antisense
AC009506.1	XLOC_029110	XLOC_029110	2:159318978-159617082	2weeks	4weeks	OK	1.30291	0.810991	-0.683978	-0.281148	0.7695	0.869167	no	antisense
AC009506.1	XLOC_029110	XLOC_029110	2:159318978-159617082	4weeks	NPC	OK	0.810991	2.46541	1.60407	0.684686	0.5265	0.699134	no	antisense
AC009948.5	XLOC_029249	XLOC_029249	2:178413938-178461390	1week	2weeks	OK	15.2685	15.1361	-0.0125661	-0.0222164	0.97075	0.982641	no	antisense
AC009948.5	XLOC_029249	XLOC_029249	2:178413938-178461390	H9SC	NPC	OK	12.4857	14.635	0.229148	0.339547	0.58875	0.748586	no	antisense
AC009948.5	XLOC_029249	XLOC_029249	2:178413938-178461390	1week	4weeks	OK	15.2685	15.1118	-0.0148792	-0.0267219	0.97105	0.982805	no	antisense
AC009948.5	XLOC_029249	XLOC_029249	2:178413938-178461390	2weeks	H9SC	OK	15.1361	12.4857	-0.277716	-0.443418	0.4751	0.656133	no	antisense
AC009948.5	XLOC_029249	XLOC_029249	2:178413938-178461390	4weeks	H9SC	OK	15.1118	12.4857	-0.275403	-0.445372	0.5182	0.692515	no	antisense
AC009948.5	XLOC_029249	XLOC_029249	2:178413938-178461390	2weeks	4weeks	OK	15.1361	15.1118	-0.0023131	-0.00418303	0.99535	0.997039	no	antisense
AC009948.5	XLOC_029249	XLOC_029249	2:178413938-178461390	4weeks	NPC	OK	15.1118	14.635	-0.0462553	-0.0761509	0.9055	0.94715	no	antisense
AC009948.5	XLOC_029249	XLOC_029249	2:178413938-178461390	1week	NPC	OK	15.2685	14.635	-0.0611345	-0.0987704	0.8801	0.933699	no	antisense
AC009948.5	XLOC_029249	XLOC_029249	2:178413938-178461390	1week	H9SC	OK	15.2685	12.4857	-0.290282	-0.460981	0.51085	0.686212	no	antisense
AC009948.5	XLOC_029249	XLOC_029249	2:178413938-178461390	2weeks	NPC	OK	15.1361	14.635	-0.0485684	-0.078909	0.88915	0.938487	no	antisense
AC009948.7	XLOC_029251	XLOC_029251	2:178413938-178461390	1week	NPC	OK	0.850896	0.959989	0.174035	0.067786	0.9231	0.956338	no	processed_pseudogene
AC009948.7	XLOC_029251	XLOC_029251	2:178413938-178461390	H9SC	NPC	OK	0.787477	0.959989	0.28578	0.11083	0.8901	0.938984	no	processed_pseudogene
AC009948.7	XLOC_029251	XLOC_029251	2:178413938-178461390	4weeks	NPC	OK	1.24209	0.959989	-0.371684	-0.149031	0.87375	0.930387	no	processed_pseudogene
AC009948.7	XLOC_029251	XLOC_029251	2:178413938-178461390	2weeks	NPC	OK	0.713838	0.959989	0.427421	0.164235	0.84005	0.910999	no	processed_pseudogene
AC009948.7	XLOC_029251	XLOC_029251	2:178413938-178461390	1week	4weeks	OK	0.850896	1.24209	0.545719	0.22217	0.80545	0.8914	no	processed_pseudogene
AC009948.7	XLOC_029251	XLOC_029251	2:178413938-178461390	4weeks	H9SC	OK	1.24209	0.787477	-0.657464	-0.266403	0.7788	0.874819	no	processed_pseudogene
AC009948.7	XLOC_029251	XLOC_029251	2:178413938-178461390	2weeks	4weeks	OK	0.713838	1.24209	0.799105	0.320546	0.7565	0.861519	no	processed_pseudogene
AC009955.8	XLOC_031573	XLOC_031573	2:219625058-219626693	2weeks	4weeks	OK	0.300648	1.06704	1.82747	0.729098	0.2618	0.436633	no	antisense
AC009955.8	XLOC_031573	XLOC_031573	2:219625058-219626693	1week	4weeks	OK	1.29087	1.06704	-0.274733	-0.161805	0.4503	0.63439	no	antisense
AC009955.8	XLOC_031573	XLOC_031573	2:219625058-219626693	4weeks	NPC	OK	1.06704	0	#NUM!	#NUM!	0.02385	0.068284	no	antisense
AC009955.8	XLOC_031573	XLOC_031573	2:219625058-219626693	4weeks	H9SC	OK	1.06704	0	#NUM!	#NUM!	0.02465	0.0701554	no	antisense
AC009961.2	XLOC_031109	XLOC_031109	2:159670707-159712435	4weeks	NPC	OK	1.4233	0.401095	-1.82722	-1.46606	0.0647	0.15484	no	processed_pseudogene
AC009961.2	XLOC_031109	XLOC_031109	2:159670707-159712435	2weeks	4weeks	OK	0.548344	1.4233	1.37608	1.00588	0.1535	0.300759	no	processed_pseudogene
AC009961.2	XLOC_031109	XLOC_031109	2:159670707-159712435	4weeks	H9SC	OK	1.4233	0.196183	-2.85896	-1.68428	0.2339	0.406211	no	processed_pseudogene
AC009961.2	XLOC_031109	XLOC_031109	2:159670707-159712435	1week	4weeks	OK	0.42555	1.4233	1.74184	1.46311	0.07155	0.167572	no	processed_pseudogene
AC009961.3	XLOC_031108	XLOC_031108	2:159670707-159712435	H9SC	NPC	OK	1.92291	5.68587	1.56409	1.52589	0.01865	0.0556325	no	lincRNA
[truncated: 159,557 more rows]
