# Supplementary material for: Somatic increase of CCT8 mimics proteostasis of human pluripotent stem cells and extends C. elegans lifespan
Source: Nat Commun. 2016 Nov 28;7:13649. doi: 10.1038/ncomms13649 (PMC5133698; doi:10.1038/ncomms13649)
Supplement: Supplementary Data 5 — Proteomics data comparing hESCs with their differentiated NPC and neuronal counterparts. This dataset provides the statistical analysis of the entire proteomics data. [file ncomms13649-s6.xlsx]

## Sheet: DiffExpressed_hESCs_NPC_Neurons
Genes.in.proteinGroups	Protein.identifiers	Neurons.vs.hESCs	NPCs.vs.hESCs	GeneSymbols.proteinGroups	description
ENSG00000001036	ENSP00000002165;ENSP00000398119			FUCA2	fucosidase, alpha-L- 2, plasma [Source:HGNC Symbol;Acc:HGNC:4008]
ENSG00000001084	ENSP00000229416;ENSP00000482756;ENSP00000421908;ENSP00000423615;ENSP00000424211;ENSP00000421228;ENSP00000426578;ENSP00000421629	0	-1	GCLC	glutamate-cysteine ligase, catalytic subunit [Source:HGNC Symbol;Acc:HGNC:4311]
ENSG00000001497	ENSP00000363940;ENSP00000363944;ENSP00000363937;ENSP00000473471	-1	-1	LAS1L	LAS1-like, ribosome biogenesis factor [Source:HGNC Symbol;Acc:HGNC:25726]
ENSG00000001630	ENSP00000003100;ENSP00000406757;ENSP00000394268;ENSP00000412536			CYP51A1	cytochrome P450 family 51 subfamily A member 1 [Source:HGNC Symbol;Acc:HGNC:2649]
ENSG00000002549	ENSP00000476028;ENSP00000481000;ENSP00000226299;ENSP00000424724;ENSP00000423350	-1	0	LAP3	leucine aminopeptidase 3 [Source:HGNC Symbol;Acc:HGNC:18449]
ENSG00000002586	ENSP00000370588;ENSP00000370582	1	1	CD99	CD99 molecule [Source:HGNC Symbol;Acc:HGNC:7082]
ENSG00000002822	ENSP00000385334;ENSP00000382562;ENSP00000265854;ENSP00000384155;ENSP00000414877;ENSP00000401901;ENSP00000413139;ENSP00000394886;ENSP00000395457;ENSP00000390099;ENSP00000394069;ENSP00000393037;ENSP00000397417	-1	0	MAD1L1	MAD1 mitotic arrest deficient-like 1 (yeast) [Source:HGNC Symbol;Acc:HGNC:6762]
ENSG00000002834	ENSP00000392853;ENSP00000325240;ENSP00000391897;ENSP00000401048;ENSP00000414803;ENSP00000462564;ENSP00000468664	0	1	LASP1	LIM and SH3 protein 1 [Source:HGNC Symbol;Acc:HGNC:6513]
ENSG00000003056	ENSP00000000412;ENSP00000440488;ENSP00000444684;ENSP00000437595;ENSP00000442983;ENSP00000441030;ENSP00000440962;ENSP00000442100	1	0	M6PR	mannose-6-phosphate receptor (cation dependent) [Source:HGNC Symbol;Acc:HGNC:6752]
ENSG00000003509	ENSP00000002125;ENSP00000394436;ENSP00000337431;ENSP00000399207;ENSP00000402959;ENSP00000410181;ENSP00000412942;ENSP00000416594			NDUFAF7	NADH:ubiquinone oxidoreductase complex assembly factor 7 [Source:HGNC Symbol;Acc:HGNC:28816]
ENSG00000003756	ENSP00000343054;ENSP00000390711;ENSP00000419534;ENSP00000406119;ENSP00000414218;ENSP00000394622;ENSP00000384872	0	0	RBM5	RNA binding motif protein 5 [Source:HGNC Symbol;Acc:HGNC:9902]
ENSG00000004059/ENSG00000168374	ENSP00000000233;ENSP00000412701;ENSP00000420655	0	0	ARF5/ARF4
ENSG00000004139	ENSP00000468032;ENSP00000462479;ENSP00000462228;ENSP00000464166			SARM1	sterile alpha and TIR motif containing 1 [Source:HGNC Symbol;Acc:HGNC:17074]
ENSG00000004142	ENSP00000475924;ENSP00000477665	-1	-1	POLDIP2	polymerase (DNA-directed), delta interacting protein 2 [Source:HGNC Symbol;Acc:HGNC:23781]
ENSG00000004455	ENSP00000447082;ENSP00000362548;ENSP00000346921;ENSP00000449003;ENSP00000446849;ENSP00000486507;ENSP00000450109;ENSP00000486342;ENSP00000450008	-1	-1	AK2	adenylate kinase 2 [Source:HGNC Symbol;Acc:HGNC:362]
ENSG00000004478	ENSP00000001008;ENSP00000446368;ENSP00000438491;ENSP00000486800;ENSP00000439703	-1	-1	FKBP4	FK506 binding protein 4 [Source:HGNC Symbol;Acc:HGNC:3720]
ENSG00000004487	ENSP00000349049;ENSP00000383042;ENSP00000473294;ENSP00000473297	-1	-1	KDM1A	lysine (K)-specific demethylase 1A [Source:HGNC Symbol;Acc:HGNC:29079]
ENSG00000004700	ENSP00000416739;ENSP00000395449;ENSP00000318727;ENSP00000379400;ENSP00000445555;ENSP00000446036;ENSP00000439069;ENSP00000440700	-1	1	RECQL	RecQ helicase-like [Source:HGNC Symbol;Acc:HGNC:9948]
ENSG00000004779	ENSP00000458770;ENSP00000007516;ENSP00000454891	1	0	NDUFAB1	NADH:ubiquinone oxidoreductase subunit AB1 [Source:HGNC Symbol;Acc:HGNC:7694]
ENSG00000004864	ENSP00000265631;ENSP00000400101;ENSP00000473505	0	-1	SLC25A13	solute carrier family 25 (aspartate/glutamate carrier), member 13 [Source:HGNC Symbol;Acc:HGNC:10983]
ENSG00000004897	ENSP00000437339;ENSP00000460132;ENSP00000460279;ENSP00000460454;ENSP00000432105;ENSP00000466424;ENSP00000460424;ENSP00000460061;ENSP00000432211			CDC27	cell division cycle 27 [Source:HGNC Symbol;Acc:HGNC:1728]
ENSG00000004961	ENSP00000370140;ENSP00000370139;ENSP00000326579			HCCS	holocytochrome c synthase [Source:HGNC Symbol;Acc:HGNC:4837]
ENSG00000004975	ENSP00000459797;ENSP00000005340;ENSP00000459991;ENSP00000458209;ENSP00000458465	1	0	DVL2	dishevelled segment polarity protein 2 [Source:HGNC Symbol;Acc:HGNC:3086]
ENSG00000005007	ENSP00000262803;ENSP00000470142	0	0	UPF1	UPF1 regulator of nonsense transcripts homolog (yeast) [Source:HGNC Symbol;Acc:HGNC:9962]
ENSG00000005022	ENSP00000360671	0	0	SLC25A5	solute carrier family 25 (mitochondrial carrier; adenine nucleotide translocator), member 5 [Source:HGNC Symbol;Acc:HGNC:10991]
ENSG00000005156	ENSP00000367787;ENSP00000262327;ENSP00000468479;ENSP00000467757;ENSP00000467063;ENSP00000465288	-1	-1	LIG3	ligase III, DNA, ATP-dependent [Source:HGNC Symbol;Acc:HGNC:6600]
ENSG00000005175	ENSP00000005386;ENSP00000370024;ENSP00000401823	-1	-1	RPAP3	RNA polymerase II associated protein 3 [Source:HGNC Symbol;Acc:HGNC:26151]
ENSG00000005194	ENSP00000377914;ENSP00000456114;ENSP00000458000;ENSP00000457042;ENSP00000454480;ENSP00000457622;ENSP00000455309;ENSP00000455572;ENSP00000457400;ENSP00000457318	0	0	CIAPIN1	cytokine induced apoptosis inhibitor 1 [Source:HGNC Symbol;Acc:HGNC:28050]
ENSG00000005249	ENSP00000265717	1	1	PRKAR2B	protein kinase, cAMP-dependent, regulatory subunit type II beta [Source:HGNC Symbol;Acc:HGNC:9392]
ENSG00000005893	ENSP00000360386;ENSP00000200639;ENSP00000408411;ENSP00000431526	1	1	LAMP2	lysosomal-associated membrane protein 2 [Source:HGNC Symbol;Acc:HGNC:6501]
ENSG00000006125	ENSP00000482315;ENSP00000483185;ENSP00000482835;ENSP00000484708;ENSP00000478471;ENSP00000482825;ENSP00000479691;ENSP00000478115;ENSP00000481704;ENSP00000468183;ENSP00000466812;ENSP00000464966;ENSP00000465357;ENSP00000481246;ENSP00000487324;ENSP00000468813;ENSP00000467382;ENSP00000465848	1	1	AP2B1	adaptor related protein complex 2, beta 1 subunit [Source:HGNC Symbol;Acc:HGNC:563]
ENSG00000006451	ENSP00000005257;ENSP00000413227;ENSP00000388975	0	0	RALA	v-ral simian leukemia viral oncogene homolog A (ras related) [Source:HGNC Symbol;Acc:HGNC:9839]
ENSG00000006453	ENSP00000005260			BAIAP2L1	BAI1-associated protein 2-like 1 [Source:HGNC Symbol;Acc:HGNC:21649]
ENSG00000006625/ENSG00000281039	ENSP00000275428;ENSP00000470615;ENSP00000386610;ENSP00000386686;ENSP00000390094;ENSP00000005374;ENSP00000387235;ENSP00000408015;ENSP00000387809	0	0	GGCT/NA
ENSG00000006712	ENSP00000221265;ENSP00000468874;ENSP00000396412	-1	0	PAF1	PAF1 homolog, Paf1/RNA polymerase II complex component [Source:HGNC Symbol;Acc:HGNC:25459]
ENSG00000006715	ENSP00000309457;ENSP00000379297;ENSP00000411919;ENSP00000265745;ENSP00000407835;ENSP00000398584;ENSP00000391980;ENSP00000412974;ENSP00000395410			VPS41	VPS41 HOPS complex subunit [Source:HGNC Symbol;Acc:HGNC:12713]
ENSG00000006744	ENSP00000337445;ENSP00000405223;ENSP00000379291;ENSP00000463740;ENSP00000406192;ENSP00000477044;ENSP00000464358;ENSP00000477093;ENSP00000463321;ENSP00000463594;ENSP00000477482;ENSP00000463884	-1	-1	ELAC2	elaC ribonuclease Z 2 [Source:HGNC Symbol;Acc:HGNC:14198]
ENSG00000007080	ENSP00000471455;ENSP00000408730;ENSP00000472520	0	1	CCDC124	coiled-coil domain containing 124 [Source:HGNC Symbol;Acc:HGNC:25171]
ENSG00000007168	ENSP00000380378;ENSP00000460591;ENSP00000461087	1	1	PAFAH1B1	platelet activating factor acetylhydrolase 1b regulatory subunit 1 [Source:HGNC Symbol;Acc:HGNC:8574]
ENSG00000007392	ENSP00000380885;ENSP00000337507;ENSP00000293872;ENSP00000380882;ENSP00000406695;ENSP00000414508;ENSP00000409977;ENSP00000390953;ENSP00000485761;ENSP00000414860;ENSP00000393551;ENSP00000413033	-1	-1	LUC7L	LUC7-like [Source:HGNC Symbol;Acc:HGNC:6723]
ENSG00000007402	ENSP00000354228;ENSP00000390329;ENSP00000404631;ENSP00000266039;ENSP00000418081;ENSP00000407393			CACNA2D2	calcium channel, voltage-dependent, alpha 2/delta subunit 2 [Source:HGNC Symbol;Acc:HGNC:1400]
ENSG00000008018	ENSP00000262193	1	1	PSMB1	proteasome subunit beta 1 [Source:HGNC Symbol;Acc:HGNC:9537]
ENSG00000008056	ENSP00000343206;ENSP00000295987			SYN1	synapsin I [Source:HGNC Symbol;Acc:HGNC:11494]
ENSG00000008282	ENSP00000419070;ENSP00000388336;ENSP00000011473;ENSP00000417473			SYPL1	synaptophysin-like 1 [Source:HGNC Symbol;Acc:HGNC:11507]
ENSG00000008294	ENSP00000349636;ENSP00000426900;ENSP00000484908;ENSP00000262013;ENSP00000423165;ENSP00000429343;ENSP00000426061;ENSP00000430205;ENSP00000423346	1	1	SPAG9	sperm associated antigen 9 [Source:HGNC Symbol;Acc:HGNC:14524]
ENSG00000008311	ENSP00000403768;ENSP00000377040;ENSP00000351834;ENSP00000414001	-1	-1	AASS	aminoadipate-semialdehyde synthase [Source:HGNC Symbol;Acc:HGNC:17366]
ENSG00000008988	ENSP00000427788;ENSP00000009589;ENSP00000478703;ENSP00000429374;ENSP00000428146;ENSP00000428104;ENSP00000429049;ENSP00000427860;ENSP00000429333	-1	-1	RPS20	ribosomal protein S20 [Source:HGNC Symbol;Acc:HGNC:10405]
ENSG00000009307	ENSP00000432958;ENSP00000351329;ENSP00000342408;ENSP00000261443;ENSP00000481762;ENSP00000407724;ENSP00000358543;ENSP00000431297;ENSP00000437159;ENSP00000435185;ENSP00000431562;ENSP00000431770	-1	-1	CSDE1	cold shock domain containing E1, RNA binding [Source:HGNC Symbol;Acc:HGNC:29905]
ENSG00000009844	ENSP00000481525;ENSP00000356602;ENSP00000395767;ENSP00000356593	1	1	VTA1	vesicle (multivesicular body) trafficking 1 [Source:HGNC Symbol;Acc:HGNC:20954]
ENSG00000010017	ENSP00000011619			RANBP9	RAN binding protein 9 [Source:HGNC Symbol;Acc:HGNC:13727]
ENSG00000010165	ENSP00000355393;ENSP00000354920;ENSP00000356711			METTL13	methyltransferase like 13 [Source:HGNC Symbol;Acc:HGNC:24248]
ENSG00000010244	ENSP00000322777;ENSP00000464366;ENSP00000378165;ENSP00000378168;ENSP00000340029;ENSP00000462284;ENSP00000464495;ENSP00000463040;ENSP00000461914;ENSP00000462193;ENSP00000378172	0	0	ZNF207	zinc finger protein 207 [Source:HGNC Symbol;Acc:HGNC:12998]
ENSG00000010256	ENSP00000203407	1	0	UQCRC1	ubiquinol-cytochrome c reductase core protein I [Source:HGNC Symbol;Acc:HGNC:12585]
ENSG00000010278	ENSP00000371955;ENSP00000371959;ENSP00000371958;ENSP00000009180;ENSP00000482643;ENSP00000478288;ENSP00000440985			CD9	CD9 molecule [Source:HGNC Symbol;Acc:HGNC:1709]
ENSG00000010292/NA	ENSP00000325017;ENSP00000371895;ENSP00000444377;ENSP00000438495;REV__ENSP00000001008	-1	-1	NCAPD2/NA
ENSG00000010404/ENSG00000241489	ENSP00000339801;ENSP00000418264;ENSP00000359470;ENSP00000428980;ENSP00000390241;ENSP00000477056			IDS/NA
ENSG00000011009	ENSP00000363638;ENSP00000363625;ENSP00000409004;ENSP00000363626;ENSP00000363627;ENSP00000363629;ENSP00000388003	0	-1	LYPLA2	lysophospholipase II [Source:HGNC Symbol;Acc:HGNC:6738]
ENSG00000011028	ENSP00000307513;ENSP00000400445;ENSP00000463968			MRC2	mannose receptor, C type 2 [Source:HGNC Symbol;Acc:HGNC:16875]
ENSG00000011052/ENSG00000243678/ENSG00000239672	ENSP00000376889;ENSP00000451932;ENSP00000426976;ENSP00000426901;ENSP00000425581;ENSP00000421064;ENSP00000376886;ENSP00000365572;ENSP00000429318;ENSP00000376880;ENSP00000435498;ENSP00000428553;ENSP00000387682	0	0	NME1-NME2/NME2/NME1
ENSG00000011201	ENSP00000262648;ENSP00000478734			ANOS1	anosmin 1 [Source:HGNC Symbol;Acc:HGNC:6211]
ENSG00000011243	ENSP00000380557;ENSP00000470952;ENSP00000477434;ENSP00000472188;ENSP00000470912;ENSP00000470067	0	0	AKAP8L	A-kinase anchoring protein 8 like [Source:HGNC Symbol;Acc:HGNC:29857]
ENSG00000011260	ENSP00000225298;ENSP00000462614;ENSP00000464095;ENSP00000464194;ENSP00000441335	-1	-1	UTP18	UTP18 small subunit processome component [Source:HGNC Symbol;Acc:HGNC:24274]
ENSG00000011295	ENSP00000261647;ENSP00000465627;ENSP00000468372;ENSP00000465082	0	0	TTC19	tetratricopeptide repeat domain 19 [Source:HGNC Symbol;Acc:HGNC:26006]
ENSG00000011304	ENSP00000014112;ENSP00000408096;ENSP00000349428;ENSP00000342332;ENSP00000486218;ENSP00000465451;ENSP00000465652;ENSP00000478974;ENSP00000466250;ENSP00000468565;ENSP00000478414;ENSP00000465825	-1	-1	PTBP1	polypyrimidine tract binding protein 1 [Source:HGNC Symbol;Acc:HGNC:9583]
ENSG00000011376	ENSP00000408576;ENSP00000265537;ENSP00000412893;ENSP00000401388;ENSP00000406611			LARS2	leucyl-tRNA synthetase 2 [Source:HGNC Symbol;Acc:HGNC:17095]
ENSG00000011405	ENSP00000265970;ENSP00000436244;ENSP00000436969			PIK3C2A	phosphatidylinositol-4-phosphate 3-kinase catalytic subunit type 2 alpha [Source:HGNC Symbol;Acc:HGNC:8971]
ENSG00000011454	ENSP00000362751;ENSP00000414386;ENSP00000384119	1	1	RABGAP1	RAB GTPase activating protein 1 [Source:HGNC Symbol;Acc:HGNC:17155]
ENSG00000011485	ENSP00000012443;ENSP00000434329;ENSP00000375786	1	1	PPP5C	protein phosphatase 5, catalytic subunit [Source:HGNC Symbol;Acc:HGNC:9322]
ENSG00000013288	ENSP00000285599;ENSP00000423129;ENSP00000426273			MAN2B2	mannosidase, alpha, class 2B, member 2 [Source:HGNC Symbol;Acc:HGNC:29623]
ENSG00000013364	ENSP00000378760;ENSP00000349977;ENSP00000457685;ENSP00000454825;ENSP00000456291;ENSP00000455819;ENSP00000455186;ENSP00000486166;ENSP00000455532;ENSP00000454819;ENSP00000457734;ENSP00000455741			MVP	major vault protein [Source:HGNC Symbol;Acc:HGNC:7531]
ENSG00000013374	ENSP00000398644;ENSP00000454264;ENSP00000420086;ENSP00000420638;ENSP00000419679;ENSP00000418234;ENSP00000420344			NUB1	negative regulator of ubiquitin-like proteins 1 [Source:HGNC Symbol;Acc:HGNC:17623]
ENSG00000013375	ENSP00000424874;ENSP00000421565;ENSP00000425809;ENSP00000477539;ENSP00000283977;ENSP00000425558;ENSP00000424865;ENSP00000427420;ENSP00000423389;ENSP00000423769;ENSP00000422362;ENSP00000421154	1	0	PGM3	phosphoglucomutase 3 [Source:HGNC Symbol;Acc:HGNC:8907]
ENSG00000013503	ENSP00000228347;ENSP00000445721;ENSP00000448398			POLR3B	polymerase (RNA) III (DNA directed) polypeptide B [Source:HGNC Symbol;Acc:HGNC:30348]
ENSG00000013583	ENSP00000014930;ENSP00000441678;ENSP00000442020	1	0	HEBP1	heme binding protein 1 [Source:HGNC Symbol;Acc:HGNC:17176]
ENSG00000013810	ENSP00000326550;ENSP00000420838;ENSP00000415914;ENSP00000418095;ENSP00000483196;ENSP00000478580;ENSP00000419210;ENSP00000418727			TACC3	transforming, acidic coiled-coil containing protein 3 [Source:HGNC Symbol;Acc:HGNC:11524]
ENSG00000014123	ENSP00000358283	1	1	UFL1	UFM1-specific ligase 1 [Source:HGNC Symbol;Acc:HGNC:23039]
ENSG00000014138	ENSP00000265465;ENSP00000433952;ENSP00000434173			POLA2	polymerase (DNA directed), alpha 2, accessory subunit [Source:HGNC Symbol;Acc:HGNC:30073]
ENSG00000014216	ENSP00000435272;ENSP00000434176;ENSP00000431984;ENSP00000431686;ENSP00000279247;ENSP00000431793;ENSP00000435198;ENSP00000431172;ENSP00000433823;ENSP00000431528;ENSP00000435847;ENSP00000432512;ENSP00000436002;ENSP00000435092;ENSP00000433366;ENSP00000436693	1	1	CAPN1	calpain 1, (mu/I) large subunit [Source:HGNC Symbol;Acc:HGNC:1476]
ENSG00000014641	ENSP00000233114;ENSP00000438144;ENSP00000446395;ENSP00000386719;ENSP00000386743;ENSP00000410073;ENSP00000394504;ENSP00000409027;ENSP00000399004;ENSP00000400937	0	0	MDH1	malate dehydrogenase 1 [Source:HGNC Symbol;Acc:HGNC:6970]
ENSG00000015475	ENSP00000480414;ENSP00000449236;ENSP00000382674;ENSP00000318822;ENSP00000483709;ENSP00000483534;ENSP00000477773;ENSP00000382669;ENSP00000382667			BID	BH3 interacting domain death agonist [Source:HGNC Symbol;Acc:HGNC:1050]
ENSG00000015676	ENSP00000347626	0	0	NUDCD3	NudC domain containing 3 [Source:HGNC Symbol;Acc:HGNC:22208]
ENSG00000018189	ENSP00000399771;ENSP00000426165			RUFY3	RUN and FYVE domain containing 3 [Source:HGNC Symbol;Acc:HGNC:30285]
ENSG00000018189	ENSP00000370394;ENSP00000226328;ENSP00000425400;ENSP00000425574;ENSP00000421120;ENSP00000426734;ENSP00000420980			RUFY3	RUN and FYVE domain containing 3 [Source:HGNC Symbol;Acc:HGNC:30285]
ENSG00000018510	ENSP00000264167;ENSP00000386688	-1	-1	AGPS	alkylglycerone phosphate synthase [Source:HGNC Symbol;Acc:HGNC:327]
ENSG00000018625/ENSG00000132681	ENSP00000376066;ENSP00000354490;ENSP00000411705;ENSP00000434272			ATP1A2/ATP1A4
ENSG00000018699	ENSP00000313953;ENSP00000392883;ENSP00000410642			TTC27	tetratricopeptide repeat domain 27 [Source:HGNC Symbol;Acc:HGNC:25986]
ENSG00000019144	ENSP00000348359;ENSP00000469820;ENSP00000354498;ENSP00000482728;ENSP00000435520;ENSP00000431508;ENSP00000470046;ENSP00000478254;ENSP00000481393			PHLDB1	pleckstrin homology-like domain, family B, member 1 [Source:HGNC Symbol;Acc:HGNC:23697]
ENSG00000020129	ENSP00000362350;ENSP00000362340;ENSP00000348394;ENSP00000406511;ENSP00000407339	1	1	NCDN	neurochondrin [Source:HGNC Symbol;Acc:HGNC:17597]
ENSG00000020922	ENSP00000325863;ENSP00000376933;ENSP00000385614;ENSP00000326094;ENSP00000440986;ENSP00000442809;ENSP00000439511	-1	-1	MRE11A	MRE11 homolog A, double strand break repair nuclease [Source:HGNC Symbol;Acc:HGNC:7230]
ENSG00000021776	ENSP00000156471;ENSP00000445700;ENSP00000453278	0	0	AQR	aquarius intron-binding spliceosomal factor [Source:HGNC Symbol;Acc:HGNC:29513]
ENSG00000022267	ENSP00000486782;ENSP00000486439;ENSP00000485897;ENSP00000444815;ENSP00000443333;ENSP00000377709;ENSP00000359724;ENSP00000359717;ENSP00000437673;ENSP00000359708;ENSP00000377710;ENSP00000071281;ENSP00000391779;ENSP00000412642;ENSP00000413798;ENSP00000408038;ENSP00000487030;ENSP00000477609;ENSP00000359710;ENSP00000486631;ENSP00000486436;ENSP00000389920;ENSP00000487318;ENSP00000414604;ENSP00000487147…	1	1	FHL1	four and a half LIM domains 1 [Source:HGNC Symbol;Acc:HGNC:3702]
ENSG00000023228	ENSP00000399912;ENSP00000233190;ENSP00000392709;ENSP00000397760;ENSP00000409766;ENSP00000400976;ENSP00000409689;ENSP00000389413;ENSP00000395553	1	1	NDUFS1	NADH:ubiquinone oxidoreductase core subunit S1 [Source:HGNC Symbol;Acc:HGNC:7707]
ENSG00000023318	ENSP00000262455	1	0	ERP44	endoplasmic reticulum protein 44 [Source:HGNC Symbol;Acc:HGNC:18311]
ENSG00000023697	ENSP00000416583;ENSP00000436999;ENSP00000431757;ENSP00000433051;ENSP00000434973;ENSP00000435683;ENSP00000433801;ENSP00000432633			DERA	deoxyribose-phosphate aldolase (putative) [Source:HGNC Symbol;Acc:HGNC:24269]
ENSG00000023734	ENSP00000392270;ENSP00000025399;ENSP00000445814	0	0	STRAP	serine/threonine kinase receptor associated protein [Source:HGNC Symbol;Acc:HGNC:30796]
ENSG00000023909	ENSP00000359258;ENSP00000484507	0	0	GCLM	glutamate-cysteine ligase, modifier subunit [Source:HGNC Symbol;Acc:HGNC:4312]
ENSG00000025772	ENSP00000361900	-1	-1	TOMM34	translocase of outer mitochondrial membrane 34 [Source:HGNC Symbol;Acc:HGNC:15746]
ENSG00000025800	ENSP00000362728;ENSP00000415677;ENSP00000474234	-1	0	KPNA6	karyopherin alpha 6 (importin alpha 7) [Source:HGNC Symbol;Acc:HGNC:6399]
ENSG00000026025/ENSG00000135406	ENSP00000446007;ENSP00000224237;ENSP00000435613;ENSP00000431702;ENSP00000391842;ENSP00000437182;ENSP00000257860	1	1	VIM/PRPH
ENSG00000026297/ENSG00000249141	ENSP00000426059;ENSP00000426455;ENSP00000422846;ENSP00000482755;ENSP00000424947;ENSP00000426906;ENSP00000028008;ENSP00000390833;ENSP00000480244			RNASET2/NA
ENSG00000027001	ENSP00000371607			MIPEP	mitochondrial intermediate peptidase [Source:HGNC Symbol;Acc:HGNC:7104]
ENSG00000028528	ENSP00000453785;ENSP00000453567;ENSP00000261889;ENSP00000452651;ENSP00000452931;ENSP00000452652;ENSP00000369638;ENSP00000486714;ENSP00000452759;ENSP00000452852;ENSP00000452668	1	1	SNX1	sorting nexin 1 [Source:HGNC Symbol;Acc:HGNC:11172]
ENSG00000029363	ENSP00000434826;ENSP00000435210;ENSP00000436501;ENSP00000437018	-1	0	BCLAF1	BCL2-associated transcription factor 1 [Source:HGNC Symbol;Acc:HGNC:16863]
ENSG00000029725	ENSP00000445408;ENSP00000339569;ENSP00000466981;ENSP00000460980;ENSP00000482983;ENSP00000459550			RABEP1	rabaptin, RAB GTPase binding effector protein 1 [Source:HGNC Symbol;Acc:HGNC:17677]
ENSG00000029993	ENSP00000417027;ENSP00000410354;ENSP00000405601;ENSP00000442758;ENSP00000359393	-1	0	HMGB3	high mobility group box 3 [Source:HGNC Symbol;Acc:HGNC:5004]
ENSG00000030066	ENSP00000367721;ENSP00000433590;ENSP00000432367;ENSP00000431495;ENSP00000433964	-1	0	NUP160	nucleoporin 160kDa [Source:HGNC Symbol;Acc:HGNC:18017]
ENSG00000030582	ENSP00000053867;ENSP00000465673;ENSP00000467616;ENSP00000466611;ENSP00000467837;ENSP00000467431			GRN	granulin [Source:HGNC Symbol;Acc:HGNC:4601]
ENSG00000031698	ENSP00000234677;ENSP00000358939	1	1	SARS	seryl-tRNA synthetase [Source:HGNC Symbol;Acc:HGNC:10537]
ENSG00000031823	ENSP00000465085;ENSP00000404837;ENSP00000034275;ENSP00000341483;ENSP00000464774;ENSP00000466761;ENSP00000468815;ENSP00000466970;ENSP00000464705;ENSP00000466879;ENSP00000467560;ENSP00000466510;ENSP00000466638	0	0	RANBP3	RAN binding protein 3 [Source:HGNC Symbol;Acc:HGNC:9850]
ENSG00000032389	ENSP00000371559;ENSP00000381652;ENSP00000400214;ENSP00000393350;ENSP00000389080;ENSP00000403043;ENSP00000389228;ENSP00000385756	1	1	TSSC1	tumor suppressing subtransferable candidate 1 [Source:HGNC Symbol;Acc:HGNC:12383]
ENSG00000033030	ENSP00000488055;ENSP00000441423;ENSP00000438993;ENSP00000437578;ENSP00000441112			ZCCHC8	zinc finger, CCHC domain containing 8 [Source:HGNC Symbol;Acc:HGNC:25265]
ENSG00000033050	ENSP00000287844;ENSP00000222388;ENSP00000395785;ENSP00000419720			ABCF2	ATP binding cassette subfamily F member 2 [Source:HGNC Symbol;Acc:HGNC:71]
ENSG00000033178	ENSP00000313454;ENSP00000421984;ENSP00000399234;ENSP00000425091	1	1	UBA6	ubiquitin-like modifier activating enzyme 6 [Source:HGNC Symbol;Acc:HGNC:25581]
ENSG00000033627	ENSP00000377415;ENSP00000342951;ENSP00000264649;ENSP00000443991;ENSP00000466878;ENSP00000466328;ENSP00000466767;ENSP00000467373;ENSP00000446377;ENSP00000466290;ENSP00000468001;ENSP00000468169;ENSP00000468177	1	0	ATP6V0A1	ATPase, H+ transporting, lysosomal V0 subunit a1 [Source:HGNC Symbol;Acc:HGNC:865]
ENSG00000034510	ENSP00000233143			TMSB10	thymosin beta 10 [Source:HGNC Symbol;Acc:HGNC:11879]
ENSG00000034713	ENSP00000037243;ENSP00000456773;ENSP00000455606	1	1	GABARAPL2	GABA(A) receptor-associated protein like 2 [Source:HGNC Symbol;Acc:HGNC:13291]
ENSG00000035141	ENSP00000037869;ENSP00000397269;ENSP00000390840;ENSP00000391468	-1	-1	FAM136A	family with sequence similarity 136 member A [Source:HGNC Symbol;Acc:HGNC:25911]
ENSG00000035403	ENSP00000361841;ENSP00000211998;ENSP00000415489;ENSP00000485551	-1	0	VCL	vinculin [Source:HGNC Symbol;Acc:HGNC:12665]
ENSG00000035687/ENSG00000185100	ENSP00000355493;ENSP00000333019;ENSP00000452303;ENSP00000450433;ENSP00000473778;ENSP00000450759	-1	-1	ADSS/ADSSL1
ENSG00000036257	ENSP00000387200;ENSP00000386525;ENSP00000264414;ENSP00000343601;ENSP00000477851;ENSP00000400935;ENSP00000410575;ENSP00000484410	0	-1	CUL3	cullin 3 [Source:HGNC Symbol;Acc:HGNC:2553]
ENSG00000037241/ENSG00000161970	ENSP00000430147;ENSP00000428223;ENSP00000428177;ENSP00000265100;ENSP00000430673;ENSP00000429783;ENSP00000462249	0	0	RPL26L1/RPL26
ENSG00000037474	ENSP00000264670;ENSP00000420957;ENSP00000421783	-1	-1	NSUN2	NOP2/Sun RNA methyltransferase family member 2 [Source:HGNC Symbol;Acc:HGNC:25994]
ENSG00000037757	ENSP00000040663;ENSP00000314871			MRI1	methylthioribose-1-phosphate isomerase 1 [Source:HGNC Symbol;Acc:HGNC:28469]
ENSG00000038219	ENSP00000040738			BOD1L1	biorientation of chromosomes in cell division 1-like 1 [Source:HGNC Symbol;Acc:HGNC:31792]
ENSG00000038274	ENSP00000325425;ENSP00000428046;ENSP00000397371;ENSP00000431071	0	0	MAT2B	methionine adenosyltransferase II, beta [Source:HGNC Symbol;Acc:HGNC:6905]
ENSG00000038358	ENSP00000351811;ENSP00000459624;ENSP00000460563;ENSP00000458357	0	1	EDC4	enhancer of mRNA decapping 4 [Source:HGNC Symbol;Acc:HGNC:17157]
ENSG00000038382/ENSG00000160145	ENSP00000339299;ENSP00000421555;ENSP00000426342;ENSP00000445592;ENSP00000483869;ENSP00000402950;ENSP00000395236;ENSP00000339291			TRIO/KALRN
ENSG00000038427	ENSP00000265077;ENSP00000340062;ENSP00000425959;ENSP00000342768;ENSP00000421362;ENSP00000426251;ENSP00000426715			VCAN	versican [Source:HGNC Symbol;Acc:HGNC:2464]
ENSG00000039068	ENSP00000261769;ENSP00000481063;ENSP00000414946;ENSP00000480664;ENSP00000478360;ENSP00000454782;ENSP00000458139;ENSP00000463170			CDH1	cadherin 1, type 1 [Source:HGNC Symbol;Acc:HGNC:1748]
ENSG00000039123	ENSP00000230640;ENSP00000426641;ENSP00000422125	-1	-1	SKIV2L2	superkiller viralicidic activity 2-like 2 (S. cerevisiae) [Source:HGNC Symbol;Acc:HGNC:18734]
ENSG00000039523	ENSP00000042381;ENSP00000368614;ENSP00000389456;ENSP00000443568;ENSP00000400099;ENSP00000456893;ENSP00000454376;ENSP00000455795;ENSP00000457419;ENSP00000456525;ENSP00000457739;ENSP00000456924;ENSP00000455200			FAM65A	family with sequence similarity 65 member A [Source:HGNC Symbol;Acc:HGNC:25836]
ENSG00000039560	ENSP00000422377;ENSP00000423854;ENSP00000422942;ENSP00000388725;ENSP00000265109;ENSP00000427123;ENSP00000425115;ENSP00000424502;ENSP00000422114;ENSP00000422515;ENSP00000426770;ENSP00000422112;ENSP00000421424;ENSP00000424879;ENSP00000425929;ENSP00000424507;ENSP00000423965	0	1	RAI14	retinoic acid induced 14 [Source:HGNC Symbol;Acc:HGNC:14873]
ENSG00000039650	ENSP00000472300;ENSP00000323511;ENSP00000469826;ENSP00000473137;ENSP00000486707;ENSP00000469848;ENSP00000486500;ENSP00000486037;ENSP00000470887;ENSP00000471097;ENSP00000470346;ENSP00000468896;ENSP00000486898	-1	-1	PNKP	polynucleotide kinase 3'-phosphatase [Source:HGNC Symbol;Acc:HGNC:9154]
ENSG00000040275	ENSP00000265295;ENSP00000429470;ENSP00000422352;ENSP00000425922;ENSP00000427510			SPDL1	spindle apparatus coiled-coil protein 1 [Source:HGNC Symbol;Acc:HGNC:26010]
ENSG00000040341	ENSP00000428456;ENSP00000428756;ENSP00000431111;ENSP00000427977;ENSP00000348026;ENSP00000429973;ENSP00000430907;ENSP00000428741;ENSP00000429173;ENSP00000428476;ENSP00000429005;ENSP00000428664;ENSP00000428284;ENSP00000430511;ENSP00000428829;ENSP00000430611;ENSP00000428681;ENSP00000428737	-1	-1	STAU2	staufen double-stranded RNA binding protein 2 [Source:HGNC Symbol;Acc:HGNC:11371]
ENSG00000040933	ENSP00000386704;ENSP00000386777;ENSP00000427722;ENSP00000074304;ENSP00000387294;ENSP00000386329			INPP4A	inositol polyphosphate-4-phosphatase type I A [Source:HGNC Symbol;Acc:HGNC:6074]
ENSG00000041357	ENSP00000453887;ENSP00000044462;ENSP00000453080;ENSP00000453802;ENSP00000453829;ENSP00000453523;ENSP00000402118;ENSP00000452936;ENSP00000453621;ENSP00000452917;ENSP00000453145;ENSP00000453758;ENSP00000453323	-1	-1	PSMA4	proteasome subunit alpha 4 [Source:HGNC Symbol;Acc:HGNC:9533]
ENSG00000041802	ENSP00000265245;ENSP00000408264;ENSP00000400903			LSG1	large 60S subunit nuclear export GTPase 1 [Source:HGNC Symbol;Acc:HGNC:25652]
ENSG00000041982	ENSP00000265131;ENSP00000339553;ENSP00000411406;ENSP00000442242;ENSP00000438152;ENSP00000443478;ENSP00000445380;ENSP00000443469			TNC	tenascin C [Source:HGNC Symbol;Acc:HGNC:5318]
ENSG00000042088	ENSP00000450628;ENSP00000377098;ENSP00000377099;ENSP00000337353;ENSP00000450708;ENSP00000450872;ENSP00000444587;ENSP00000450795;ENSP00000452363;ENSP00000452042;ENSP00000451767;ENSP00000451358;ENSP00000452333;ENSP00000452279;ENSP00000452183			TDP1	tyrosyl-DNA phosphodiesterase 1 [Source:HGNC Symbol;Acc:HGNC:18884]
ENSG00000042493	ENSP00000386965;ENSP00000386315;ENSP00000263867;ENSP00000387063;ENSP00000403330;ENSP00000398232;ENSP00000391923;ENSP00000386596;ENSP00000397381	-1	-1	CAPG	capping protein (actin filament), gelsolin-like [Source:HGNC Symbol;Acc:HGNC:1474]
ENSG00000042753	ENSP00000263270;ENSP00000471340;ENSP00000470176;ENSP00000470898;ENSP00000263271;ENSP00000470235;ENSP00000472080	1	0	AP2S1	adaptor related protein complex 2 sigma 1 subunit [Source:HGNC Symbol;Acc:HGNC:565]
ENSG00000043093	ENSP00000292782;ENSP00000488427;ENSP00000419359;ENSP00000417675;ENSP00000420073;ENSP00000418913;ENSP00000419440;ENSP00000418935	1	1	DCUN1D1	DCN1, defective in cullin neddylation 1, domain containing 1 [Source:HGNC Symbol;Acc:HGNC:18184]
ENSG00000044115/ENSG00000183230	ENSP00000304669;ENSP00000486200;ENSP00000427821;ENSP00000438476;ENSP00000429457;ENSP00000430304;ENSP00000430626;ENSP00000430078;ENSP00000429636;ENSP00000428202;ENSP00000428439;ENSP00000431118;ENSP00000430240;ENSP00000428049;ENSP00000428044;ENSP00000429142;ENSP00000430076;ENSP00000428894;ENSP00000430379;ENSP00000482738;ENSP00000430981;ENSP00000429738;ENSP00000431033;ENSP00000430671;ENSP00000430177…	-1	1	CTNNA1/CTNNA3
ENSG00000044574	ENSP00000324173	1	1	HSPA5	heat shock protein family A (Hsp70) member 5 [Source:HGNC Symbol;Acc:HGNC:5238]
ENSG00000046604	ENSP00000261590;ENSP00000462503			DSG2	desmoglein 2 [Source:HGNC Symbol;Acc:HGNC:3049]
ENSG00000046653	ENSP00000316861;ENSP00000419904;ENSP00000347258;ENSP00000349420;ENSP00000418594;ENSP00000381402;ENSP00000389915	1	1	GPM6B	glycoprotein M6B [Source:HGNC Symbol;Acc:HGNC:4461]
ENSG00000047056	ENSP00000350954;ENSP00000263150;ENSP00000404346;ENSP00000370730;ENSP00000478057			WDR37	WD repeat domain 37 [Source:HGNC Symbol;Acc:HGNC:31406]
ENSG00000047230	ENSP00000401264;ENSP00000369590;ENSP00000352222;ENSP00000400431	0	-1	CTPS2	CTP synthase 2 [Source:HGNC Symbol;Acc:HGNC:2520]
ENSG00000047249	ENSP00000347359;ENSP00000379995;ENSP00000352522;ENSP00000429947;ENSP00000427835;ENSP00000429786;ENSP00000428969;ENSP00000487194;ENSP00000428255;ENSP00000428625	1	0	ATP6V1H	ATPase, H+ transporting, lysosomal 50/57kDa, V1 subunit H [Source:HGNC Symbol;Acc:HGNC:18303]
ENSG00000047315	ENSP00000391452;ENSP00000370625;ENSP00000312735;ENSP00000391096	-1	-1	POLR2B	polymerase (RNA) II (DNA directed) polypeptide B, 140kDa [Source:HGNC Symbol;Acc:HGNC:9188]
ENSG00000047410	ENSP00000356448;ENSP00000483425;ENSP00000408103	-1	-1	TPR	translocated promoter region, nuclear basket protein [Source:HGNC Symbol;Acc:HGNC:12017]
ENSG00000047849	ENSP00000407602;ENSP00000353375;ENSP00000379083;ENSP00000373242;ENSP00000415689;ENSP00000487698;ENSP00000402767;ENSP00000397414;ENSP00000487797	0	0	MAP4	microtubule associated protein 4 [Source:HGNC Symbol;Acc:HGNC:6862]
ENSG00000047932/ENSG00000282218	ENSP00000052569;ENSP00000357484;ENSP00000445690;ENSP00000487717	0	0	GOPC/NA
ENSG00000048028	ENSP00000003302;ENSP00000445743;ENSP00000441513;ENSP00000446284			USP28	ubiquitin specific peptidase 28 [Source:HGNC Symbol;Acc:HGNC:12625]
ENSG00000048162	ENSP00000480832;ENSP00000427489;ENSP00000479445;ENSP00000483001;ENSP00000484969;ENSP00000423835;ENSP00000484440;ENSP00000478283			NOP16	NOP16 nucleolar protein [Source:HGNC Symbol;Acc:HGNC:26934]
ENSG00000048392	ENSP00000251810;ENSP00000484318;ENSP00000379248;ENSP00000430641;ENSP00000429578			RRM2B	ribonucleotide reductase M2 B (TP53 inducible) [Source:HGNC Symbol;Acc:HGNC:17296]
ENSG00000048544	ENSP00000053468			MRPS10	mitochondrial ribosomal protein S10 [Source:HGNC Symbol;Acc:HGNC:14502]
ENSG00000048649	ENSP00000311513;ENSP00000436408;ENSP00000434509;ENSP00000432022;ENSP00000408844;ENSP00000433603;ENSP00000436728	-1	0	RSF1	remodeling and spacing factor 1 [Source:HGNC Symbol;Acc:HGNC:18118]
ENSG00000048740	ENSP00000488690;ENSP00000443926;ENSP00000488422;ENSP00000476656;ENSP00000476999;ENSP00000487802;ENSP00000404834;ENSP00000382743;ENSP00000346971;ENSP00000488582;ENSP00000406451;ENSP00000488268;ENSP00000476392;ENSP00000488438	1	1	CELF2	CUGBP, Elav-like family member 2 [Source:HGNC Symbol;Acc:HGNC:2550]
ENSG00000048828/ENSG00000204352	ENSP00000277165;ENSP00000412440;ENSP00000364538;ENSP00000396534;ENSP00000364568	1	1	FAM120A/C9orf129
ENSG00000049239	ENSP00000366620;ENSP00000473348			H6PD	hexose-6-phosphate dehydrogenase (glucose 1-dehydrogenase) [Source:HGNC Symbol;Acc:HGNC:4795]
ENSG00000049245/ENSG00000220205/ENSG00000139190	ENSP00000054666;ENSP00000466995;ENSP00000465820;ENSP00000444181;ENSP00000383702;ENSP00000355122;ENSP00000379602	0	0	VAMP3/VAMP2/VAMP1
ENSG00000049323	ENSP00000386043;ENSP00000393057;ENSP00000384091;ENSP00000384373;ENSP00000385359;ENSP00000405993;ENSP00000417591			LTBP1	latent transforming growth factor beta binding protein 1 [Source:HGNC Symbol;Acc:HGNC:6714]
ENSG00000049449	ENSP00000054950;ENSP00000436422;ENSP00000436482;ENSP00000433249	1	1	RCN1	reticulocalbin 1 [Source:HGNC Symbol;Acc:HGNC:9934]
ENSG00000049541	ENSP00000055077;ENSP00000275627;ENSP00000479768;ENSP00000420404;ENSP00000420392;ENSP00000420513;ENSP00000418899;ENSP00000419341;ENSP00000419827;ENSP00000419320;ENSP00000420731	-1	0	RFC2	replication factor C subunit 2 [Source:HGNC Symbol;Acc:HGNC:9970]
ENSG00000049618	ENSP00000055163;ENSP00000344546;ENSP00000412835;ENSP00000313006;ENSP00000383596;ENSP00000488727	-1	0	ARID1B	AT-rich interaction domain 1B [Source:HGNC Symbol;Acc:HGNC:18040]
ENSG00000049759/ENSG00000069869	ENSP00000348847;ENSP00000372301;ENSP00000383199;ENSP00000256830;ENSP00000468546;ENSP00000350569;ENSP00000405440;ENSP00000393395;ENSP00000411947;ENSP00000389406;ENSP00000468332;ENSP00000465669;ENSP00000467072;ENSP00000467768;ENSP00000421047;ENSP00000466789			NEDD4L/NEDD4
ENSG00000049860	ENSP00000261416;ENSP00000426285;ENSP00000426384;ENSP00000423713;ENSP00000424939;ENSP00000424550	1	0	HEXB	hexosaminidase B (beta polypeptide) [Source:HGNC Symbol;Acc:HGNC:4879]
ENSG00000050405	ENSP00000340184;ENSP00000378400;ENSP00000450087;ENSP00000450266;ENSP00000448779;ENSP00000448463;ENSP00000448706;ENSP00000448411;ENSP00000447975;ENSP00000449890	1	1	LIMA1	LIM domain and actin binding 1 [Source:HGNC Symbol;Acc:HGNC:24636]
ENSG00000051128	ENSP00000396154;ENSP00000221222;ENSP00000446026;ENSP00000439937;ENSP00000376162;ENSP00000471835;ENSP00000472815;ENSP00000470659;ENSP00000472800;ENSP00000469800			HOMER3	homer scaffolding protein 3 [Source:HGNC Symbol;Acc:HGNC:17514]
ENSG00000051596	ENSP00000265097;ENSP00000422243;ENSP00000487428;ENSP00000421082;ENSP00000425039;ENSP00000394166	-1	0	THOC3	THO complex 3 [Source:HGNC Symbol;Acc:HGNC:19072]
ENSG00000051620	ENSP00000475750;ENSP00000356670;ENSP00000392101	1	1	HEBP2	heme binding protein 2 [Source:HGNC Symbol;Acc:HGNC:15716]
ENSG00000052126	ENSP00000299275;ENSP00000439673;ENSP00000404296;ENSP00000440611;ENSP00000440371;ENSP00000400411;ENSP00000443553;ENSP00000439396;ENSP00000441777	-1	-1	PLEKHA5	pleckstrin homology domain containing A5 [Source:HGNC Symbol;Acc:HGNC:30036]
ENSG00000052344	ENSP00000319730;ENSP00000458056;ENSP00000457673;ENSP00000457750			PRSS8	protease, serine 8 [Source:HGNC Symbol;Acc:HGNC:9491]
ENSG00000052749	ENSP00000446184;ENSP00000360031;ENSP00000324315;ENSP00000414863;ENSP00000484474;ENSP00000401102;ENSP00000483365			RRP12	ribosomal RNA processing 12 homolog [Source:HGNC Symbol;Acc:HGNC:29100]
ENSG00000053371/ENSG00000211454/ENSG00000162482	ENSP00000339084;ENSP00000235835;ENSP00000419936;ENSP00000406430;ENSP00000411913;ENSP00000402491;ENSP00000355377	1	1	AKR7A2/AKR7L/AKR7A3
ENSG00000053372	ENSP00000364320	-1	-1	MRTO4	MRT4 homolog, ribosome maturation factor [Source:HGNC Symbol;Acc:HGNC:18477]
ENSG00000054116	ENSP00000362261;ENSP00000480648;ENSP00000362257;ENSP00000362256;ENSP00000480332;ENSP00000482052;ENSP00000362253	1	0	TRAPPC3	trafficking protein particle complex 3 [Source:HGNC Symbol;Acc:HGNC:19942]
ENSG00000054118	ENSP00000433825;ENSP00000346634	-1	0	THRAP3	thyroid hormone receptor associated protein 3 [Source:HGNC Symbol;Acc:HGNC:22964]
ENSG00000054148	ENSP00000247665;ENSP00000360724	1	1	PHPT1	phosphohistidine phosphatase 1 [Source:HGNC Symbol;Acc:HGNC:30033]
ENSG00000054654	ENSP00000341781;ENSP00000350719;ENSP00000452570;ENSP00000349969;ENSP00000450831;ENSP00000378249;ENSP00000451009;ENSP00000344528;ENSP00000450605;ENSP00000452434;ENSP00000452298;ENSP00000396794;ENSP00000391937			SYNE2	spectrin repeat containing, nuclear envelope 2 [Source:HGNC Symbol;Acc:HGNC:17084]
ENSG00000055044	ENSP00000264279;ENSP00000388126;ENSP00000388905	-1	-1	NOP58	NOP58 ribonucleoprotein [Source:HGNC Symbol;Acc:HGNC:29926]
ENSG00000055130	ENSP00000473318;ENSP00000387160;ENSP00000326804;ENSP00000482123	0	0	CUL1	cullin 1 [Source:HGNC Symbol;Acc:HGNC:2551]
ENSG00000055147	ENSP00000430489;ENSP00000430384;ENSP00000341597;ENSP00000429088;ENSP00000479498;ENSP00000430186;ENSP00000428827;ENSP00000428551;ENSP00000429753;ENSP00000428941	1	1	FAM114A2	family with sequence similarity 114 member A2 [Source:HGNC Symbol;Acc:HGNC:1333]
ENSG00000055163/ENSG00000273749	ENSP00000430904;ENSP00000484819;ENSP00000479968;ENSP00000479719;ENSP00000403793;ENSP00000428009;ENSP00000480605;ENSP00000478058;ENSP00000483307;ENSP00000479376;ENSP00000479211;ENSP00000480596;ENSP00000482739	1	1	CYFIP2/CYFIP1
ENSG00000055332	ENSP00000378559;ENSP00000233057;ENSP00000385014;ENSP00000393921;ENSP00000374663	-1	-1	EIF2AK2	eukaryotic translation initiation factor 2 alpha kinase 2 [Source:HGNC Symbol;Acc:HGNC:9437]
ENSG00000055917	ENSP00000385992;ENSP00000338173;ENSP00000354370;ENSP00000409905;ENSP00000326746;ENSP00000395098;ENSP00000387399;ENSP00000413515;ENSP00000408384;ENSP00000396727			PUM2	pumilio RNA binding family member 2 [Source:HGNC Symbol;Acc:HGNC:14958]
ENSG00000055950	ENSP00000359256;ENSP00000315948;ENSP00000359254;ENSP00000408806;ENSP00000359261;ENSP00000299179;ENSP00000315364;ENSP00000339844;ENSP00000359262;ENSP00000430369;ENSP00000471004	0	0	MRPL43	mitochondrial ribosomal protein L43 [Source:HGNC Symbol;Acc:HGNC:14517]
ENSG00000055955	ENSP00000395634;ENSP00000384425;ENSP00000266041;ENSP00000417824			ITIH4	inter-alpha-trypsin inhibitor heavy chain family member 4 [Source:HGNC Symbol;Acc:HGNC:6169]
ENSG00000056050	ENSP00000406598			C4orf27	chromosome 4 open reading frame 27 [Source:HGNC Symbol;Acc:HGNC:26051]
ENSG00000056097/ENSG00000105278	ENSP00000265069;ENSP00000422300;ENSP00000262961	-1	0	ZFR/ZFR2
ENSG00000057608	ENSP00000369538;ENSP00000369528;ENSP00000401733;ENSP00000387565;ENSP00000394177;ENSP00000476707;ENSP00000369470;ENSP00000476832	0	0	GDI2	GDP dissociation inhibitor 2 [Source:HGNC Symbol;Acc:HGNC:4227]
ENSG00000057663	ENSP00000358072;ENSP00000343313;ENSP00000358066;ENSP00000483135;ENSP00000353884	-1	0	ATG5	autophagy related 5 [Source:HGNC Symbol;Acc:HGNC:589]
ENSG00000057757	ENSP00000246151;ENSP00000363648;ENSP00000405957	1	0	PITHD1	PITH (C-terminal proteasome-interacting domain of thioredoxin-like) domain containing 1 [Source:HGNC Symbol;Acc:HGNC:25022]
ENSG00000057935	ENSP00000385045;ENSP00000385823;ENSP00000385241;ENSP00000386763;ENSP00000384249;ENSP00000383973;ENSP00000391455			MTA3	metastasis associated 1 family member 3 [Source:HGNC Symbol;Acc:HGNC:23784]
ENSG00000058056	ENSP00000417146;ENSP00000263966;ENSP00000420057;ENSP00000418651			USP13	ubiquitin specific peptidase 13 (isopeptidase T-3) [Source:HGNC Symbol;Acc:HGNC:12611]
ENSG00000058262/ENSG00000065665	ENSP00000243253;ENSP00000418493;ENSP00000411445;ENSP00000368306;ENSP00000436749;ENSP00000302048;ENSP00000368319;ENSP00000298428;ENSP00000401731;ENSP00000419172;ENSP00000393214;ENSP00000368339;ENSP00000436294;ENSP00000368302;ENSP00000404959			SEC61A1/SEC61A2
ENSG00000058272/ENSG00000077157	ENSP00000389168;ENSP00000261207;ENSP00000449514;ENSP00000446855;ENSP00000416769;ENSP00000446816;ENSP00000447144;ENSP00000450061;ENSP00000447338;ENSP00000449843;ENSP00000449666;ENSP00000450059;ENSP00000375821;ENSP00000480852;ENSP00000476755	-1	0	PPP1R12A/PPP1R12B
ENSG00000058404/ENSG00000070808	ENSP00000326518;ENSP00000326427;ENSP00000351542;ENSP00000258682;ENSP00000390292;ENSP00000379096;ENSP00000397937;ENSP00000326375;ENSP00000379098;ENSP00000326544;ENSP00000326600;ENSP00000388951;ENSP00000410445;ENSP00000400387;ENSP00000428912;ENSP00000390419;ENSP00000388445;ENSP00000427580			CAMK2B/CAMK2A
ENSG00000058453	ENSP00000364691;ENSP00000402626;ENSP00000480016;ENSP00000478281	0	-1	CROCC	ciliary rootlet coiled-coil, rootletin [Source:HGNC Symbol;Acc:HGNC:21299]
ENSG00000058668/ENSG00000157087	ENSP00000350310;ENSP00000356187;ENSP00000340930;ENSP00000424494;ENSP00000433577;ENSP00000391150;ENSP00000349165			ATP2B4/ATP2B2
ENSG00000058673	ENSP00000438527;ENSP00000356183;ENSP00000356181;ENSP00000356179;ENSP00000333253;ENSP00000432602;ENSP00000415072			ZC3H11A	zinc finger CCCH-type containing 11A [Source:HGNC Symbol;Acc:HGNC:29093]
ENSG00000059573	ENSP00000360265;ENSP00000360268	-1	-1	ALDH18A1	aldehyde dehydrogenase 18 family member A1 [Source:HGNC Symbol;Acc:HGNC:9722]
ENSG00000059758	ENSP00000442926;ENSP00000444459;ENSP00000261211;ENSP00000447441;ENSP00000447282;ENSP00000450058			CDK17	cyclin-dependent kinase 17 [Source:HGNC Symbol;Acc:HGNC:8750]
ENSG00000059804/ENSG00000173262	ENSP00000075120;ENSP00000443903;ENSP00000440492;ENSP00000407287;ENSP00000340450;ENSP00000482927;ENSP00000440480;ENSP00000379834;ENSP00000445929;ENSP00000438484;ENSP00000440750			SLC2A3/SLC2A14
ENSG00000060069/ENSG00000282752	ENSP00000484525;ENSP00000075430;ENSP00000487949;ENSP00000487888;ENSP00000465119;ENSP00000299543;ENSP00000487989			CTDP1
ENSG00000060138	ENSP00000228251;ENSP00000279550;ENSP00000485718	-1	-1	YBX3	Y-box binding protein 3 [Source:HGNC Symbol;Acc:HGNC:2428]
ENSG00000060237/ENSG00000126562	ENSP00000441972;ENSP00000313059;ENSP00000341292;ENSP00000444465;ENSP00000433548;ENSP00000392542;ENSP00000246914;ENSP00000446253;ENSP00000467088;ENSP00000438313			WNK1/WNK4
ENSG00000060339	ENSP00000445254;ENSP00000265872;ENSP00000439252;ENSP00000438610;ENSP00000439642;ENSP00000486408;ENSP00000439153;ENSP00000437760;ENSP00000438939;ENSP00000442410	-1	0	CCAR1	cell division cycle and apoptosis regulator 1 [Source:HGNC Symbol;Acc:HGNC:24236]
ENSG00000060491	ENSP00000290291;ENSP00000359491;ENSP00000483055;ENSP00000395168	0	-1	OGFR	opioid growth factor receptor [Source:HGNC Symbol;Acc:HGNC:15768]
ENSG00000060688	ENSP00000263694;ENSP00000362825	0	0	SNRNP40	small nuclear ribonucleoprotein, U5 40kDa subunit [Source:HGNC Symbol;Acc:HGNC:30857]
ENSG00000060971	ENSP00000333664;ENSP00000395183;ENSP00000398172;ENSP00000301810;ENSP00000391078;ENSP00000414021;ENSP00000486456;ENSP00000403124;ENSP00000396485;ENSP00000486920;ENSP00000405785;ENSP00000389226	1	1	ACAA1	acetyl-CoA acyltransferase 1 [Source:HGNC Symbol;Acc:HGNC:82]
ENSG00000060982	ENSP00000440817;ENSP00000261192;ENSP00000443459;ENSP00000440827;ENSP00000339805;ENSP00000481749;ENSP00000438593	-1	-1	BCAT1	branched chain amino-acid transaminase 1, cytosolic [Source:HGNC Symbol;Acc:HGNC:976]
ENSG00000061676/ENSG00000123338	ENSP00000355348;ENSP00000354251;ENSP00000447246;ENSP00000293373	1	1	NCKAP1/NCKAP1L
ENSG00000061936	ENSP00000261674;ENSP00000437738;ENSP00000445832;ENSP00000439957	0	0	SFSWAP	splicing factor, suppressor of white-apricot family [Source:HGNC Symbol;Acc:HGNC:10790]
ENSG00000061987	ENSP00000447407;ENSP00000377249;ENSP00000377250;ENSP00000449215;ENSP00000446635;ENSP00000446626;ENSP00000450136			MON2	MON2 homolog, regulator of endosome-to-Golgi trafficking [Source:HGNC Symbol;Acc:HGNC:29177]
ENSG00000062485	ENSP00000440543;ENSP00000342056;ENSP00000446779;ENSP00000449080;ENSP00000450101;ENSP00000450312;ENSP00000449025;ENSP00000447442;ENSP00000448409;ENSP00000449427;ENSP00000448667;ENSP00000448172;ENSP00000447346;ENSP00000449753;ENSP00000450403;ENSP00000447986;ENSP00000448166;ENSP00000449491	0	0	CS	citrate synthase [Source:HGNC Symbol;Acc:HGNC:2422]
ENSG00000062598	ENSP00000361249;ENSP00000326172;ENSP00000379673;ENSP00000290246;ENSP00000431972;ENSP00000388962;ENSP00000414329;ENSP00000416181			ELMO2	engulfment and cell motility 2 [Source:HGNC Symbol;Acc:HGNC:17233]
ENSG00000062650	ENSP00000481451;ENSP00000298767;ENSP00000361145;ENSP00000263070			WAPL	WAPL cohesin release factor [Source:HGNC Symbol;Acc:HGNC:23293]
ENSG00000062822/ENSG00000142539	ENSP00000473052;ENSP00000406046;ENSP00000481858;ENSP00000472445;ENSP00000470726;ENSP00000469115;ENSP00000469308;ENSP00000470426;ENSP00000473233;ENSP00000472600			POLD1/NA
ENSG00000063046/NA	ENSP00000262056;ENSP00000388806;ENSP00000412530;ENSP00000449746;ENSP00000450324;ENSP00000447192;ENSP00000448365;ENSP00000448980;ENSP00000448399;REV__ENSP00000449746;REV__ENSP00000412530;REV__ENSP00000262056;REV__ENSP00000388806	-1	0	EIF4B/NA
ENSG00000063177	ENSP00000447001;ENSP00000084795;ENSP00000449610;ENSP00000449204;ENSP00000446634;ENSP00000448899;ENSP00000447894;ENSP00000470988;ENSP00000449067	-1	-1	RPL18	ribosomal protein L18 [Source:HGNC Symbol;Acc:HGNC:10310]
ENSG00000063241	ENSP00000401726;ENSP00000465814;ENSP00000085068;ENSP00000406364;ENSP00000467111			ISOC2	isochorismatase domain containing 2 [Source:HGNC Symbol;Acc:HGNC:26278]
ENSG00000063244	ENSP00000388475;ENSP00000307863;ENSP00000466935;ENSP00000466167	0	0	U2AF2	U2 small nuclear RNA auxiliary factor 2 [Source:HGNC Symbol;Acc:HGNC:23156]
ENSG00000063245/ENSG00000049283	ENSP00000085079;ENSP00000270460;ENSP00000406209;ENSP00000422201;ENSP00000421936;ENSP00000422682;ENSP00000422601;ENSP00000421515;ENSP00000426762;ENSP00000421933;ENSP00000460911;ENSP00000439512;ENSP00000268933	1	1	EPN1/EPN3
ENSG00000063322	ENSP00000471802;ENSP00000481733;ENSP00000314343;ENSP00000472501;ENSP00000473181;ENSP00000471444;ENSP00000471101	0	0	MED29	mediator complex subunit 29 [Source:HGNC Symbol;Acc:HGNC:23074]
ENSG00000063601	ENSP00000359417;ENSP00000414178;ENSP00000434105;ENSP00000434514;ENSP00000445281;ENSP00000431992;ENSP00000405946;ENSP00000390736;ENSP00000404599;ENSP00000389884;ENSP00000414925;ENSP00000436957			MTMR1	myotubularin related protein 1 [Source:HGNC Symbol;Acc:HGNC:7449]
ENSG00000063660	ENSP00000264039;ENSP00000415077;ENSP00000392629;ENSP00000389276;ENSP00000410251;ENSP00000390242	1	1	GPC1	glypican 1 [Source:HGNC Symbol;Acc:HGNC:4449]
ENSG00000063854	ENSP00000455355;ENSP00000380511;ENSP00000380514;ENSP00000455422;ENSP00000455970;ENSP00000406552;ENSP00000457986	1	1	HAGH	hydroxyacylglutathione hydrolase [Source:HGNC Symbol;Acc:HGNC:4805]
ENSG00000064042	ENSP00000425631			LIMCH1	LIM and calponin homology domains 1 [Source:HGNC Symbol;Acc:HGNC:29191]
ENSG00000064102	ENSP00000261191;ENSP00000446183;ENSP00000445645;ENSP00000443066;ENSP00000448467;ENSP00000448985	0	0	ASUN	asunder spermatogenesis regulator [Source:HGNC Symbol;Acc:HGNC:20174]
ENSG00000064419	ENSP00000265388;ENSP00000487231;ENSP00000418267;ENSP00000420089;ENSP00000418646	-1	-1	TNPO3	transportin 3 [Source:HGNC Symbol;Acc:HGNC:17103]
ENSG00000064601	ENSP00000361537;ENSP00000191018;ENSP00000346952;ENSP00000361562;ENSP00000475524;ENSP00000408533;ENSP00000476235;ENSP00000475827	1	1	CTSA	cathepsin A [Source:HGNC Symbol;Acc:HGNC:9251]
ENSG00000064607	ENSP00000332373;ENSP00000470915;ENSP00000472286;ENSP00000389380;ENSP00000337926;ENSP00000472914;ENSP00000473187;ENSP00000471042;ENSP00000472244;ENSP00000472878	0	-1	SUGP2	SURP and G-patch domain containing 2 [Source:HGNC Symbol;Acc:HGNC:18641]
ENSG00000064651/ENSG00000074803	ENSP00000340878;ENSP00000262461;ENSP00000486323;ENSP00000427109;ENSP00000453602;ENSP00000331550;ENSP00000453230;ENSP00000453409;ENSP00000379822;ENSP00000370381	1	1	SLC12A2/SLC12A1
ENSG00000064666	ENSP00000457968;ENSP00000263097;ENSP00000456436;ENSP00000484533;ENSP00000340129;ENSP00000484749;ENSP00000458137;ENSP00000455777;ENSP00000468577;ENSP00000475175;ENSP00000479188	-1	0	CNN2	calponin 2 [Source:HGNC Symbol;Acc:HGNC:2156]
ENSG00000064703	ENSP00000358716;ENSP00000435660;ENSP00000434085	-1	-1	DDX20	DEAD (Asp-Glu-Ala-Asp) box polypeptide 20 [Source:HGNC Symbol;Acc:HGNC:2743]
ENSG00000064999	ENSP00000353518	0	0	ANKS1A	ankyrin repeat and sterile alpha motif domain containing 1A [Source:HGNC Symbol;Acc:HGNC:20961]
ENSG00000065000	ENSP00000347416;ENSP00000344055;ENSP00000466267;ENSP00000481961;ENSP00000468449	0	0	AP3D1	adaptor related protein complex 3, delta 1 subunit [Source:HGNC Symbol;Acc:HGNC:568]
ENSG00000065135	ENSP00000358867	0	1	GNAI3	guanine nucleotide binding protein (G protein), alpha inhibiting activity polypeptide 3 [Source:HGNC Symbol;Acc:HGNC:4387]
ENSG00000065150	ENSP00000418393;ENSP00000350219;ENSP00000261574;ENSP00000419764;ENSP00000420079;ENSP00000417647;ENSP00000420491;ENSP00000385938;ENSP00000420284;ENSP00000419797;ENSP00000419860;ENSP00000419766;ENSP00000420149;ENSP00000417162;ENSP00000408885;ENSP00000420043;ENSP00000417721;ENSP00000419166	-1	0	IPO5	importin 5 [Source:HGNC Symbol;Acc:HGNC:6402]
ENSG00000065154	ENSP00000357838;ENSP00000439042	-1	-1	OAT	ornithine aminotransferase [Source:HGNC Symbol;Acc:HGNC:8091]
ENSG00000065183	ENSP00000308179;ENSP00000358449			WDR3	WD repeat domain 3 [Source:HGNC Symbol;Acc:HGNC:12755]
ENSG00000065243	ENSP00000359544;ENSP00000359552;ENSP00000317851;ENSP00000359536;ENSP00000401125	0	1	PKN2	protein kinase N2 [Source:HGNC Symbol;Acc:HGNC:9406]
ENSG00000065268	ENSP00000475744;ENSP00000476117;ENSP00000251289;ENSP00000464855;ENSP00000466551;ENSP00000484670;ENSP00000465826;ENSP00000475953	-1	-1	WDR18	WD repeat domain 18 [Source:HGNC Symbol;Acc:HGNC:17956]
ENSG00000065320	ENSP00000173229;ENSP00000389375			NTN1	netrin 1 [Source:HGNC Symbol;Acc:HGNC:8029]
ENSG00000065427	ENSP00000303043;ENSP00000325448;ENSP00000458028;ENSP00000462057;ENSP00000455488;ENSP00000456185	-1	-1	KARS	lysyl-tRNA synthetase [Source:HGNC Symbol;Acc:HGNC:6215]
ENSG00000065485	ENSP00000323313;ENSP00000417520;ENSP00000419946;ENSP00000417199			PDIA5	protein disulfide isomerase family A member 5 [Source:HGNC Symbol;Acc:HGNC:24811]
ENSG00000065518	ENSP00000419578;ENSP00000184266;ENSP00000417755;ENSP00000417714;ENSP00000419128	1	0	NDUFB4	NADH:ubiquinone oxidoreductase subunit B4 [Source:HGNC Symbol;Acc:HGNC:7699]
ENSG00000065548	ENSP00000338788;ENSP00000410981;ENSP00000415788			ZC3H15	zinc finger CCCH-type containing 15 [Source:HGNC Symbol;Acc:HGNC:29528]
ENSG00000065559	ENSP00000262445;ENSP00000410402;ENSP00000473472			MAP2K4	mitogen-activated protein kinase kinase 4 [Source:HGNC Symbol;Acc:HGNC:6844]
ENSG00000065609	ENSP00000429776;ENSP00000195649;ENSP00000428215;ENSP00000400459;ENSP00000358708;ENSP00000428026;ENSP00000428511;ENSP00000430071;ENSP00000358704;ENSP00000430441;ENSP00000429429;ENSP00000427959;ENSP00000429700;ENSP00000430255;ENSP00000428127;ENSP00000429950;ENSP00000429937;ENSP00000428592;ENSP00000431055			SNAP91	synaptosome associated protein 91kDa [Source:HGNC Symbol;Acc:HGNC:14986]
ENSG00000065613	ENSP00000358770;ENSP00000336824	0	1	SLK	STE20 like kinase [Source:HGNC Symbol;Acc:HGNC:11088]
ENSG00000065809	ENSP00000418395;ENSP00000420249;ENSP00000413676;ENSP00000479842;ENSP00000420444;ENSP00000419603;ENSP00000418330;ENSP00000418120;ENSP00000417782;ENSP00000367731;ENSP00000367728;ENSP00000367726;ENSP00000367723;ENSP00000367719;ENSP00000417242;ENSP00000181796;ENSP00000397949;ENSP00000420314;ENSP00000419064;ENSP00000417845;ENSP00000418365			FAM107B	family with sequence similarity 107 member B [Source:HGNC Symbol;Acc:HGNC:23726]
ENSG00000065833	ENSP00000358719	1	0	ME1	malic enzyme 1, NADP(+)-dependent, cytosolic [Source:HGNC Symbol;Acc:HGNC:6983]
ENSG00000065911	ENSP00000377617;ENSP00000386542;ENSP00000386536			MTHFD2	methylenetetrahydrofolate dehydrogenase (NADP+ dependent) 2, methenyltetrahydrofolate cyclohydrolase [Source:HGNC Symbol;Acc:HGNC:7434]
ENSG00000065978	ENSP00000361626;ENSP00000484416;ENSP00000389639;ENSP00000405937	-1	0	YBX1	Y-box binding protein 1 [Source:HGNC Symbol;Acc:HGNC:8014]
ENSG00000066032	ENSP00000419295;ENSP00000418191;ENSP00000384638;ENSP00000486160;ENSP00000444675;ENSP00000341500;ENSP00000355398;ENSP00000441705;ENSP00000387073;ENSP00000386587;ENSP00000400105;ENSP00000387232			CTNNA2	catenin alpha 2 [Source:HGNC Symbol;Acc:HGNC:2510]
ENSG00000066044	ENSP00000472197;ENSP00000385269;ENSP00000264073;ENSP00000470727;ENSP00000471011	0	0	ELAVL1	ELAV like RNA binding protein 1 [Source:HGNC Symbol;Acc:HGNC:3312]
ENSG00000066084/ENSG00000160305	ENSP00000301180;ENSP00000430249;ENSP00000415089;ENSP00000393434			DIP2B/DIP2A
ENSG00000066117	ENSP00000378414;ENSP00000370924;ENSP00000448627;ENSP00000447386;ENSP00000448030;ENSP00000447909;ENSP00000449825	-1	-1	SMARCD1	SWI/SNF related, matrix associated, actin dependent regulator of chromatin, subfamily d, member 1 [Source:HGNC Symbol;Acc:HGNC:11106]
ENSG00000066136	ENSP00000397647;ENSP00000436710;ENSP00000361737;ENSP00000361754;ENSP00000408867;ENSP00000414299;ENSP00000404427;ENSP00000361738;ENSP00000361734;ENSP00000396620;ENSP00000361736;ENSP00000312617;ENSP00000409219;ENSP00000433413;ENSP00000408315;ENSP00000433820;ENSP00000434404	-1	0	NFYC	nuclear transcription factor Y subunit gamma [Source:HGNC Symbol;Acc:HGNC:7806]
ENSG00000066427	ENSP00000481390;ENSP00000481998;ENSP00000484016;ENSP00000451385;ENSP00000426697;ENSP00000478320;ENSP00000437157;ENSP00000445618;ENSP00000452139;ENSP00000435571;ENSP00000451001;ENSP00000451996;ENSP00000389376;ENSP00000339110;ENSP00000376965;ENSP00000451771;ENSP00000451769;ENSP00000452356;ENSP00000474067;ENSP00000450641;ENSP00000451132;ENSP00000452461;ENSP00000451910;ENSP00000451733;ENSP00000450566…			ATXN3	ataxin 3 [Source:HGNC Symbol;Acc:HGNC:7106]
ENSG00000066557	ENSP00000359990	-1	0	LRRC40	leucine rich repeat containing 40 [Source:HGNC Symbol;Acc:HGNC:26004]
ENSG00000066583	ENSP00000173527;ENSP00000421273	-1	0	ISOC1	isochorismatase domain containing 1 [Source:HGNC Symbol;Acc:HGNC:24254]
ENSG00000066629	ENSP00000327384;ENSP00000262233;ENSP00000334314;ENSP00000452089;ENSP00000451346;ENSP00000451991;ENSP00000452292;ENSP00000451669;ENSP00000451805;ENSP00000452160;ENSP00000451269;ENSP00000451706;ENSP00000452474			EML1	echinoderm microtubule associated protein like 1 [Source:HGNC Symbol;Acc:HGNC:3330]
ENSG00000066654	ENSP00000379392;ENSP00000370741;ENSP00000455033	-1	-1	THUMPD1	THUMP domain containing 1 [Source:HGNC Symbol;Acc:HGNC:23807]
ENSG00000066777	ENSP00000262215;ENSP00000428429;ENSP00000430891;ENSP00000429560;ENSP00000429002	-1	-1	ARFGEF1	ADP ribosylation factor guanine nucleotide exchange factor 1 [Source:HGNC Symbol;Acc:HGNC:15772]
ENSG00000067057	ENSP00000370517;ENSP00000370465;ENSP00000370462;ENSP00000408858;ENSP00000410275;ENSP00000385880;ENSP00000477128;ENSP00000476311;ENSP00000387871	-1	0	PFKP	phosphofructokinase, platelet [Source:HGNC Symbol;Acc:HGNC:8878]
ENSG00000067064	ENSP00000401879			IDI1	isopentenyl-diphosphate delta isomerase 1 [Source:HGNC Symbol;Acc:HGNC:5387]
ENSG00000067064/ENSG00000148377	ENSP00000370748;ENSP00000404771;ENSP00000277517	-1	1	IDI1/IDI2
ENSG00000067141	ENSP00000453317;ENSP00000453200;ENSP00000341198;ENSP00000261908;ENSP00000454024			NEO1	neogenin 1 [Source:HGNC Symbol;Acc:HGNC:7754]
ENSG00000067225	ENSP00000334983;ENSP00000403365;ENSP00000373745	0	1	PKM	pyruvate kinase, muscle [Source:HGNC Symbol;Acc:HGNC:9021]
ENSG00000067225/ENSG00000262785/ENSG00000143627	ENSP00000456970;ENSP00000455901;ENSP00000455736;ENSP00000320171;ENSP00000457253;ENSP00000456100;ENSP00000455584;ENSP00000457830;ENSP00000457198;ENSP00000456984;ENSP00000457420;ENSP00000454668;ENSP00000456004;ENSP00000461487;ENSP00000376214;ENSP00000459921;ENSP00000339933			PKM/PKLR
ENSG00000067248	ENSP00000251636;ENSP00000481966;ENSP00000421435			DHX29	DEAH (Asp-Glu-Ala-His) box polypeptide 29 [Source:HGNC Symbol;Acc:HGNC:15815]
ENSG00000067334	ENSP00000411010;ENSP00000352137;ENSP00000434261			DNTTIP2	deoxynucleotidyltransferase, terminal, interacting protein 2 [Source:HGNC Symbol;Acc:HGNC:24013]
ENSG00000067369	ENSP00000263801;ENSP00000393497;ENSP00000371475;ENSP00000371470;ENSP00000388028;ENSP00000392048;ENSP00000413010;ENSP00000471624;ENSP00000398508;ENSP00000416212	1	1	TP53BP1	tumor protein p53 binding protein 1 [Source:HGNC Symbol;Acc:HGNC:11999]
ENSG00000067533	ENSP00000355899			RRP15	ribosomal RNA processing 15 homolog [Source:HGNC Symbol;Acc:HGNC:24255]
ENSG00000067560/ENSG00000155366	ENSP00000400175;ENSP00000408402;ENSP00000413587;ENSP00000399424;ENSP00000358650;ENSP00000395791;ENSP00000434877;ENSP00000434310;ENSP00000432209;ENSP00000431392;ENSP00000394483	1	1	RHOA/RHOC
ENSG00000067715/ENSG00000129990	ENSP00000391056;ENSP00000447575;ENSP00000376932;ENSP00000261205;ENSP00000465576;ENSP00000442896;ENSP00000346265			SYT1/SYT5
ENSG00000067900	ENSP00000382697;ENSP00000462004			ROCK1	Rho-associated, coiled-coil containing protein kinase 1 [Source:HGNC Symbol;Acc:HGNC:10251]
ENSG00000067955	ENSP00000290858;ENSP00000462273	0	0	CBFB	core-binding factor, beta subunit [Source:HGNC Symbol;Acc:HGNC:1539]
ENSG00000067992	ENSP00000368460;ENSP00000387536			PDK3	pyruvate dehydrogenase kinase, isozyme 3 [Source:HGNC Symbol;Acc:HGNC:8811]
ENSG00000068024/ENSG00000108840/ENSG00000048052	ENSP00000264606;ENSP00000440481;ENSP00000405226;ENSP00000392912;ENSP00000468004;ENSP00000225983;ENSP00000465229;ENSP00000391226;ENSP00000410337;ENSP00000383912;ENSP00000337290;ENSP00000384657;ENSP00000408617			HDAC4/HDAC5/HDAC9
ENSG00000068120	ENSP00000393564;ENSP00000377406;ENSP00000464814;ENSP00000468583;ENSP00000466838;ENSP00000467174;ENSP00000468755;ENSP00000467322;ENSP00000467519;ENSP00000467687			COASY	Coenzyme A synthase [Source:HGNC Symbol;Acc:HGNC:29932]
ENSG00000068323	ENSP00000314129;ENSP00000476976			TFE3	transcription factor binding to IGHM enhancer 3 [Source:HGNC Symbol;Acc:HGNC:11752]
ENSG00000068366	ENSP00000262835;ENSP00000419171;ENSP00000339787;ENSP00000424808;ENSP00000423539;ENSP00000425408;ENSP00000421425;ENSP00000425378			ACSL4	acyl-CoA synthetase long-chain family member 4 [Source:HGNC Symbol;Acc:HGNC:3571]
ENSG00000068394	ENSP00000156109			GPKOW	G-patch domain and KOW motifs [Source:HGNC Symbol;Acc:HGNC:30677]
ENSG00000068400	ENSP00000365606;ENSP00000469842;ENSP00000477574;ENSP00000480856;ENSP00000482629;ENSP00000480042;ENSP00000479263;ENSP00000480180	1	1	GRIPAP1	GRIP1 associated protein 1 [Source:HGNC Symbol;Acc:HGNC:18706]
ENSG00000068654	ENSP00000263857;ENSP00000386300			POLR1A	polymerase (RNA) I polypeptide A [Source:HGNC Symbol;Acc:HGNC:17264]
ENSG00000068796/ENSG00000142945	ENSP00000423772;ENSP00000370493;ENSP00000385622;ENSP00000385000;ENSP00000423542;ENSP00000421041;ENSP00000402172	0	-1	KIF2A/KIF2C
ENSG00000068878	ENSP00000384211;ENSP00000374643			PSME4	proteasome activator subunit 4 [Source:HGNC Symbol;Acc:HGNC:20635]
ENSG00000068903	ENSP00000375931;ENSP00000481932;ENSP00000249396;ENSP00000351809;ENSP00000404309;ENSP00000385146;ENSP00000401203;ENSP00000400338;ENSP00000408023;ENSP00000397022;ENSP00000407272;ENSP00000409690			SIRT2	sirtuin 2 [Source:HGNC Symbol;Acc:HGNC:10886]
ENSG00000068912	ENSP00000185150;ENSP00000385629;ENSP00000367485			ERLEC1	endoplasmic reticulum lectin 1 [Source:HGNC Symbol;Acc:HGNC:25222]
ENSG00000068976	ENSP00000164139;ENSP00000366650			PYGM	phosphorylase, glycogen, muscle [Source:HGNC Symbol;Acc:HGNC:9726]
ENSG00000069248	ENSP00000261396	-1	-1	NUP133	nucleoporin 133kDa [Source:HGNC Symbol;Acc:HGNC:18016]
ENSG00000069275	ENSP00000356110	-1	0	NUCKS1	nuclear casein kinase and cyclin-dependent kinase substrate 1 [Source:HGNC Symbol;Acc:HGNC:29923]
ENSG00000069329	ENSP00000299138;ENSP00000461469;ENSP00000461423	1	1	VPS35	VPS35 retromer complex component [Source:HGNC Symbol;Acc:HGNC:13487]
ENSG00000069345	ENSP00000314030;ENSP00000477579;ENSP00000460104	-1	-1	DNAJA2	DnaJ heat shock protein family (Hsp40) member A2 [Source:HGNC Symbol;Acc:HGNC:14884]
ENSG00000069535	ENSP00000367309			MAOB	monoamine oxidase B [Source:HGNC Symbol;Acc:HGNC:6834]
ENSG00000069849	ENSP00000286371;ENSP00000417522;ENSP00000419962;ENSP00000418952;ENSP00000418280;ENSP00000417608;ENSP00000418353	1	0	ATP1B3	ATPase, Na+/K+ transporting, beta 3 polypeptide [Source:HGNC Symbol;Acc:HGNC:806]
ENSG00000069869	ENSP00000410613			NEDD4	neural precursor cell expressed, developmentally down-regulated 4, E3 ubiquitin protein ligase [Source:HGNC Symbol;Acc:HGNC:7727]
ENSG00000069956/ENSG00000141639	ENSP00000261845;ENSP00000466233;ENSP00000465661;ENSP00000383234			MAPK6/MAPK4
ENSG00000069998	ENSP00000155674;ENSP00000337358;ENSP00000382745			CECR5	cat eye syndrome chromosome region, candidate 5 [Source:HGNC Symbol;Acc:HGNC:1843]
ENSG00000070010	ENSP00000263202;ENSP00000382439;ENSP00000402136;ENSP00000406680;ENSP00000418390	0	0	UFD1L	ubiquitin fusion degradation 1 like (yeast) [Source:HGNC Symbol;Acc:HGNC:12520]
ENSG00000070061	ENSP00000363779;ENSP00000439367;ENSP00000433514	-1	-1	IKBKAP	inhibitor of kappa light polypeptide gene enhancer in B-cells, kinase complex-associated protein [Source:HGNC Symbol;Acc:HGNC:5959]
ENSG00000070081	ENSP00000481959;ENSP00000436455;ENSP00000320168;ENSP00000433542;ENSP00000408702;ENSP00000431334;ENSP00000435160;ENSP00000435787;ENSP00000432741;ENSP00000433194;ENSP00000436215;ENSP00000435558	1	1	NUCB2	nucleobindin 2 [Source:HGNC Symbol;Acc:HGNC:8044]
ENSG00000070087	ENSP00000239940;ENSP00000420504;ENSP00000420202;ENSP00000418216;ENSP00000418142;ENSP00000417817;ENSP00000417351			PFN2	profilin 2 [Source:HGNC Symbol;Acc:HGNC:8882]
ENSG00000070087	ENSP00000410464;ENSP00000408283;ENSP00000420417;ENSP00000418523;ENSP00000420244	1	1	PFN2	profilin 2 [Source:HGNC Symbol;Acc:HGNC:8882]
ENSG00000070367	ENSP00000484855;ENSP00000389934;ENSP00000342100;ENSP00000452084	1	0	EXOC5	exocyst complex component 5 [Source:HGNC Symbol;Acc:HGNC:10696]
ENSG00000070669	ENSP00000414901;ENSP00000406994;ENSP00000377846;ENSP00000377845;ENSP00000175506;ENSP00000414379;ENSP00000408472;ENSP00000401651;ENSP00000400422;ENSP00000394242;ENSP00000402350;ENSP00000408797	-1	-1	ASNS	asparagine synthetase (glutamine-hydrolyzing) [Source:HGNC Symbol;Acc:HGNC:753]
ENSG00000070756/ENSG00000151846/ENSG00000101104	ENSP00000313007;ENSP00000429594;ENSP00000429395;ENSP00000478108;ENSP00000427914;ENSP00000281589;ENSP00000427805;ENSP00000429892;ENSP00000428948;ENSP00000428021;ENSP00000428840;ENSP00000430159;ENSP00000255136;ENSP00000217073;ENSP00000429119;ENSP00000430012;ENSP00000428030;ENSP00000428190;ENSP00000445661;ENSP00000217074;ENSP00000430716;ENSP00000429790;ENSP00000428749;ENSP00000428937	-1	-1	PABPC1/PABPC3/PABPC1L
ENSG00000070761	ENSP00000262498;ENSP00000455220			CFAP20	cilia and flagella associated protein 20 [Source:HGNC Symbol;Acc:HGNC:29523]
ENSG00000070770	ENSP00000262506;ENSP00000456606;ENSP00000457911;ENSP00000454874	-1	0	CSNK2A2	casein kinase 2, alpha prime polypeptide [Source:HGNC Symbol;Acc:HGNC:2459]
ENSG00000070785	ENSP00000353575;ENSP00000483996;ENSP00000361257;ENSP00000396985;ENSP00000485842	0	0	EIF2B3	eukaryotic translation initiation factor 2B subunit gamma [Source:HGNC Symbol;Acc:HGNC:3259]
ENSG00000070808	ENSP00000261793;ENSP00000381412;ENSP00000426607			CAMK2A	calcium/calmodulin-dependent protein kinase II alpha [Source:HGNC Symbol;Acc:HGNC:1460]
ENSG00000070814	ENSP00000421655;ENSP00000367028;ENSP00000325223;ENSP00000390717	-1	-1	TCOF1	Treacher Collins-Franceschetti syndrome 1 [Source:HGNC Symbol;Acc:HGNC:11654]
ENSG00000070831	ENSP00000383118;ENSP00000341072	1	1	CDC42	cell division cycle 42 [Source:HGNC Symbol;Acc:HGNC:1736]
ENSG00000070961	ENSP00000392043;ENSP00000261173;ENSP00000352054;ENSP00000376869;ENSP00000447096;ENSP00000447041	1	1	ATP2B1	ATPase, Ca++ transporting, plasma membrane 1 [Source:HGNC Symbol;Acc:HGNC:814]
ENSG00000071051	ENSP00000377018;ENSP00000233154;ENSP00000377017;ENSP00000431109;ENSP00000410428;ENSP00000408040			NCK2	NCK adaptor protein 2 [Source:HGNC Symbol;Acc:HGNC:7665]
ENSG00000071054/ENSG00000141503	ENSP00000392830;ENSP00000343658;ENSP00000409720;ENSP00000389752;ENSP00000314363;ENSP00000387370;ENSP00000487176;ENSP00000403016;ENSP00000459699;ENSP00000459102	1	1	MAP4K4/MINK1
ENSG00000071082	ENSP00000386681;ENSP00000264258;ENSP00000412976;ENSP00000386271;ENSP00000387163;ENSP00000386717;ENSP00000386737;ENSP00000402450;ENSP00000387120;ENSP00000387112;ENSP00000408172	-1	-1	RPL31	ribosomal protein L31 [Source:HGNC Symbol;Acc:HGNC:10334]
ENSG00000071127	ENSP00000427687;ENSP00000371890;ENSP00000426725;ENSP00000371889;ENSP00000425481	0	1	WDR1	WD repeat domain 1 [Source:HGNC Symbol;Acc:HGNC:12754]
ENSG00000071282	ENSP00000157600;ENSP00000396515;ENSP00000380542;ENSP00000411222;ENSP00000400555;ENSP00000405049			LMCD1	LIM and cysteine-rich domains 1 [Source:HGNC Symbol;Acc:HGNC:6633]
ENSG00000071539	ENSP00000166345;ENSP00000427528	-1	1	TRIP13	thyroid hormone receptor interactor 13 [Source:HGNC Symbol;Acc:HGNC:12307]
ENSG00000071553	ENSP00000358777;ENSP00000482243;ENSP00000392375;ENSP00000398511;ENSP00000408470;ENSP00000396643;ENSP00000411209;ENSP00000408317			ATP6AP1	ATPase, H+ transporting, lysosomal accessory protein 1 [Source:HGNC Symbol;Acc:HGNC:868]
ENSG00000071626	ENSP00000467680;ENSP00000465433;ENSP00000233078;ENSP00000337132;ENSP00000467613	-1	-1	DAZAP1	DAZ associated protein 1 [Source:HGNC Symbol;Acc:HGNC:2683]
ENSG00000071655	ENSP00000156825;ENSP00000412302;ENSP00000464718;ENSP00000466670;ENSP00000477547;ENSP00000484202;ENSP00000482276	0	0	MBD3	methyl-CpG binding domain protein 3 [Source:HGNC Symbol;Acc:HGNC:6918]
ENSG00000071859/ENSG00000145945	ENSP00000377225;ENSP00000158526;ENSP00000369627;ENSP00000369625	0	0	FAM50A/FAM50B
ENSG00000071894	ENSP00000484669;ENSP00000478145;ENSP00000483775;ENSP00000435761;ENSP00000478161	-1	-1	CPSF1	cleavage and polyadenylation specific factor 1 [Source:HGNC Symbol;Acc:HGNC:2324]
ENSG00000072042/ENSG00000258466/ENSG00000139988	ENSP00000370750;ENSP00000452079;ENSP00000450651;ENSP00000450435;ENSP00000450554;ENSP00000450802;ENSP00000416395;ENSP00000449079;ENSP00000267502			RDH11/NA/RDH12
ENSG00000072062/ENSG00000165059	ENSP00000466651;ENSP00000309591;ENSP00000466289;ENSP00000468352;ENSP00000366488			PRKACA/PRKACG
ENSG00000072110/ENSG00000077522/ENSG00000158445/ENSG00000182674	ENSP00000377941;ENSP00000414272;ENSP00000193403;ENSP00000439828;ENSP00000366035;ENSP00000450764;ENSP00000444422;ENSP00000450903;ENSP00000452254;ENSP00000450625;ENSP00000438384;ENSP00000450925;ENSP00000452423;ENSP00000450618;ENSP00000451086;ENSP00000360806;ENSP00000430846	-1	1	ACTN1/ACTN2/KCNB1/KCNB2
ENSG00000072134	ENSP00000378990;ENSP00000378988;ENSP00000459542;ENSP00000378982;ENSP00000261495;ENSP00000320543;ENSP00000460193;ENSP00000459678;ENSP00000378980;ENSP00000462465;ENSP00000462958;ENSP00000462392;ENSP00000462426;ENSP00000463627			EPN2	epsin 2 [Source:HGNC Symbol;Acc:HGNC:18639]
ENSG00000072210/ENSG00000132746/ENSG00000108602/ENSG00000006534	ENSP00000463637;ENSP00000378942;ENSP00000176643;ENSP00000461916;ENSP00000345774;ENSP00000486085;ENSP00000464153;ENSP00000458942;ENSP00000464453;ENSP00000463128;ENSP00000462933;ENSP00000487353;ENSP00000459977;ENSP00000462964;ENSP00000395845;ENSP00000486283;ENSP00000458397;ENSP00000433718;ENSP00000388369;ENSP00000389766;ENSP00000460482;ENSP00000431595;ENSP00000255084;ENSP00000378923;ENSP00000434685…	0	0	ALDH3A2/ALDH3B2/ALDH3A1/ALDH3B1
ENSG00000072274	ENSP00000376197;ENSP00000353224;ENSP00000390133;ENSP00000414015;ENSP00000402839	-1	-1	TFRC	transferrin receptor [Source:HGNC Symbol;Acc:HGNC:11763]
ENSG00000072501	ENSP00000323421;ENSP00000364489;ENSP00000413509;ENSP00000476416;ENSP00000476958	-1	-1	SMC1A	structural maintenance of chromosomes 1A [Source:HGNC Symbol;Acc:HGNC:11111]
ENSG00000072506	ENSP00000168216;ENSP00000364453;ENSP00000364447	0	-1	HSD17B10	hydroxysteroid (17-beta) dehydrogenase 10 [Source:HGNC Symbol;Acc:HGNC:4800]
ENSG00000072518/ENSG00000007047	ENSP00000423452;ENSP00000423974;ENSP00000385751;ENSP00000425765;ENSP00000421075;ENSP00000386128;ENSP00000415494;ENSP00000367041;ENSP00000294247;ENSP00000355091;ENSP00000437509;ENSP00000444956;ENSP00000465414;ENSP00000465613;ENSP00000444859	0	0	MARK2/MARK4
ENSG00000072571	ENSP00000402673;ENSP00000185942;ENSP00000351554;ENSP00000377492;ENSP00000428406;ENSP00000428481			HMMR	hyaluronan-mediated motility receptor (RHAMM) [Source:HGNC Symbol;Acc:HGNC:5012]
ENSG00000072756	ENSP00000280591;ENSP00000415100;ENSP00000251607;ENSP00000388615	0	0	TRNT1	tRNA nucleotidyl transferase, CCA-adding, 1 [Source:HGNC Symbol;Acc:HGNC:17341]
ENSG00000072778	ENSP00000349297;ENSP00000438689;ENSP00000344152;ENSP00000442082;ENSP00000464254;ENSP00000462611;ENSP00000467920;ENSP00000465353;ENSP00000462366;ENSP00000463246;ENSP00000466487	1	0	ACADVL	acyl-CoA dehydrogenase, very long chain [Source:HGNC Symbol;Acc:HGNC:92]
ENSG00000072803	ENSP00000377391;ENSP00000296933;ENSP00000265094;ENSP00000428753			FBXW11	F-box and WD repeat domain containing 11 [Source:HGNC Symbol;Acc:HGNC:13607]
ENSG00000072832	ENSP00000380987	1	1	CRMP1	collapsin response mediator protein 1 [Source:HGNC Symbol;Acc:HGNC:2365]
ENSG00000072832/ENSG00000147647	ENSP00000321606;ENSP00000425742;ENSP00000276651	1	1	CRMP1/DPYS
ENSG00000072958	ENSP00000291439;ENSP00000388996;ENSP00000411498;ENSP00000465224;ENSP00000467417;ENSP00000466858;ENSP00000468140;ENSP00000482949;ENSP00000468015;ENSP00000467721	1	1	AP1M1	adaptor related protein complex 1 mu 1 subunit [Source:HGNC Symbol;Acc:HGNC:13667]
ENSG00000073050	ENSP00000262887;ENSP00000443671;ENSP00000471159	-1	0	XRCC1	X-ray repair complementing defective repair in Chinese hamster cells 1 [Source:HGNC Symbol;Acc:HGNC:12828]
ENSG00000073111	ENSP00000265056;ENSP00000420528;ENSP00000420007	-1	-1	MCM2	minichromosome maintenance complex component 2 [Source:HGNC Symbol;Acc:HGNC:6944]
ENSG00000073350	ENSP00000167462;ENSP00000464397;ENSP00000376333;ENSP00000464603;ENSP00000364375;ENSP00000463501;ENSP00000463721;ENSP00000464451;ENSP00000463390;ENSP00000464598;ENSP00000461953			LLGL2	lethal giant larvae homolog 2 (Drosophila) [Source:HGNC Symbol;Acc:HGNC:6629]
ENSG00000073536	ENSP00000413572;ENSP00000354075;ENSP00000466764;ENSP00000466588;ENSP00000468339			NLE1	notchless homolog 1 (Drosophila) [Source:HGNC Symbol;Acc:HGNC:19889]
ENSG00000073578	ENSP00000264932;ENSP00000427703;ENSP00000426514;ENSP00000484230;ENSP00000422404	0	0	SDHA	succinate dehydrogenase complex subunit A, flavoprotein (Fp) [Source:HGNC Symbol;Acc:HGNC:10680]
ENSG00000073584	ENSP00000323967;ENSP00000445370;ENSP00000367039;ENSP00000462475;ENSP00000463216;ENSP00000411607;ENSP00000464511;ENSP00000466608;ENSP00000392958;ENSP00000464061;ENSP00000462857;ENSP00000463282;ENSP00000462381;ENSP00000463405	0	0	SMARCE1	SWI/SNF related, matrix associated, actin dependent regulator of chromatin, subfamily e, member 1 [Source:HGNC Symbol;Acc:HGNC:11109]
ENSG00000073712/ENSG00000101311	ENSP00000451084;ENSP00000342858;ENSP00000378993;ENSP00000340391;ENSP00000450741;ENSP00000382243;ENSP00000450506;ENSP00000452472;ENSP00000451134;ENSP00000451268;ENSP00000217289;ENSP00000451085;ENSP00000368121;ENSP00000441063	-1	1	FERMT2/FERMT1
ENSG00000073792	ENSP00000320204;ENSP00000371634;ENSP00000410242;ENSP00000413787	0	0	IGF2BP2	insulin like growth factor 2 mRNA binding protein 2 [Source:HGNC Symbol;Acc:HGNC:28867]
ENSG00000073921	ENSP00000436958;ENSP00000348718;ENSP00000433846;ENSP00000377015;ENSP00000434884;ENSP00000436508;ENSP00000431545;ENSP00000433303;ENSP00000432509;ENSP00000487119;ENSP00000431728;ENSP00000435499;ENSP00000433166	1	1	PICALM	phosphatidylinositol binding clathrin assembly protein [Source:HGNC Symbol;Acc:HGNC:15514]
ENSG00000074054	ENSP00000386442;ENSP00000441625;ENSP00000389372;ENSP00000380717;ENSP00000263710;ENSP00000400562;ENSP00000392886;ENSP00000402101	0	0	CLASP1	cytoplasmic linker associated protein 1 [Source:HGNC Symbol;Acc:HGNC:17088]
ENSG00000074071	ENSP00000380531;ENSP00000177742;ENSP00000479049			MRPS34	mitochondrial ribosomal protein S34 [Source:HGNC Symbol;Acc:HGNC:16618]
ENSG00000074201	ENSP00000434963;ENSP00000263309;ENSP00000434311;ENSP00000433919;ENSP00000433741;ENSP00000432570	-1	-1	CLNS1A	chloride channel, nucleotide-sensitive, 1A [Source:HGNC Symbol;Acc:HGNC:2080]
ENSG00000074266	ENSP00000315587;ENSP00000263360;ENSP00000338186;ENSP00000431778;ENSP00000436084;ENSP00000437318			EED	embryonic ectoderm development [Source:HGNC Symbol;Acc:HGNC:3188]
ENSG00000074319	ENSP00000438471;ENSP00000251968;ENSP00000463213;ENSP00000464386			TSG101	tumor susceptibility 101 [Source:HGNC Symbol;Acc:HGNC:15971]
ENSG00000074356	ENSP00000373657;ENSP00000466165	0	0	NCBP3	nuclear cap binding subunit 3 [Source:HGNC Symbol;Acc:HGNC:24612]
ENSG00000074657	ENSP00000468532;ENSP00000468238;ENSP00000466007;ENSP00000465709;ENSP00000338217;ENSP00000468009;ENSP00000467903;ENSP00000466002;ENSP00000466488;ENSP00000468073;ENSP00000465802;ENSP00000465236;ENSP00000467229;ENSP00000465873;ENSP00000467402;ENSP00000464894;ENSP00000468551			ZNF532	zinc finger protein 532 [Source:HGNC Symbol;Acc:HGNC:30940]
ENSG00000074695	ENSP00000251047			LMAN1	lectin, mannose-binding, 1 [Source:HGNC Symbol;Acc:HGNC:6631]
ENSG00000074696	ENSP00000261875;ENSP00000456568;ENSP00000455530;ENSP00000392491;ENSP00000456300;ENSP00000455686;ENSP00000455587;ENSP00000454873;ENSP00000454610	1	1	HACD3	3-hydroxyacyl-CoA dehydratase 3 [Source:HGNC Symbol;Acc:HGNC:24175]
ENSG00000074800	ENSP00000234590;ENSP00000466406	0	0	ENO1	enolase 1, (alpha) [Source:HGNC Symbol;Acc:HGNC:3350]
ENSG00000074842	ENSP00000262947;ENSP00000469945;ENSP00000469136	1	1	MYDGF	myeloid-derived growth factor [Source:HGNC Symbol;Acc:HGNC:16948]
ENSG00000075142	ENSP00000418512;ENSP00000378137;ENSP00000265729;ENSP00000391148;ENSP00000397609;ENSP00000415271	1	1	SRI	sorcin [Source:HGNC Symbol;Acc:HGNC:11292]
ENSG00000075151	ENSP00000264211;ENSP00000473510;ENSP00000383274;ENSP00000364071;ENSP00000349386;ENSP00000395381;ENSP00000396083	1	1	EIF4G3	eukaryotic translation initiation factor 4 gamma, 3 [Source:HGNC Symbol;Acc:HGNC:3298]
ENSG00000075188	ENSP00000448054;ENSP00000251074;ENSP00000448086;ENSP00000447284	-1	0	NUP37	nucleoporin 37kDa [Source:HGNC Symbol;Acc:HGNC:29929]
ENSG00000075223	ENSP00000411193;ENSP00000265361			SEMA3C	sema domain, immunoglobulin domain (Ig), short basic domain, secreted, (semaphorin) 3C [Source:HGNC Symbol;Acc:HGNC:10725]
ENSG00000075234	ENSP00000370419;ENSP00000410095;ENSP00000393531;ENSP00000406604;ENSP00000486276;ENSP00000391236	0	0	TTC38	tetratricopeptide repeat domain 38 [Source:HGNC Symbol;Acc:HGNC:26082]
ENSG00000075239	ENSP00000265838;ENSP00000436096;ENSP00000299355;ENSP00000435965;ENSP00000433568	0	0	ACAT1	acetyl-CoA acetyltransferase 1 [Source:HGNC Symbol;Acc:HGNC:93]
ENSG00000075292	ENSP00000386433;ENSP00000264447;ENSP00000485608;ENSP00000388164;ENSP00000485618;ENSP00000485192;ENSP00000485494;ENSP00000485169;ENSP00000485266;ENSP00000485667;ENSP00000485154			ZNF638	zinc finger protein 638 [Source:HGNC Symbol;Acc:HGNC:17894]
ENSG00000075340	ENSP00000384677;ENSP00000384303;ENSP00000264436;ENSP00000347972;ENSP00000388072;ENSP00000398112;ENSP00000430243;ENSP00000414546;ENSP00000412357;ENSP00000412681	0	-1	ADD2	adducin 2 [Source:HGNC Symbol;Acc:HGNC:244]
ENSG00000075415	ENSP00000448708;ENSP00000447740;ENSP00000383898;ENSP00000188376;ENSP00000447310;ENSP00000228318;ENSP00000449166;ENSP00000447339;ENSP00000449479;ENSP00000449793	0	0	SLC25A3	solute carrier family 25 (mitochondrial carrier; phosphate carrier), member 3 [Source:HGNC Symbol;Acc:HGNC:10989]
ENSG00000075539	ENSP00000426064;ENSP00000351113;ENSP00000425344;ENSP00000421584;ENSP00000422408;ENSP00000425592;ENSP00000422988			FRYL	FRY like transcription coactivator [Source:HGNC Symbol;Acc:HGNC:29127]
ENSG00000075618	ENSP00000371798;ENSP00000404506;ENSP00000383982;ENSP00000409967	1	1	FSCN1	fascin actin-bundling protein 1 [Source:HGNC Symbol;Acc:HGNC:11148]
ENSG00000075702	ENSP00000270301;ENSP00000384792;ENSP00000413475;ENSP00000465525			WDR62	WD repeat domain 62 [Source:HGNC Symbol;Acc:HGNC:24502]
ENSG00000075711	ENSP00000413238;ENSP00000376187;ENSP00000350303;ENSP00000411278;ENSP00000407531;ENSP00000391732;ENSP00000345731;ENSP00000398939;ENSP00000396658;ENSP00000376186;ENSP00000396768;ENSP00000398702;ENSP00000412579;ENSP00000396474;ENSP00000376185;ENSP00000400169;ENSP00000390403;ENSP00000393771;ENSP00000414189	0	0	DLG1	discs, large homolog 1 (Drosophila) [Source:HGNC Symbol;Acc:HGNC:2900]
ENSG00000075785	ENSP00000265062;ENSP00000417978;ENSP00000417668;ENSP00000417155;ENSP00000418955;ENSP00000417189;ENSP00000418283	1	1	RAB7A	RAB7A, member RAS oncogene family [Source:HGNC Symbol;Acc:HGNC:9788]
ENSG00000075856	ENSP00000228284;ENSP00000414453;ENSP00000447875	-1	-1	SART3	squamous cell carcinoma antigen recognized by T-cells 3 [Source:HGNC Symbol;Acc:HGNC:16860]
ENSG00000075914	ENSP00000265564	0	0	EXOSC7	exosome component 7 [Source:HGNC Symbol;Acc:HGNC:28112]
ENSG00000075945	ENSP00000356741;ENSP00000356739;ENSP00000354560;ENSP00000444622			KIFAP3	kinesin-associated protein 3 [Source:HGNC Symbol;Acc:HGNC:17060]
ENSG00000076003	ENSP00000264156	-1	-1	MCM6	minichromosome maintenance complex component 6 [Source:HGNC Symbol;Acc:HGNC:6949]
ENSG00000076043	ENSP00000444421;ENSP00000440665;ENSP00000480535;ENSP00000265881;ENSP00000442703;ENSP00000442380;ENSP00000437380;ENSP00000443842;ENSP00000437460;ENSP00000441639			REXO2	RNA exonuclease 2 [Source:HGNC Symbol;Acc:HGNC:17851]
ENSG00000076201	ENSP00000265562;ENSP00000473266;ENSP00000396328	1	0	PTPN23	protein tyrosine phosphatase, non-receptor type 23 [Source:HGNC Symbol;Acc:HGNC:14406]
ENSG00000076242	ENSP00000231790;ENSP00000416687;ENSP00000402564;ENSP00000444286;ENSP00000443665;ENSP00000402667;ENSP00000398272;ENSP00000411066;ENSP00000480669;ENSP00000407773;ENSP00000392649;ENSP00000387511;ENSP00000416783;ENSP00000399329;ENSP00000398392;ENSP00000400844;ENSP00000416476	-1	-1	MLH1	mutL homolog 1 [Source:HGNC Symbol;Acc:HGNC:7127]
ENSG00000076382/ENSG00000258472	ENSP00000323300;ENSP00000466061;ENSP00000466021;ENSP00000463095;ENSP00000431165;ENSP00000444223			SPAG5/NA
ENSG00000076554	ENSP00000368390;ENSP00000429915;ENSP00000368391;ENSP00000429351;ENSP00000410222;ENSP00000429309;ENSP00000430323;ENSP00000428951	-1	-1	TPD52	tumor protein D52 [Source:HGNC Symbol;Acc:HGNC:12005]
ENSG00000076685/NA	ENSP00000383960;ENSP00000339479;ENSP00000396468;ENSP00000411330;ENSP00000408112;ENSP00000474247;ENSP00000474091;REV__ENSP00000468972;REV__ENSP00000436475;ENSP00000447664;REV__ENSP00000392368;REV__ENSP00000428004;REV__ENSP00000398024			NT5C2/NA
ENSG00000076706	ENSP00000264036			MCAM	melanoma cell adhesion molecule [Source:HGNC Symbol;Acc:HGNC:6934]
ENSG00000076716	ENSP00000359864	-1	1	GPC4	glypican 4 [Source:HGNC Symbol;Acc:HGNC:4452]
ENSG00000076924	ENSP00000351137			XAB2	XPA binding protein 2 [Source:HGNC Symbol;Acc:HGNC:14089]
ENSG00000076928	ENSP00000344429;ENSP00000346532;ENSP00000337261;ENSP00000470715;ENSP00000367394;ENSP00000469735;ENSP00000472466;ENSP00000470042;ENSP00000470557;ENSP00000469409;ENSP00000473229	-1	0	ARHGEF1	Rho guanine nucleotide exchange factor 1 [Source:HGNC Symbol;Acc:HGNC:681]
ENSG00000076944	ENSP00000221283;ENSP00000409471;ENSP00000413606;ENSP00000480468;ENSP00000471327;ENSP00000471737;ENSP00000473406;ENSP00000471585;ENSP00000470313;ENSP00000473040;ENSP00000471161;ENSP00000478797			STXBP2	syntaxin binding protein 2 [Source:HGNC Symbol;Acc:HGNC:11445]
ENSG00000077080	ENSP00000160382;ENSP00000420151			ACTL6B	actin like 6B [Source:HGNC Symbol;Acc:HGNC:160]
ENSG00000077097	ENSP00000396704;ENSP00000264331;ENSP00000391112;ENSP00000388216	-1	-1	TOP2B	topoisomerase (DNA) II beta [Source:HGNC Symbol;Acc:HGNC:11990]
ENSG00000077147	ENSP00000360184;ENSP00000401152			TM9SF3	transmembrane 9 superfamily member 3 [Source:HGNC Symbol;Acc:HGNC:21529]
ENSG00000077152	ENSP00000356243			UBE2T	ubiquitin conjugating enzyme E2T [Source:HGNC Symbol;Acc:HGNC:25009]
ENSG00000077232	ENSP00000264065;ENSP00000479930;ENSP00000389483;ENSP00000441560;ENSP00000481044;ENSP00000400096	0	0	DNAJC10	DnaJ heat shock protein family (Hsp40) member C10 [Source:HGNC Symbol;Acc:HGNC:24637]
ENSG00000077235	ENSP00000455417;ENSP00000348510;ENSP00000456187;ENSP00000457476;ENSP00000457449	-1	-1	GTF3C1	general transcription factor IIIC subunit 1 [Source:HGNC Symbol;Acc:HGNC:4664]
ENSG00000077264	ENSP00000410853;ENSP00000401982;ENSP00000361077;ENSP00000361080;ENSP00000262836;ENSP00000429113;ENSP00000389172;ENSP00000428921;ENSP00000353864;ENSP00000484798;ENSP00000405642	1	1	PAK3	p21 protein (Cdc42/Rac)-activated kinase 3 [Source:HGNC Symbol;Acc:HGNC:8592]
ENSG00000077279	ENSP00000419861;ENSP00000361061;ENSP00000348553;ENSP00000337697;ENSP00000350776;ENSP00000418811			DCX	doublecortin [Source:HGNC Symbol;Acc:HGNC:2714]
ENSG00000077312	ENSP00000243563;ENSP00000472355;ENSP00000472258;ENSP00000472449;ENSP00000470534;ENSP00000469224;ENSP00000471230	-1	0	SNRPA	small nuclear ribonucleoprotein polypeptide A [Source:HGNC Symbol;Acc:HGNC:11151]
ENSG00000077348	ENSP00000221233;ENSP00000471002;ENSP00000471557			EXOSC5	exosome component 5 [Source:HGNC Symbol;Acc:HGNC:24662]
ENSG00000077380/ENSG00000158560	ENSP00000386591;ENSP00000386886;ENSP00000386415;ENSP00000380308;ENSP00000423339;ENSP00000386397;ENSP00000339430;ENSP00000386522;ENSP00000398765;ENSP00000410807;ENSP00000392741;ENSP00000403089;ENSP00000394492;ENSP00000388699;ENSP00000397654;ENSP00000401005;ENSP00000405454;ENSP00000409951;ENSP00000406104;ENSP00000415410;ENSP00000428934;ENSP00000411957;ENSP00000428273;ENSP00000486363;ENSP00000352348…	0	0	DYNC1I2/DYNC1I1
ENSG00000077514	ENSP00000263681;ENSP00000436018;ENSP00000432951;ENSP00000432233;ENSP00000436781;ENSP00000431239;ENSP00000437231			POLD3	polymerase (DNA-directed), delta 3, accessory subunit [Source:HGNC Symbol;Acc:HGNC:20932]
ENSG00000077549	ENSP00000264202;ENSP00000364286;ENSP00000401010;ENSP00000364284;ENSP00000264203	1	1	CAPZB	capping protein (actin filament) muscle Z-line, beta [Source:HGNC Symbol;Acc:HGNC:1491]
ENSG00000077942	ENSP00000262722;ENSP00000385521	-1	-1	FBLN1	fibulin 1 [Source:HGNC Symbol;Acc:HGNC:3600]
ENSG00000078018	ENSP00000392164;ENSP00000353508;ENSP00000409969;ENSP00000376032;ENSP00000355290;ENSP00000376031;ENSP00000388824			MAP2	microtubule associated protein 2 [Source:HGNC Symbol;Acc:HGNC:6839]
ENSG00000078053	ENSP00000317441;ENSP00000348602;ENSP00000415085			AMPH	amphiphysin [Source:HGNC Symbol;Acc:HGNC:471]
ENSG00000078114/ENSG00000183091	ENSP00000393896;ENSP00000366326;ENSP00000380498			NEBL/NEB
ENSG00000078140	ENSP00000261427;ENSP00000425301;ENSP00000421203;ENSP00000390483;ENSP00000421422	-1	-1	UBE2K	ubiquitin conjugating enzyme E2K [Source:HGNC Symbol;Acc:HGNC:4914]
ENSG00000078237	ENSP00000179259	1	0	TIGAR	TP53 induced glycolysis regulatory phosphatase [Source:HGNC Symbol;Acc:HGNC:1185]
ENSG00000078304	ENSP00000408389;ENSP00000262239;ENSP00000333905;ENSP00000329009;ENSP00000450931;ENSP00000412324;ENSP00000451179;ENSP00000453906;ENSP00000450816;ENSP00000452124;ENSP00000450867;ENSP00000450626			PPP2R5C	protein phosphatase 2 regulatory subunit B', gamma [Source:HGNC Symbol;Acc:HGNC:9311]
ENSG00000078369	ENSP00000481878;ENSP00000367872;ENSP00000392765;ENSP00000416651;ENSP00000483532	1	1	GNB1	guanine nucleotide binding protein (G protein), beta polypeptide 1 [Source:HGNC Symbol;Acc:HGNC:4396]
ENSG00000078618	ENSP00000262679;ENSP00000346890;ENSP00000481902;ENSP00000444416;ENSP00000442262;ENSP00000398464	1	0	NRDC	nardilysin convertase [Source:HGNC Symbol;Acc:HGNC:7995]
ENSG00000078668	ENSP00000022615;ENSP00000428845;ENSP00000429006;ENSP00000428519;ENSP00000428029;ENSP00000430908;ENSP00000428977;ENSP00000430373	0	0	VDAC3	voltage-dependent anion channel 3 [Source:HGNC Symbol;Acc:HGNC:12674]
ENSG00000078674	ENSP00000431099;ENSP00000327077;ENSP00000430521;ENSP00000328332;ENSP00000429054;ENSP00000428131;ENSP00000428123;ENSP00000429941	-1	-1	PCM1	pericentriolar material 1 [Source:HGNC Symbol;Acc:HGNC:8727]
ENSG00000078747/ENSG00000123124	ENSP00000484783;ENSP00000363998;ENSP00000480499;ENSP00000262650;ENSP00000445608;ENSP00000427793;ENSP00000265428;ENSP00000430228;ENSP00000429076			ITCH/WWP1
ENSG00000078808	ENSP00000353094;ENSP00000263741;ENSP00000384207;ENSP00000435962	1	0	SDF4	stromal cell derived factor 4 [Source:HGNC Symbol;Acc:HGNC:24188]
ENSG00000078902	ENSP00000314733;ENSP00000263646;ENSP00000434035;ENSP00000432668;ENSP00000436393;ENSP00000434494;ENSP00000432778			TOLLIP	toll interacting protein [Source:HGNC Symbol;Acc:HGNC:16476]
ENSG00000079134	ENSP00000480460;ENSP00000261600;ENSP00000473276;ENSP00000481599;ENSP00000462757;ENSP00000461943;ENSP00000486359;ENSP00000463965;ENSP00000473499	-1	0	THOC1	THO complex 1 [Source:HGNC Symbol;Acc:HGNC:19070]
ENSG00000079150	ENSP00000415486;ENSP00000413152;ENSP00000233092;ENSP00000389914;ENSP00000403801;ENSP00000398869			FKBP7	FK506 binding protein 7 [Source:HGNC Symbol;Acc:HGNC:3723]
ENSG00000079246	ENSP00000375978;ENSP00000375977;ENSP00000401318;ENSP00000395108	-1	0	XRCC5	X-ray repair complementing defective repair in Chinese hamster cells 5 [Source:HGNC Symbol;Acc:HGNC:12833]
ENSG00000079332/ENSG00000152700	ENSP00000399698;ENSP00000362339;ENSP00000362338;ENSP00000362335;ENSP00000398165;ENSP00000362333;ENSP00000362336;ENSP00000423005;ENSP00000425367	0	0	SAR1A/SAR1B
ENSG00000079459	ENSP00000481481;ENSP00000480828;ENSP00000220584;ENSP00000434714;ENSP00000485229;ENSP00000484122;ENSP00000444248;ENSP00000432331;ENSP00000431749;ENSP00000436069;ENSP00000431649;ENSP00000390367;ENSP00000431852;ENSP00000435900;ENSP00000432551;ENSP00000434770;ENSP00000433985	-1	0	FDFT1	farnesyl-diphosphate farnesyltransferase 1 [Source:HGNC Symbol;Acc:HGNC:3629]
ENSG00000079462	ENSP00000444935;ENSP00000262890;ENSP00000471933;ENSP00000473065;ENSP00000470753;ENSP00000469352;ENSP00000472950	1	1	PAFAH1B3	platelet activating factor acetylhydrolase 1b catalytic subunit 3 [Source:HGNC Symbol;Acc:HGNC:8576]
ENSG00000079616	ENSP00000160827;ENSP00000454957;ENSP00000383562;ENSP00000456165;ENSP00000457176;ENSP00000460077;ENSP00000455702			KIF22	kinesin family member 22 [Source:HGNC Symbol;Acc:HGNC:6391]
ENSG00000079739	ENSP00000360125;ENSP00000360124;ENSP00000443449	1	0	PGM1	phosphoglucomutase 1 [Source:HGNC Symbol;Acc:HGNC:8905]
ENSG00000079785	ENSP00000370745;ENSP00000233084;ENSP00000484958;ENSP00000482416	0	0	DDX1	DEAD (Asp-Glu-Ala-Asp) box helicase 1 [Source:HGNC Symbol;Acc:HGNC:2734]
ENSG00000079805	ENSP00000373905;ENSP00000347890;ENSP00000468734;ENSP00000467430;ENSP00000466914	1	0	DNM2	dynamin 2 [Source:HGNC Symbol;Acc:HGNC:2974]
ENSG00000079819	ENSP00000357110;ENSP00000338481;ENSP00000434308;ENSP00000402041;ENSP00000432803;ENSP00000376222;ENSP00000431988;ENSP00000436871;ENSP00000437207;ENSP00000432329;ENSP00000432013;ENSP00000436145;ENSP00000435556;ENSP00000437295;ENSP00000434596;ENSP00000432949	0	0	EPB41L2	erythrocyte membrane protein band 4.1-like 2 [Source:HGNC Symbol;Acc:HGNC:3379]
ENSG00000079931	ENSP00000356940;ENSP00000336998;ENSP00000376202			MOXD1	monooxygenase, DBH-like 1 [Source:HGNC Symbol;Acc:HGNC:21063]
ENSG00000079950	ENSP00000356914;ENSP00000356918	1	0	STX7	syntaxin 7 [Source:HGNC Symbol;Acc:HGNC:11442]
ENSG00000079974/ENSG00000144134	ENSP00000378960;ENSP00000376870;ENSP00000346940;ENSP00000401906;ENSP00000378962;ENSP00000376872;ENSP00000376871;ENSP00000387229;ENSP00000378958;ENSP00000378955;ENSP00000399988;ENSP00000399360;ENSP00000398282;ENSP00000388944;ENSP00000386460;ENSP00000378956;ENSP00000365622;ENSP00000419811;ENSP00000415510			RABL2B/RABL2A
ENSG00000079999	ENSP00000377245;ENSP00000171111;ENSP00000468671;ENSP00000465024;ENSP00000465126;ENSP00000468014;ENSP00000467601			KEAP1	kelch like ECH associated protein 1 [Source:HGNC Symbol;Acc:HGNC:23177]
ENSG00000080345	ENSP00000416123;ENSP00000415691;ENSP00000414615;ENSP00000390181;ENSP00000243326;ENSP00000404882;ENSP00000390486			RIF1	replication timing regulatory factor 1 [Source:HGNC Symbol;Acc:HGNC:23207]
ENSG00000080371	ENSP00000261263	0	0	RAB21	RAB21, member RAS oncogene family [Source:HGNC Symbol;Acc:HGNC:18263]
ENSG00000080608	ENSP00000380982;ENSP00000474467			PUM3	pumilio RNA binding family member 3 [Source:HGNC Symbol;Acc:HGNC:29676]
ENSG00000080819	ENSP00000264193;ENSP00000425880;ENSP00000424924	0	0	CPOX	coproporphyrinogen oxidase [Source:HGNC Symbol;Acc:HGNC:2321]
ENSG00000080824	ENSP00000216281;ENSP00000335153;ENSP00000450712	0	1	HSP90AA1	heat shock protein 90kDa alpha family class A member 1 [Source:HGNC Symbol;Acc:HGNC:5253]
ENSG00000080845	ENSP00000345700;ENSP00000384954;ENSP00000363023;ENSP00000363014;ENSP00000341633;ENSP00000419311;ENSP00000477723;ENSP00000484696;ENSP00000480166	1	1	DLGAP4	discs, large (Drosophila) homolog-associated protein 4 [Source:HGNC Symbol;Acc:HGNC:24476]
ENSG00000080986	ENSP00000261597;ENSP00000461227			NDC80	NDC80 kinetochore complex component [Source:HGNC Symbol;Acc:HGNC:16909]
ENSG00000081154	ENSP00000265260;ENSP00000470810	-1	0	PCNP	PEST proteolytic signal containing nuclear protein [Source:HGNC Symbol;Acc:HGNC:30023]
ENSG00000081181	ENSP00000261783			ARG2	arginase 2 [Source:HGNC Symbol;Acc:HGNC:664]
ENSG00000081307	ENSP00000424984;ENSP00000417879;ENSP00000348565;ENSP00000418807;ENSP00000264991;ENSP00000417905;ENSP00000420055;ENSP00000418569;ENSP00000427233	0	0	UBA5	ubiquitin-like modifier activating enzyme 5 [Source:HGNC Symbol;Acc:HGNC:23230]
ENSG00000081479	ENSP00000263816;ENSP00000409813			LRP2	LDL receptor related protein 2 [Source:HGNC Symbol;Acc:HGNC:6694]
ENSG00000081721	ENSP00000356920;ENSP00000477122;ENSP00000476912;ENSP00000476528			DUSP12	dual specificity phosphatase 12 [Source:HGNC Symbol;Acc:HGNC:3067]
ENSG00000081760	ENSP00000324842;ENSP00000416461	-1	-1	AACS	acetoacetyl-CoA synthetase [Source:HGNC Symbol;Acc:HGNC:21298]
ENSG00000081870	ENSP00000194214	1	1	HSPB11	heat shock protein family B (small) member 11 [Source:HGNC Symbol;Acc:HGNC:25019]
ENSG00000082014	ENSP00000376558;ENSP00000349254;ENSP00000262188;ENSP00000419886			SMARCD3	SWI/SNF related, matrix associated, actin dependent regulator of chromatin, subfamily d, member 3 [Source:HGNC Symbol;Acc:HGNC:11108]
ENSG00000082068	ENSP00000265107;ENSP00000425841			WDR70	WD repeat domain 70 [Source:HGNC Symbol;Acc:HGNC:25495]
ENSG00000082153	ENSP00000386474;ENSP00000386837;ENSP00000394316;ENSP00000387086;ENSP00000390766;ENSP00000412072;ENSP00000407268;ENSP00000395673;ENSP00000393587	0	1	BZW1	basic leucine zipper and W2 domains 1 [Source:HGNC Symbol;Acc:HGNC:18380]
ENSG00000082212/ENSG00000151376	ENSP00000321070;ENSP00000372384;ENSP00000315255;ENSP00000433636;ENSP00000431182;ENSP00000440246;ENSP00000376998	0	0	ME2/ME3
ENSG00000082213	ENSP00000326879			C5orf22	chromosome 5 open reading frame 22 [Source:HGNC Symbol;Acc:HGNC:25639]
ENSG00000082397	ENSP00000442091;ENSP00000341138;ENSP00000488626;ENSP00000343158;ENSP00000382981;ENSP00000488647;ENSP00000487786;ENSP00000488037;ENSP00000487915;ENSP00000488095	1	0	EPB41L3	erythrocyte membrane protein band 4.1-like 3 [Source:HGNC Symbol;Acc:HGNC:3380]
ENSG00000082458	ENSP00000363480;ENSP00000194900;ENSP00000363475;ENSP00000441393			DLG3	discs, large homolog 3 (Drosophila) [Source:HGNC Symbol;Acc:HGNC:2902]
ENSG00000082515	ENSP00000431040;ENSP00000429039;ENSP00000481879;ENSP00000411177;ENSP00000265229			MRPL22	mitochondrial ribosomal protein L22 [Source:HGNC Symbol;Acc:HGNC:14480]
ENSG00000082516	ENSP00000285873	-1	-1	GEMIN5	gem nuclear organelle associated protein 5 [Source:HGNC Symbol;Acc:HGNC:20043]
ENSG00000082701	ENSP00000264235;ENSP00000324806	1	1	GSK3B	glycogen synthase kinase 3 beta [Source:HGNC Symbol;Acc:HGNC:4617]
ENSG00000082781	ENSP00000296181;ENSP00000477446;ENSP00000418367;ENSP00000477230;ENSP00000420814;ENSP00000419198;ENSP00000476655			ITGB5	integrin subunit beta 5 [Source:HGNC Symbol;Acc:HGNC:6160]
ENSG00000082805	ENSP00000442739;ENSP00000468263;ENSP00000354158;ENSP00000347621;ENSP00000438546;ENSP00000380386;ENSP00000410064;ENSP00000445336;ENSP00000340054;ENSP00000479523;ENSP00000442976;ENSP00000467476;ENSP00000467339;ENSP00000467196	1	1	ERC1	ELKS/RAB6-interacting/CAST family member 1 [Source:HGNC Symbol;Acc:HGNC:17072]
ENSG00000082898	ENSP00000385942;ENSP00000385559;ENSP00000384863;ENSP00000413853;ENSP00000406428;ENSP00000394951;ENSP00000408190;ENSP00000393484;ENSP00000407170;ENSP00000406819;ENSP00000390843;ENSP00000388927	0	0	XPO1	exportin 1 [Source:HGNC Symbol;Acc:HGNC:12825]
ENSG00000083312/ENSG00000105576	ENSP00000425118;ENSP00000336712;ENSP00000428899;ENSP00000474059;ENSP00000430312;ENSP00000466011	-1	0	TNPO1/TNPO2
ENSG00000083444	ENSP00000196061;ENSP00000405372;ENSP00000414443	0	0	PLOD1	procollagen-lysine, 2-oxoglutarate 5-dioxygenase 1 [Source:HGNC Symbol;Acc:HGNC:9081]
ENSG00000083520	ENSP00000366997;ENSP00000367011;ENSP00000440058;ENSP00000436350			DIS3	DIS3 homolog, exosome endoribonuclease and 3'-5' exoribonuclease [Source:HGNC Symbol;Acc:HGNC:20604]
ENSG00000083720/ENSG00000198754	ENSP00000196371;ENSP00000425348;ENSP00000423144;ENSP00000421143;ENSP00000361914	1	1	OXCT1/OXCT2
ENSG00000083845	ENSP00000471185;ENSP00000472985;ENSP00000470114;ENSP00000196551;ENSP00000471388;ENSP00000470660	-1	-1	RPS5	ribosomal protein S5 [Source:HGNC Symbol;Acc:HGNC:10426]
ENSG00000083937	ENSP00000263780;ENSP00000480032;ENSP00000418920;ENSP00000419998	-1	-1	CHMP2B	charged multivesicular body protein 2B [Source:HGNC Symbol;Acc:HGNC:24537]
ENSG00000084070	ENSP00000389895;ENSP00000361793;ENSP00000479285;ENSP00000361803;ENSP00000442835			SMAP2	small ArfGAP2 [Source:HGNC Symbol;Acc:HGNC:25082]
ENSG00000084072	ENSP00000348904;ENSP00000312769;ENSP00000361918;ENSP00000433475;ENSP00000361925;ENSP00000431714;ENSP00000436689			PPIE	peptidylprolyl isomerase E (cyclophilin E) [Source:HGNC Symbol;Acc:HGNC:9258]
ENSG00000084207	ENSP00000381607;ENSP00000381604;ENSP00000484929;ENSP00000484686	1	0	GSTP1	glutathione S-transferase pi 1 [Source:HGNC Symbol;Acc:HGNC:4638]
ENSG00000084234	ENSP00000345444;ENSP00000278756;ENSP00000263574;ENSP00000435914;ENSP00000263575;ENSP00000434379;ENSP00000434059;ENSP00000435470	1	1	APLP2	amyloid beta (A4) precursor-like protein 2 [Source:HGNC Symbol;Acc:HGNC:598]
ENSG00000084463	ENSP00000261167;ENSP00000443420;ENSP00000440988	-1	0	WBP11	WW domain binding protein 11 [Source:HGNC Symbol;Acc:HGNC:16461]
ENSG00000084623	ENSP00000362688;ENSP00000347194	-1	-1	EIF3I	eukaryotic translation initiation factor 3 subunit I [Source:HGNC Symbol;Acc:HGNC:3272]
ENSG00000084652	ENSP00000362712;ENSP00000362711	0	0	TXLNA	taxilin alpha [Source:HGNC Symbol;Acc:HGNC:30685]
ENSG00000084733	ENSP00000264710	1	0	RAB10	RAB10, member RAS oncogene family [Source:HGNC Symbol;Acc:HGNC:9759]
ENSG00000084754	ENSP00000370023;ENSP00000438039	1	0	HADHA	hydroxyacyl-CoA dehydrogenase/3-ketoacyl-CoA thiolase/enoyl-CoA hydratase (trifunctional protein), alpha subunit [Source:HGNC Symbol;Acc:HGNC:4801]
ENSG00000084764	ENSP00000385715;ENSP00000383915;ENSP00000233121;ENSP00000391705	1	1	MAPRE3	microtubule associated protein RP/EB family member 3 [Source:HGNC Symbol;Acc:HGNC:6892]
ENSG00000084774	ENSP00000384510;ENSP00000264705;ENSP00000405416;ENSP00000388740;ENSP00000414742	-1	-1	CAD	carbamoyl-phosphate synthetase 2, aspartate transcarbamylase, and dihydroorotase [Source:HGNC Symbol;Acc:HGNC:1424]
ENSG00000085063	ENSP00000437122;ENSP00000435179;ENSP00000434617;ENSP00000432942;ENSP00000410182;ENSP00000404822;ENSP00000403511;ENSP00000402425;ENSP00000379191;ENSP00000340210;ENSP00000432362;ENSP00000436497	1	1	CD59	CD59 molecule, complement regulatory protein [Source:HGNC Symbol;Acc:HGNC:1689]
ENSG00000085224	ENSP00000362441;ENSP00000378967;ENSP00000485103;ENSP00000485253;ENSP00000485127;ENSP00000485099;ENSP00000480196;ENSP00000485274;ENSP00000485183;ENSP00000485100;ENSP00000383663;ENSP00000485587;ENSP00000485408	0	0	ATRX	alpha thalassemia/mental retardation syndrome X-linked [Source:HGNC Symbol;Acc:HGNC:886]
ENSG00000085365	ENSP00000481022;ENSP00000480865;ENSP00000478071;ENSP00000478292;ENSP00000482491;ENSP00000478205	1	0	SCAMP1	secretory carrier membrane protein 1 [Source:HGNC Symbol;Acc:HGNC:10563]
ENSG00000085377	ENSP00000358106;ENSP00000401796	-1	-1	PREP	prolyl endopeptidase [Source:HGNC Symbol;Acc:HGNC:9358]
ENSG00000085415	ENSP00000262124;ENSP00000382779;ENSP00000466234;ENSP00000467276;ENSP00000466959;ENSP00000467605	-1	0	SEH1L	SEH1 like nucleoporin [Source:HGNC Symbol;Acc:HGNC:30379]
ENSG00000085433	ENSP00000354339;ENSP00000350301;ENSP00000358979;ENSP00000358982;ENSP00000383599;ENSP00000434289;ENSP00000434868;ENSP00000437171;ENSP00000433452			WDR47	WD repeat domain 47 [Source:HGNC Symbol;Acc:HGNC:29141]
ENSG00000085449	ENSP00000233055;ENSP00000395416	0	0	WDFY1	WD repeat and FYVE domain containing 1 [Source:HGNC Symbol;Acc:HGNC:20451]
ENSG00000085491	ENSP00000457733;ENSP00000359058;ENSP00000264128;ENSP00000454393	-1	-1	SLC25A24	solute carrier family 25 (mitochondrial carrier; phosphate carrier), member 24 [Source:HGNC Symbol;Acc:HGNC:20662]
ENSG00000085662	ENSP00000285930;ENSP00000414399;ENSP00000413205	1	1	AKR1B1	aldo-keto reductase family 1, member B1 (aldose reductase) [Source:HGNC Symbol;Acc:HGNC:381]
ENSG00000085719/ENSG00000144550/ENSG00000100884/ENSG00000178773	ENSP00000477590;ENSP00000198765;ENSP00000482002;ENSP00000428561;ENSP00000429561;ENSP00000481234;ENSP00000478894;ENSP00000427966;ENSP00000373343;ENSP00000380211;ENSP00000317374;ENSP00000440077;ENSP00000268720	1	1	CPNE3/CPNE9/CPNE6/CPNE7
ENSG00000085733	ENSP00000301843;ENSP00000317189;ENSP00000365745;ENSP00000431421;ENSP00000436613	0	0	CTTN	cortactin [Source:HGNC Symbol;Acc:HGNC:3338]
ENSG00000085832	ENSP00000360798;ENSP00000360795;ENSP00000474739	0	0	EPS15	epidermal growth factor receptor pathway substrate 15 [Source:HGNC Symbol;Acc:HGNC:3419]
ENSG00000085872	ENSP00000439856;ENSP00000198939	-1	0	CHERP	calcium homeostasis endoplasmic reticulum protein [Source:HGNC Symbol;Acc:HGNC:16930]
ENSG00000086061	ENSP00000369127	-1	0	DNAJA1	DnaJ heat shock protein family (Hsp40) member A1 [Source:HGNC Symbol;Acc:HGNC:5229]
ENSG00000086065	ENSP00000442725;ENSP00000223500	1	1	CHMP5	charged multivesicular body protein 5 [Source:HGNC Symbol;Acc:HGNC:26942]
ENSG00000086189	ENSP00000199320;ENSP00000421754;ENSP00000427193			DIMT1	DIM1 dimethyladenosine transferase 1 homolog [Source:HGNC Symbol;Acc:HGNC:30217]
ENSG00000086200	ENSP00000316651;ENSP00000386992;ENSP00000395685;ENSP00000387039;ENSP00000427274;ENSP00000427129			IPO11	importin 11 [Source:HGNC Symbol;Acc:HGNC:20628]
ENSG00000086475	ENSP00000367893;ENSP00000367877;ENSP00000441119;ENSP00000401732;ENSP00000400418	-1	-1	SEPHS1	selenophosphate synthetase 1 [Source:HGNC Symbol;Acc:HGNC:19685]
ENSG00000086589	ENSP00000199814;ENSP00000412118;ENSP00000428154;ENSP00000430946	0	0	RBM22	RNA binding motif protein 22 [Source:HGNC Symbol;Acc:HGNC:25503]
ENSG00000086598	ENSP00000262225;ENSP00000441161;ENSP00000405845	1	0	TMED2	transmembrane p24 trafficking protein 2 [Source:HGNC Symbol;Acc:HGNC:16996]
ENSG00000086712	ENSP00000369465;ENSP00000381222	-1	-1	TXLNG	taxilin gamma [Source:HGNC Symbol;Acc:HGNC:18578]
ENSG00000086758	ENSP00000479451;ENSP00000340648;ENSP00000262854;ENSP00000403236;ENSP00000484417;ENSP00000483891	0	-1	HUWE1	HECT, UBA and WWE domain containing 1, E3 ubiquitin protein ligase [Source:HGNC Symbol;Acc:HGNC:30892]
ENSG00000086827	ENSP00000200135;ENSP00000440879;ENSP00000439197	-1	0	ZW10	zw10 kinetochore protein [Source:HGNC Symbol;Acc:HGNC:13194]
ENSG00000087008	ENSP00000421625;ENSP00000348775;ENSP00000413994;ENSP00000427321			ACOX3	acyl-CoA oxidase 3, pristanoyl [Source:HGNC Symbol;Acc:HGNC:121]
ENSG00000087077	ENSP00000200457;ENSP00000486847;ENSP00000389194	0	-1	TRIP6	thyroid hormone receptor interactor 6 [Source:HGNC Symbol;Acc:HGNC:12311]
ENSG00000087086	ENSP00000366525;ENSP00000484043	1	0	FTL	ferritin, light polypeptide [Source:HGNC Symbol;Acc:HGNC:3999]
ENSG00000087087	ENSP00000483556;ENSP00000478341;ENSP00000481173;ENSP00000480421;ENSP00000410588;ENSP00000400703;ENSP00000398618;ENSP00000396807;ENSP00000400912	0	0	SRRT	serrate, RNA effector molecule [Source:HGNC Symbol;Acc:HGNC:24101]
ENSG00000087088	ENSP00000348871;ENSP00000389971;ENSP00000263262;ENSP00000293288;ENSP00000375744;ENSP00000441413;ENSP00000346461;ENSP00000426184	0	0	BAX	BCL2-associated X protein [Source:HGNC Symbol;Acc:HGNC:959]
ENSG00000087111	ENSP00000309430;ENSP00000378755;ENSP00000466846	1	0	PIGS	phosphatidylinositol glycan anchor biosynthesis class S [Source:HGNC Symbol;Acc:HGNC:14937]
ENSG00000087191	ENSP00000310572;ENSP00000463938;ENSP00000462495;ENSP00000364970;ENSP00000464602;ENSP00000463801;ENSP00000462098;ENSP00000463549;ENSP00000464405;ENSP00000464646;ENSP00000464347;ENSP00000463107	0	0	PSMC5	proteasome 26S subunit, ATPase 5 [Source:HGNC Symbol;Acc:HGNC:9552]
ENSG00000087258/ENSG00000087460/ENSG00000134183	ENSP00000262494;ENSP00000262493;ENSP00000454728;ENSP00000457238;ENSP00000455774;ENSP00000477740;ENSP00000345971;ENSP00000482596	1	1	GNAO1/GNAS/GNAT2
ENSG00000087263	ENSP00000457258;ENSP00000457746;ENSP00000456111;ENSP00000457553;ENSP00000456016;ENSP00000455149			OGFOD1	2-oxoglutarate and iron-dependent oxygenase domain containing 1 [Source:HGNC Symbol;Acc:HGNC:25585]
ENSG00000087269	ENSP00000405068;ENSP00000315674;ENSP00000427415;ENSP00000381146			NOP14	NOP14 nucleolar protein [Source:HGNC Symbol;Acc:HGNC:16821]
ENSG00000087274	ENSP00000264758;ENSP00000381193;ENSP00000381191;ENSP00000423024;ENSP00000381197;ENSP00000421907;ENSP00000348100;ENSP00000424143;ENSP00000399828;ENSP00000426700;ENSP00000425703;ENSP00000421918;ENSP00000441388;ENSP00000438069	1	0	ADD1	adducin 1 [Source:HGNC Symbol;Acc:HGNC:243]
ENSG00000087299	ENSP00000261699;ENSP00000405559;ENSP00000267436;ENSP00000450494;ENSP00000452483			L2HGDH	L-2-hydroxyglutarate dehydrogenase [Source:HGNC Symbol;Acc:HGNC:20499]
ENSG00000087302	ENSP00000261700;ENSP00000451715;ENSP00000451153;ENSP00000451751	0	0	C14orf166	chromosome 14 open reading frame 166 [Source:HGNC Symbol;Acc:HGNC:23169]
ENSG00000087365	ENSP00000318861;ENSP00000482986;ENSP00000432655;ENSP00000435495;ENSP00000436757;ENSP00000435765	-1	0	SF3B2	splicing factor 3b subunit 2 [Source:HGNC Symbol;Acc:HGNC:10769]
ENSG00000087448	ENSP00000370671;ENSP00000444748			KLHL42	kelch like family member 42 [Source:HGNC Symbol;Acc:HGNC:29252]
ENSG00000087460	ENSP00000360126;ENSP00000346328;ENSP00000360141;ENSP00000474219;ENSP00000265621;ENSP00000474802;ENSP00000360122;ENSP00000412356	1	1	GNAS	GNAS complex locus [Source:HGNC Symbol;Acc:HGNC:4392]
ENSG00000087470	ENSP00000450399;ENSP00000415131;ENSP00000449089;ENSP00000404160	1	0	DNM1L	dynamin 1-like [Source:HGNC Symbol;Acc:HGNC:2973]
ENSG00000087842	ENSP00000369786;ENSP00000369785	1	1	PIR	pirin [Source:HGNC Symbol;Acc:HGNC:30048]
ENSG00000088205	ENSP00000263239;ENSP00000415604	-1	-1	DDX18	DEAD (Asp-Glu-Ala-Asp) box polypeptide 18 [Source:HGNC Symbol;Acc:HGNC:2741]
ENSG00000088247	ENSP00000381216;ENSP00000478033;ENSP00000471262;ENSP00000469830;ENSP00000473254;ENSP00000469431;ENSP00000471146;ENSP00000469804;ENSP00000472328;ENSP00000472347	-1	0	KHSRP	KH-type splicing regulatory protein [Source:HGNC Symbol;Acc:HGNC:6316]
ENSG00000088256	ENSP00000078429;ENSP00000465935;ENSP00000479797			GNA11	guanine nucleotide binding protein (G protein), alpha 11 (Gq class) [Source:HGNC Symbol;Acc:HGNC:4379]
ENSG00000088280	ENSP00000408826;ENSP00000338769;ENSP00000436439;ENSP00000436150;ENSP00000434897;ENSP00000476400;ENSP00000483740			ASAP3	ArfGAP with SH3 domain, ankyrin repeat and PH domain 3 [Source:HGNC Symbol;Acc:HGNC:14987]
ENSG00000088305	ENSP00000328547;ENSP00000313397;ENSP00000201963;ENSP00000337764;ENSP00000403169;ENSP00000412305			DNMT3B	DNA (cytosine-5-)-methyltransferase 3 beta [Source:HGNC Symbol;Acc:HGNC:2979]
ENSG00000088325	ENSP00000300403;ENSP00000341145			TPX2	TPX2, microtubule-associated [Source:HGNC Symbol;Acc:HGNC:1249]
ENSG00000088367	ENSP00000337168;ENSP00000487049;ENSP00000363061;ENSP00000404341;ENSP00000388281;ENSP00000363056;ENSP00000413262;ENSP00000385244;ENSP00000393106;ENSP00000396366;ENSP00000390262			EPB41L1	erythrocyte membrane protein band 4.1-like 1 [Source:HGNC Symbol;Acc:HGNC:3378]
ENSG00000088812	ENSP00000262919;ENSP00000416587	1	0	ATRN	attractin [Source:HGNC Symbol;Acc:HGNC:885]
ENSG00000088832/ENSG00000198225/ENSG00000274322	ENSP00000383003;ENSP00000371138;ENSP00000371143;ENSP00000371134;ENSP00000409863;ENSP00000482758;ENSP00000480846;ENSP00000478093;ENSP00000359693;ENSP00000479180	0	0	FKBP1A/FKBP1C/NA
ENSG00000088833	ENSP00000216879;ENSP00000418529;ENSP00000338643;ENSP00000434067;ENSP00000473616;ENSP00000452019;ENSP00000451675;ENSP00000473400	0	1	NSFL1C	NSFL1 (p97) cofactor (p47) [Source:HGNC Symbol;Acc:HGNC:15912]
ENSG00000088888	ENSP00000413749;ENSP00000401980			MAVS	mitochondrial antiviral signaling protein [Source:HGNC Symbol;Acc:HGNC:29233]
ENSG00000088930	ENSP00000366396	-1	-1	XRN2	5'-3' exoribonuclease 2 [Source:HGNC Symbol;Acc:HGNC:12836]
ENSG00000088986	ENSP00000447907;ENSP00000446614;ENSP00000376297;ENSP00000376296;ENSP00000242577;ENSP00000449088;ENSP00000448608;ENSP00000447494;ENSP00000446596;ENSP00000448834	0	0	DYNLL1	dynein, light chain, LC8-type 1 [Source:HGNC Symbol;Acc:HGNC:15476]
ENSG00000089006	ENSP00000366998;ENSP00000366988;ENSP00000404448;ENSP00000406731;ENSP00000479021;ENSP00000475983;ENSP00000475606;ENSP00000476097	-1	-1	SNX5	sorting nexin 5 [Source:HGNC Symbol;Acc:HGNC:14969]
ENSG00000089009	ENSP00000403172;ENSP00000202773;ENSP00000446883;ENSP00000476161;ENSP00000448570;ENSP00000446859;ENSP00000449486;ENSP00000448067	-1	-1	RPL6	ribosomal protein L6 [Source:HGNC Symbol;Acc:HGNC:10362]
ENSG00000089048	ENSP00000202816;ENSP00000480783			ESF1	ESF1 nucleolar pre-rRNA processing protein homolog [Source:HGNC Symbol;Acc:HGNC:15898]
ENSG00000089050	ENSP00000336866;ENSP00000482005	1	1	RBBP9	retinoblastoma binding protein 9 [Source:HGNC Symbol;Acc:HGNC:9892]
ENSG00000089154	ENSP00000300648	-1	-1	GCN1	GCN1, eIF2 alpha kinase activator homolog [Source:HGNC Symbol;Acc:HGNC:4199]
ENSG00000089157	ENSP00000449328;ENSP00000376299;ENSP00000339027;ENSP00000366471;ENSP00000449205;ENSP00000448046;ENSP00000449854;ENSP00000450121;ENSP00000450019;ENSP00000450222;ENSP00000448639;ENSP00000447311;ENSP00000449765;ENSP00000448223;ENSP00000446777	-1	-1	RPLP0	ribosomal protein, large, P0 [Source:HGNC Symbol;Acc:HGNC:10371]
ENSG00000089159	ENSP00000391283;ENSP00000228307;ENSP00000267257;ENSP00000443887;ENSP00000395536;ENSP00000443745;ENSP00000449198	0	1	PXN	paxillin [Source:HGNC Symbol;Acc:HGNC:9718]
ENSG00000089220	ENSP00000261313	1	0	PEBP1	phosphatidylethanolamine binding protein 1 [Source:HGNC Symbol;Acc:HGNC:8630]
ENSG00000089248	ENSP00000261735;ENSP00000449018;ENSP00000412083;ENSP00000447472	0	-1	ERP29	endoplasmic reticulum protein 29 [Source:HGNC Symbol;Acc:HGNC:13799]
ENSG00000089280	ENSP00000369594;ENSP00000254108;ENSP00000455282	-1	0	FUS	FUS RNA binding protein [Source:HGNC Symbol;Acc:HGNC:4010]
ENSG00000089289	ENSP00000363661;ENSP00000348784			IGBP1	immunoglobulin (CD79A) binding protein 1 [Source:HGNC Symbol;Acc:HGNC:5461]
ENSG00000089597	ENSP00000340466;ENSP00000435306;ENSP00000434805	1	0	GANAB	glucosidase, alpha; neutral AB [Source:HGNC Symbol;Acc:HGNC:4138]
ENSG00000089693	ENSP00000446317;ENSP00000438671;ENSP00000403941;ENSP00000203630;ENSP00000439789	0	0	MLF2	myeloid leukemia factor 2 [Source:HGNC Symbol;Acc:HGNC:7126]
ENSG00000089902	ENSP00000262241	0	1	RCOR1	REST corepressor 1 [Source:HGNC Symbol;Acc:HGNC:17441]
ENSG00000090013	ENSP00000263368;ENSP00000471720;ENSP00000470619	1	-1	BLVRB	biliverdin reductase B [Source:HGNC Symbol;Acc:HGNC:1063]
ENSG00000090054	ENSP00000262554;ENSP00000337635	-1	-1	SPTLC1	serine palmitoyltransferase, long chain base subunit 1 [Source:HGNC Symbol;Acc:HGNC:11277]
ENSG00000090060/ENSG00000218823/ENSG00000115421	ENSP00000376716;ENSP00000216277;ENSP00000450534;ENSP00000450437;ENSP00000450812;ENSP00000451267;ENSP00000450564;ENSP00000451600;ENSP00000384700;ENSP00000405599;ENSP00000238714;ENSP00000414070;ENSP00000451757	-1	-1	PAPOLA/PAPOLB/PAPOLG
ENSG00000090061	ENSP00000374529;ENSP00000452307;ENSP00000450792;ENSP00000450440			CCNK	cyclin K [Source:HGNC Symbol;Acc:HGNC:1596]
ENSG00000090273	ENSP00000319664;ENSP00000404020;ENSP00000400981	0	0	NUDC	nudC nuclear distribution protein [Source:HGNC Symbol;Acc:HGNC:8045]
ENSG00000090372	ENSP00000263280;ENSP00000375777;ENSP00000440901;ENSP00000472938;ENSP00000473446;ENSP00000471354;ENSP00000473607;ENSP00000472429;ENSP00000470040;ENSP00000471499;ENSP00000470634;ENSP00000469279	0	0	STRN4	striatin 4 [Source:HGNC Symbol;Acc:HGNC:15721]
ENSG00000090520	ENSP00000414398;ENSP00000265028;ENSP00000408410	1	1	DNAJB11	DnaJ heat shock protein family (Hsp40) member B11 [Source:HGNC Symbol;Acc:HGNC:14889]
ENSG00000090615	ENSP00000410378;ENSP00000204726;ENSP00000409303;ENSP00000442603;ENSP00000479170	1	1	GOLGA3	golgin A3 [Source:HGNC Symbol;Acc:HGNC:4426]
ENSG00000090621/ENSG00000254535	ENSP00000361947;ENSP00000361949;ENSP00000361953;ENSP00000361948;ENSP00000398267;ENSP00000431383;ENSP00000436566;ENSP00000436391;ENSP00000408559;ENSP00000406675;ENSP00000436407;ENSP00000463233	-1	-1	PABPC4/PABPC4L
ENSG00000090686	ENSP00000309262;ENSP00000431949;ENSP00000383157;ENSP00000363864;ENSP00000406256;ENSP00000363862;ENSP00000431832;ENSP00000435604	-1	0	USP48	ubiquitin specific peptidase 48 [Source:HGNC Symbol;Acc:HGNC:18533]
ENSG00000090776	ENSP00000204961			EFNB1	ephrin-B1 [Source:HGNC Symbol;Acc:HGNC:3226]
ENSG00000090861	ENSP00000261772;ENSP00000455360	-1	-1	AARS	alanyl-tRNA synthetase [Source:HGNC Symbol;Acc:HGNC:20]
ENSG00000090863	ENSP00000405984;ENSP00000406946;ENSP00000205061;ENSP00000487234;ENSP00000454218;ENSP00000455950;ENSP00000455927;ENSP00000456195	-1	-1	GLG1	golgi glycoprotein 1 [Source:HGNC Symbol;Acc:HGNC:4316]
ENSG00000090889/ENSG00000226650	ENSP00000363524;ENSP00000387875	1	0	KIF4A/KIF4B
ENSG00000090989	ENSP00000334431;ENSP00000370695;ENSP00000326514	0	0	EXOC1	exocyst complex component 1 [Source:HGNC Symbol;Acc:HGNC:30380]
ENSG00000091009/ENSG00000275740	ENSP00000265271;ENSP00000475384			RBM27/NA
ENSG00000091127	ENSP00000417402;ENSP00000348722;ENSP00000418794;ENSP00000417718			PUS7	pseudouridylate synthase 7 (putative) [Source:HGNC Symbol;Acc:HGNC:26033]
ENSG00000091129	ENSP00000368310;ENSP00000407858;ENSP00000401244;ENSP00000368314;ENSP00000325269;ENSP00000368308;ENSP00000484840;ENSP00000390421;ENSP00000390868;ENSP00000393663;ENSP00000408203;ENSP00000397544			NRCAM	neuronal cell adhesion molecule [Source:HGNC Symbol;Acc:HGNC:7994]
ENSG00000091136	ENSP00000222399;ENSP00000377191;ENSP00000377190;ENSP00000377189;ENSP00000412686	-1	0	LAMB1	laminin subunit beta 1 [Source:HGNC Symbol;Acc:HGNC:6486]
ENSG00000091140	ENSP00000390667;ENSP00000205402;ENSP00000417016;ENSP00000387542;ENSP00000409590;ENSP00000388077	1	0	DLD	dihydrolipoamide dehydrogenase [Source:HGNC Symbol;Acc:HGNC:2898]
ENSG00000091157	ENSP00000350187;ENSP00000254442;ENSP00000481823;ENSP00000466480;ENSP00000467485			WDR7	WD repeat domain 7 [Source:HGNC Symbol;Acc:HGNC:13490]
ENSG00000091164	ENSP00000464918;ENSP00000217515;ENSP00000468165;ENSP00000466558;ENSP00000467317;ENSP00000465606;ENSP00000466473	-1	0	TXNL1	thioredoxin like 1 [Source:HGNC Symbol;Acc:HGNC:12436]
ENSG00000091409	ENSP00000394169;ENSP00000386896;ENSP00000406694;ENSP00000264107;ENSP00000386614;ENSP00000413470;ENSP00000388435	-1	-1	ITGA6	integrin subunit alpha 6 [Source:HGNC Symbol;Acc:HGNC:6142]
ENSG00000091483	ENSP00000355518	0	0	FH	fumarate hydratase [Source:HGNC Symbol;Acc:HGNC:3700]
ENSG00000091527	ENSP00000264993;ENSP00000391955;ENSP00000421340;ENSP00000422866;ENSP00000421495;ENSP00000413272;ENSP00000425297;ENSP00000424742;ENSP00000423349	0	1	CDV3	CDV3 homolog (mouse) [Source:HGNC Symbol;Acc:HGNC:26928]
ENSG00000091640	ENSP00000206020;ENSP00000458405;ENSP00000461145;ENSP00000458264			SPAG7	sperm associated antigen 7 [Source:HGNC Symbol;Acc:HGNC:11216]
ENSG00000091732	ENSP00000418533;ENSP00000351052;ENSP00000353933;ENSP00000309301;ENSP00000417217;ENSP00000417682;ENSP00000420068;ENSP00000419509			ZC3HC1	zinc finger, C3HC-type containing 1 [Source:HGNC Symbol;Acc:HGNC:29913]
ENSG00000091972	ENSP00000475860;ENSP00000312766;ENSP00000420298;ENSP00000418576;ENSP00000476114;ENSP00000373179	1	0	CD200	CD200 molecule [Source:HGNC Symbol;Acc:HGNC:7203]
ENSG00000092010	ENSP00000206451;ENSP00000453976;ENSP00000372155;ENSP00000452843;ENSP00000453340	1	0	PSME1	proteasome activator subunit 1 [Source:HGNC Symbol;Acc:HGNC:9568]
ENSG00000092036/ENSG00000259132	ENSP00000441026;ENSP00000206474;ENSP00000452239;ENSP00000451018;ENSP00000342776;ENSP00000452165;ENSP00000452260;ENSP00000450856;ENSP00000343473;ENSP00000452261;ENSP00000450542;ENSP00000450612;ENSP00000452058;ENSP00000452595			HAUS4/NA
ENSG00000092094	ENSP00000206542;ENSP00000451580;ENSP00000450464	0	0	OSGEP	O-sialoglycoprotein endopeptidase [Source:HGNC Symbol;Acc:HGNC:18028]
ENSG00000092108	ENSP00000390783;ENSP00000379870;ENSP00000443010;ENSP00000309417;ENSP00000451811;ENSP00000452323;ENSP00000450755;ENSP00000451298;ENSP00000452046;ENSP00000451064;ENSP00000452448;ENSP00000452308;ENSP00000450546	1	0	SCFD1	sec1 family domain containing 1 [Source:HGNC Symbol;Acc:HGNC:20726]
ENSG00000092148	ENSP00000450697;ENSP00000382269;ENSP00000484981;ENSP00000452015;ENSP00000451860;ENSP00000451260;ENSP00000479695	-1	-1	HECTD1	HECT domain containing E3 ubiquitin protein ligase 1 [Source:HGNC Symbol;Acc:HGNC:20157]
ENSG00000092199	ENSP00000451176;ENSP00000450725;ENSP00000450544;ENSP00000442816;ENSP00000452021;ENSP00000450548;ENSP00000338095;ENSP00000404559;ENSP00000451708;ENSP00000450629;ENSP00000450601;ENSP00000450467;ENSP00000452573;ENSP00000451292	-1	-1	HNRNPC	heterogeneous nuclear ribonucleoprotein C (C1/C2) [Source:HGNC Symbol;Acc:HGNC:5035]
ENSG00000092201	ENSP00000216297;ENSP00000452259;ENSP00000451517;ENSP00000450910	-1	0	SUPT16H	SPT16 homolog, facilitates chromatin remodeling subunit [Source:HGNC Symbol;Acc:HGNC:11465]
ENSG00000092421/ENSG00000167680	ENSP00000424388;ENSP00000345512;ENSP00000257414;ENSP00000422275;ENSP00000425364;ENSP00000422997;ENSP00000421935;ENSP00000465722;ENSP00000467290			SEMA6A/SEMA6B
ENSG00000092531	ENSP00000249647;ENSP00000380327;ENSP00000207062;ENSP00000454214;ENSP00000455652;ENSP00000455472;ENSP00000454799;ENSP00000456035;ENSP00000455339;ENSP00000458012;ENSP00000455102;ENSP00000456000;ENSP00000456144;ENSP00000485888;ENSP00000454842;ENSP00000486335;ENSP00000457535			SNAP23	synaptosome associated protein 23kDa [Source:HGNC Symbol;Acc:HGNC:11131]
ENSG00000092621	ENSP00000358417;ENSP00000358415	-1	-1	PHGDH	phosphoglycerate dehydrogenase [Source:HGNC Symbol;Acc:HGNC:8923]
ENSG00000092820/ENSG00000137710	ENSP00000376016;ENSP00000356042;ENSP00000338934;ENSP00000432829	1	0	EZR/RDX
ENSG00000092841	ENSP00000446714;ENSP00000293422;ENSP00000446640;ENSP00000446709;ENSP00000449086	1	1	MYL6	myosin light chain 6 [Source:HGNC Symbol;Acc:HGNC:7587]
ENSG00000092964	ENSP00000309539;ENSP00000431117;ENSP00000427985;ENSP00000427954	1	1	DPYSL2	dihydropyrimidinase like 2 [Source:HGNC Symbol;Acc:HGNC:3014]
ENSG00000093000	ENSP00000385555;ENSP00000379403;ENSP00000345895;ENSP00000416264	-1	-1	NUP50	nucleoporin 50kDa [Source:HGNC Symbol;Acc:HGNC:8065]
ENSG00000093144	ENSP00000434908;ENSP00000402492;ENSP00000401751;ENSP00000436585;ENSP00000404866;ENSP00000399233;ENSP00000420711;ENSP00000357278;ENSP00000434143;ENSP00000436703;ENSP00000357274;ENSP00000357272;ENSP00000435502;ENSP00000435068;ENSP00000432265;ENSP00000436109;ENSP00000396096;ENSP00000433874	0	0	ECHDC1	ethylmalonyl-CoA decarboxylase 1 [Source:HGNC Symbol;Acc:HGNC:21489]
ENSG00000094631	ENSP00000365804;ENSP00000334061;ENSP00000365831;ENSP00000365795;ENSP00000402189;ENSP00000392815;ENSP00000393916;ENSP00000402751;ENSP00000394377;ENSP00000403370;ENSP00000397697			HDAC6	histone deacetylase 6 [Source:HGNC Symbol;Acc:HGNC:14064]
ENSG00000094880	ENSP00000378350;ENSP00000378348;ENSP00000422505;ENSP00000423704;ENSP00000422902	0	0	CDC23	cell division cycle 23 [Source:HGNC Symbol;Acc:HGNC:1724]
ENSG00000094914	ENSP00000209873;ENSP00000377908;ENSP00000446885;ENSP00000457518;ENSP00000448020	-1	-1	AAAS	aladin WD repeat nucleoporin [Source:HGNC Symbol;Acc:HGNC:13666]
ENSG00000094916	ENSP00000449207;ENSP00000401009;ENSP00000209875;ENSP00000450190	-1	0	CBX5	chromobox 5 [Source:HGNC Symbol;Acc:HGNC:1555]
ENSG00000095002	ENSP00000233146;ENSP00000384199;ENSP00000442697;ENSP00000481416;ENSP00000483159;ENSP00000484137;ENSP00000482468;ENSP00000481158;ENSP00000411482	-1	-1	MSH2	mutS homolog 2 [Source:HGNC Symbol;Acc:HGNC:7325]
ENSG00000095059	ENSP00000210060;ENSP00000471886;ENSP00000482709;ENSP00000221303;ENSP00000472122;ENSP00000472096;ENSP00000472348;ENSP00000472330;ENSP00000468889;ENSP00000472094;ENSP00000468993;ENSP00000471466;ENSP00000469366;ENSP00000471280;ENSP00000470188	-1	-1	DHPS	deoxyhypusine synthase [Source:HGNC Symbol;Acc:HGNC:2869]
ENSG00000095066	ENSP00000264827;ENSP00000380785;ENSP00000467097;ENSP00000465023			HOOK2	hook microtubule-tethering protein 2 [Source:HGNC Symbol;Acc:HGNC:19885]
ENSG00000095139	ENSP00000264028;ENSP00000352385;ENSP00000376599;ENSP00000482114;ENSP00000431676	-1	0	ARCN1	archain 1 [Source:HGNC Symbol;Acc:HGNC:649]
ENSG00000095261	ENSP00000210313;ENSP00000363011;ENSP00000487480;ENSP00000435773;ENSP00000363030	0	-1	PSMD5	proteasome 26S subunit, non-ATPase 5 [Source:HGNC Symbol;Acc:HGNC:9563]
ENSG00000095319/ENSG00000251184	ENSP00000361658;ENSP00000417556	-1	0	NUP188/NA
ENSG00000095321	ENSP00000315013;ENSP00000395458;ENSP00000390571;ENSP00000377045			CRAT	carnitine O-acetyltransferase [Source:HGNC Symbol;Acc:HGNC:2342]
ENSG00000095380	ENSP00000210444;ENSP00000404107;ENSP00000404642	1	0	NANS	N-acetylneuraminate synthase [Source:HGNC Symbol;Acc:HGNC:19237]
ENSG00000095485	ENSP00000326411;ENSP00000359405			CWF19L1	CWF19-like 1, cell cycle control (S. pombe) [Source:HGNC Symbol;Acc:HGNC:25613]
ENSG00000095564	ENSP00000439924;ENSP00000265990			BTAF1	B-TFIID TATA-box binding protein associated factor 1 [Source:HGNC Symbol;Acc:HGNC:17307]
ENSG00000095637	ENSP00000475901;ENSP00000302556;ENSP00000360283;ENSP00000360291;ENSP00000277984;ENSP00000360292;ENSP00000277982;ENSP00000360271;ENSP00000360293;ENSP00000355136;ENSP00000360285;ENSP00000360295;ENSP00000474932;ENSP00000473813			SORBS1	sorbin and SH3 domain containing 1 [Source:HGNC Symbol;Acc:HGNC:14565]
ENSG00000095787	ENSP00000346986;ENSP00000364816;ENSP00000311106;ENSP00000364797;ENSP00000415727;ENSP00000404758;ENSP00000415645;ENSP00000400848			WAC	WW domain containing adaptor with coiled-coil [Source:HGNC Symbol;Acc:HGNC:17327]
ENSG00000095906	ENSP00000262302;ENSP00000454815;ENSP00000454982;ENSP00000456928;ENSP00000456284;ENSP00000454576;ENSP00000455896;ENSP00000460079;ENSP00000456199	0	0	NUBP2	nucleotide binding protein 2 [Source:HGNC Symbol;Acc:HGNC:8042]
ENSG00000096060	ENSP00000444810;ENSP00000441205;ENSP00000349811;ENSP00000442340	-1	0	FKBP5	FK506 binding protein 5 [Source:HGNC Symbol;Acc:HGNC:3721]
ENSG00000096063/ENSG00000184343	ENSP00000362931;ENSP00000391069;ENSP00000354674;ENSP00000362928;ENSP00000424068;ENSP00000424170;ENSP00000359118;ENSP00000377376;ENSP00000359126;ENSP00000359122;ENSP00000359119;ENSP00000420058;ENSP00000422886;ENSP00000406166	-1	-1	SRPK1/SRPK3
ENSG00000096384	ENSP00000481908;ENSP00000360709;ENSP00000360609;ENSP00000325875	-1	-1	HSP90AB1	heat shock protein 90kDa alpha family class B member 1 [Source:HGNC Symbol;Acc:HGNC:5258]
ENSG00000096401	ENSP00000360532	-1	-1	CDC5L	cell division cycle 5 like [Source:HGNC Symbol;Acc:HGNC:1743]
ENSG00000096696	ENSP00000369129;ENSP00000396591			DSP	desmoplakin [Source:HGNC Symbol;Acc:HGNC:3052]
ENSG00000096746	ENSP00000346726;ENSP00000265866	-1	0	HNRNPH3	heterogeneous nuclear ribonucleoprotein H3 (2H9) [Source:HGNC Symbol;Acc:HGNC:5043]
ENSG00000097021	ENSP00000476610;ENSP00000367073;ENSP00000439218;ENSP00000354615;ENSP00000367086;ENSP00000367076;ENSP00000402532;ENSP00000465719;ENSP00000367091	1	1	ACOT7	acyl-CoA thioesterase 7 [Source:HGNC Symbol;Acc:HGNC:24157]
ENSG00000097033	ENSP00000473267;ENSP00000418744;ENSP00000479919;ENSP00000441355	1	1	SH3GLB1	SH3-domain GRB2-like endophilin B1 [Source:HGNC Symbol;Acc:HGNC:10833]
ENSG00000099246	ENSP00000349415;ENSP00000483927;ENSP00000478479;ENSP00000364960;ENSP00000407872;ENSP00000439321	1	0	RAB18	RAB18, member RAS oncogene family [Source:HGNC Symbol;Acc:HGNC:14244]
ENSG00000099284	ENSP00000362352;ENSP00000404584	1	1	H2AFY2	H2A histone family member Y2 [Source:HGNC Symbol;Acc:HGNC:14453]
ENSG00000099331	ENSP00000472915;ENSP00000471367;ENSP00000471457;ENSP00000380444;ENSP00000472611;ENSP00000472964;ENSP00000470849;ENSP00000469289			MYO9B	myosin IXB [Source:HGNC Symbol;Acc:HGNC:7609]
ENSG00000099341	ENSP00000473312;ENSP00000481136;ENSP00000215071;ENSP00000465287;ENSP00000465107;ENSP00000468445;ENSP00000467146	0	0	PSMD8	proteasome 26S subunit, non-ATPase 8 [Source:HGNC Symbol;Acc:HGNC:9566]
ENSG00000099381/ENSG00000139718	ENSP00000262519;ENSP00000391408;ENSP00000442924;ENSP00000267197;ENSP00000481531;ENSP00000474253	-1	0	SETD1A/SETD1B
ENSG00000099622	ENSP00000468788;ENSP00000466207;ENSP00000466110;ENSP00000465779;ENSP00000322887;ENSP00000465334;ENSP00000466712;ENSP00000468645;ENSP00000467848;ENSP00000467734;ENSP00000467449;ENSP00000464906;ENSP00000467948;ENSP00000486590;ENSP00000466897;ENSP00000466025;ENSP00000465558;ENSP00000465077;ENSP00000465338;ENSP00000468097;ENSP00000412831;ENSP00000467138;ENSP00000466238;ENSP00000467307;ENSP00000466216…	0	0	CIRBP	cold inducible RNA binding protein [Source:HGNC Symbol;Acc:HGNC:1982]
ENSG00000099624	ENSP00000464863;ENSP00000378995;ENSP00000215375;ENSP00000477964	0	0	ATP5D	ATP synthase, H+ transporting, mitochondrial F1 complex, delta subunit [Source:HGNC Symbol;Acc:HGNC:837]
ENSG00000099783	ENSP00000325376;ENSP00000483715;ENSP00000472789;ENSP00000471339;ENSP00000472599;ENSP00000471530;ENSP00000469681;ENSP00000469906	-1	0	HNRNPM	heterogeneous nuclear ribonucleoprotein M [Source:HGNC Symbol;Acc:HGNC:5046]
ENSG00000099795	ENSP00000215565			NDUFB7	NADH:ubiquinone oxidoreductase subunit B7 [Source:HGNC Symbol;Acc:HGNC:7702]
ENSG00000099797	ENSP00000215567;ENSP00000473129;ENSP00000469263;ENSP00000472957;ENSP00000472697;ENSP00000472114			TECR	trans-2,3-enoyl-CoA reductase [Source:HGNC Symbol;Acc:HGNC:4551]
ENSG00000099800	ENSP00000215570;ENSP00000464881	-1	-1	TIMM13	translocase of inner mitochondrial membrane 13 homolog (yeast) [Source:HGNC Symbol;Acc:HGNC:11816]
ENSG00000099804	ENSP00000215574;ENSP00000476107;ENSP00000475610;ENSP00000475282	0	0	CDC34	cell division cycle 34 [Source:HGNC Symbol;Acc:HGNC:1734]
ENSG00000099810/ENSG00000264545	ENSP00000369519;ENSP00000461932;ENSP00000463424;ENSP00000464616;ENSP00000385916;ENSP00000393507	-1	-1	MTAP/NA
ENSG00000099817	ENSP00000485021;ENSP00000478303;ENSP00000464739;ENSP00000215587;ENSP00000479813;ENSP00000480562;ENSP00000479560;ENSP00000467905;ENSP00000465066	-1	0	POLR2E	polymerase (RNA) II (DNA directed) polypeptide E, 25kDa [Source:HGNC Symbol;Acc:HGNC:9192]
ENSG00000099864	ENSP00000264560;ENSP00000341911;ENSP00000480594;ENSP00000477952			PALM	paralemmin [Source:HGNC Symbol;Acc:HGNC:8594]
ENSG00000099889	ENSP00000384732;ENSP00000384341;ENSP00000385444;ENSP00000263207			ARVCF	armadillo repeat gene deleted in velocardiofacial syndrome [Source:HGNC Symbol;Acc:HGNC:728]
ENSG00000099901	ENSP00000384925;ENSP00000327583;ENSP00000401564;ENSP00000413502;ENSP00000404298;ENSP00000395472;ENSP00000404724;ENSP00000404126;ENSP00000400940	-1	-1	RANBP1	RAN binding protein 1 [Source:HGNC Symbol;Acc:HGNC:9847]
ENSG00000099910/ENSG00000277971	ENSP00000331682;ENSP00000400095;ENSP00000403999;ENSP00000398616;ENSP00000397882;ENSP00000392268;ENSP00000409092;ENSP00000402746			KLHL22/NA
ENSG00000099917	ENSP00000372434;ENSP00000292733;ENSP00000263205;ENSP00000384344;ENSP00000409578;ENSP00000391108;ENSP00000408742;ENSP00000408794;ENSP00000407742;ENSP00000390498;ENSP00000392738;ENSP00000408875	0	0	MED15	mediator complex subunit 15 [Source:HGNC Symbol;Acc:HGNC:14248]
ENSG00000099940	ENSP00000215730;ENSP00000411095	0	0	SNAP29	synaptosome associated protein 29kDa [Source:HGNC Symbol;Acc:HGNC:11133]
ENSG00000099942	ENSP00000396646;ENSP00000346300	1	1	CRKL	v-crk avian sarcoma virus CT10 oncogene homolog-like [Source:HGNC Symbol;Acc:HGNC:2363]
ENSG00000099954	ENSP00000477529;ENSP00000341219;ENSP00000383428;ENSP00000262608;ENSP00000347357			CECR2	cat eye syndrome chromosome region, candidate 2 [Source:HGNC Symbol;Acc:HGNC:1840]
ENSG00000099995	ENSP00000215793;ENSP00000400862;ENSP00000397267;ENSP00000412715	-1	-1	SF3A1	splicing factor 3a subunit 1 [Source:HGNC Symbol;Acc:HGNC:10765]
ENSG00000100014/ENSG00000258555	ENSP00000439633;ENSP00000393363;ENSP00000325785;ENSP00000351480;ENSP00000405671;ENSP00000414354	1	0	SPECC1L/SPECC1L-ADORA2A
ENSG00000100028	ENSP00000385266;ENSP00000456090;ENSP00000215829;ENSP00000456969	-1	0	SNRPD3	small nuclear ribonucleoprotein D3 polypeptide [Source:HGNC Symbol;Acc:HGNC:11160]
ENSG00000100029	ENSP00000384252;ENSP00000346725;ENSP00000334612;ENSP00000385654;ENSP00000384366;ENSP00000404234;ENSP00000384777			PES1	pescadillo ribosomal biogenesis factor 1 [Source:HGNC Symbol;Acc:HGNC:8848]
ENSG00000100030/ENSG00000102882	ENSP00000381803;ENSP00000215832;ENSP00000440842;ENSP00000433639	1	1	MAPK1/MAPK3
ENSG00000100034	ENSP00000263212;ENSP00000384930;ENSP00000380632;ENSP00000392372;ENSP00000388350			PPM1F	protein phosphatase, Mg2+/Mn2+ dependent 1F [Source:HGNC Symbol;Acc:HGNC:19388]
ENSG00000100075	ENSP00000215882;ENSP00000401480	0	0	SLC25A1	solute carrier family 25 (mitochondrial carrier; citrate transporter), member 1 [Source:HGNC Symbol;Acc:HGNC:10979]
ENSG00000100083	ENSP00000321288;ENSP00000385287;ENSP00000341344;ENSP00000371175;ENSP00000390416;ENSP00000403534;ENSP00000414413;ENSP00000411373;ENSP00000416153;ENSP00000411727;ENSP00000402930;ENSP00000400159;ENSP00000404453;ENSP00000384030;ENSP00000395901	1	0	GGA1	golgi-associated, gamma adaptin ear containing, ARF binding protein 1 [Source:HGNC Symbol;Acc:HGNC:17842]
ENSG00000100092	ENSP00000350018;ENSP00000411979;ENSP00000401076			SH3BP1	SH3-domain binding protein 1 [Source:HGNC Symbol;Acc:HGNC:10824]
ENSG00000100097	ENSP00000215909;ENSP00000388296	1	1	LGALS1	lectin, galactoside-binding, soluble, 1 [Source:HGNC Symbol;Acc:HGNC:6561]
ENSG00000100106	ENSP00000386026;ENSP00000384312;ENSP00000383913;ENSP00000399006;ENSP00000387881;ENSP00000396946;ENSP00000407542	0	0	TRIOBP	TRIO and F-actin binding protein [Source:HGNC Symbol;Acc:HGNC:17009]
ENSG00000100122	ENSP00000215939			CRYBB1	crystallin beta B1 [Source:HGNC Symbol;Acc:HGNC:2397]
ENSG00000100129	ENSP00000485663;ENSP00000416892;ENSP00000371099;ENSP00000384634;ENSP00000390271;ENSP00000393822;ENSP00000410576;ENSP00000412349	-1	-1	EIF3L	eukaryotic translation initiation factor 3 subunit L [Source:HGNC Symbol;Acc:HGNC:18138]
ENSG00000100138	ENSP00000383949;ENSP00000347401;ENSP00000215956;ENSP00000383989	-1	0	SNU13	SNU13 homolog, small nuclear ribonucleoprotein (U4/U6.U5) [Source:HGNC Symbol;Acc:HGNC:7819]
ENSG00000100147	ENSP00000255784;ENSP00000385803			CCDC134	coiled-coil domain containing 134 [Source:HGNC Symbol;Acc:HGNC:26185]
ENSG00000100154	ENSP00000479834;ENSP00000381003;ENSP00000410244;ENSP00000388788			TTC28	tetratricopeptide repeat domain 28 [Source:HGNC Symbol;Acc:HGNC:29179]
ENSG00000100162	ENSP00000215980;ENSP00000384743;ENSP00000384731;ENSP00000384814			CENPM	centromere protein M [Source:HGNC Symbol;Acc:HGNC:18352]
ENSG00000100167	ENSP00000379703;ENSP00000379704;ENSP00000383956;ENSP00000379695	1	1	SEPT3	septin 3 [Source:HGNC Symbol;Acc:HGNC:10750]
ENSG00000100201	ENSP00000385536;ENSP00000380033	0	0	DDX17	DEAD (Asp-Glu-Ala-Asp) box helicase 17 [Source:HGNC Symbol;Acc:HGNC:2740]
ENSG00000100216	ENSP00000216034	0	0	TOMM22	translocase of outer mitochondrial membrane 22 homolog (yeast) [Source:HGNC Symbol;Acc:HGNC:18002]
ENSG00000100220	ENSP00000216038	0	0	RTCB	RNA 2',3'-cyclic phosphate and 5'-OH ligase [Source:HGNC Symbol;Acc:HGNC:26935]
ENSG00000100226	ENSP00000216044;ENSP00000388147;ENSP00000442881;ENSP00000439505	-1	-1	GTPBP1	GTP binding protein 1 [Source:HGNC Symbol;Acc:HGNC:4669]
ENSG00000100227	ENSP00000252115;ENSP00000397927;ENSP00000252116;ENSP00000415234;ENSP00000482500;ENSP00000343060;ENSP00000408046	-1	-1	POLDIP3	polymerase (DNA-directed), delta interacting protein 3 [Source:HGNC Symbol;Acc:HGNC:23782]
ENSG00000100243	ENSP00000385679;ENSP00000384834;ENSP00000384457;ENSP00000338461;ENSP00000354468;ENSP00000403439	1	1	CYB5R3	cytochrome b5 reductase 3 [Source:HGNC Symbol;Acc:HGNC:2873]
ENSG00000100266	ENSP00000385952;ENSP00000338379;ENSP00000385372;ENSP00000385040;ENSP00000263246;ENSP00000403435;ENSP00000396816;ENSP00000398573;ENSP00000422788	0	0	PACSIN2	protein kinase C and casein kinase substrate in neurons 2 [Source:HGNC Symbol;Acc:HGNC:8571]
ENSG00000100280	ENSP00000400065;ENSP00000387612;ENSP00000386071;ENSP00000319361	1	0	AP1B1	adaptor related protein complex 1 beta 1 subunit [Source:HGNC Symbol;Acc:HGNC:554]
ENSG00000100284	ENSP00000394466;ENSP00000394924;ENSP00000413697;ENSP00000398876;ENSP00000393714;ENSP00000371465;ENSP00000477471;ENSP00000379085;ENSP00000476698;ENSP00000389789;ENSP00000397492;ENSP00000385906;ENSP00000394944;ENSP00000390429			TOM1	target of myb1 membrane trafficking protein [Source:HGNC Symbol;Acc:HGNC:11982]
ENSG00000100296	ENSP00000420306;ENSP00000380971;ENSP00000380970;ENSP00000380969;ENSP00000416500;ENSP00000413505;ENSP00000415425;ENSP00000393247;ENSP00000444493;ENSP00000416804;ENSP00000388039			THOC5	THO complex 5 [Source:HGNC Symbol;Acc:HGNC:19074]
ENSG00000100297	ENSP00000216122;ENSP00000371441;ENSP00000408705;ENSP00000393977	-1	-1	MCM5	minichromosome maintenance complex component 5 [Source:HGNC Symbol;Acc:HGNC:6948]
ENSG00000100299	ENSP00000378983;ENSP00000378981;ENSP00000348406;ENSP00000216124;ENSP00000412542			ARSA	arylsulfatase A [Source:HGNC Symbol;Acc:HGNC:713]
ENSG00000100304	ENSP00000216129;ENSP00000476297	-1	-1	TTLL12	tubulin tyrosine ligase like 12 [Source:HGNC Symbol;Acc:HGNC:28974]
ENSG00000100316	ENSP00000346001;ENSP00000386101;ENSP00000415198;ENSP00000412713;ENSP00000385762;ENSP00000416273	-1	-1	RPL3	ribosomal protein L3 [Source:HGNC Symbol;Acc:HGNC:10332]
ENSG00000100320/ENSG00000277564/ENSG00000078328/ENSG00000167281	ENSP00000413035;ENSP00000485961;ENSP00000380470;ENSP00000487477;ENSP00000405651;ENSP00000479761;ENSP00000391670;ENSP00000486570;ENSP00000486468;ENSP00000475142;ENSP00000482053;ENSP00000384944;ENSP00000487328;ENSP00000485984;ENSP00000407855;ENSP00000352328;ENSP00000450402;ENSP00000447281;ENSP00000447753;ENSP00000484837;ENSP00000402745;ENSP00000347855;ENSP00000450031;ENSP00000447717;ENSP00000344196…	0	0	RBFOX2/RBFOX1/RBFOX3
ENSG00000100324	ENSP00000216160;ENSP00000333049	0	0	TAB1	TGF-beta activated kinase 1/MAP3K7 binding protein 1 [Source:HGNC Symbol;Acc:HGNC:18157]
ENSG00000100345/NA	ENSP00000216181;ENSP00000384631;ENSP00000414852;REV__ENSP00000474349;REV__ENSP00000405677;REV__ENSP00000451328;REV__ENSP00000262710	-1	1	MYH9/NA
ENSG00000100347	ENSP00000345445	0	0	SAMM50	SAMM50 sorting and assembly machinery component [Source:HGNC Symbol;Acc:HGNC:24276]
ENSG00000100348	ENSP00000385393;ENSP00000216185;ENSP00000469160;ENSP00000409407	1	1	TXN2	thioredoxin 2 [Source:HGNC Symbol;Acc:HGNC:17772]
ENSG00000100353	ENSP00000385812;ENSP00000216190;ENSP00000390438;ENSP00000391061;ENSP00000403584;ENSP00000385212;ENSP00000487325	-1	-1	EIF3D	eukaryotic translation initiation factor 3 subunit D [Source:HGNC Symbol;Acc:HGNC:3278]
ENSG00000100360	ENSP00000393541;ENSP00000343593;ENSP00000392016;ENSP00000404556;ENSP00000390016;ENSP00000399606	1	0	IFT27	intraflagellar transport 27 [Source:HGNC Symbol;Acc:HGNC:18626]
ENSG00000100364	ENSP00000375485;ENSP00000336720;ENSP00000251993;ENSP00000399125;ENSP00000403030;ENSP00000392752;ENSP00000402514;ENSP00000477148;ENSP00000477454			KIAA0930	KIAA0930 [Source:HGNC Symbol;Acc:HGNC:1314]
ENSG00000100380	ENSP00000216218;ENSP00000481328;ENSP00000484210;ENSP00000392067;ENSP00000412049;ENSP00000397062	1	0	ST13	suppression of tumorigenicity 13 (colon carcinoma) (Hsp70 interacting protein) [Source:HGNC Symbol;Acc:HGNC:11343]
ENSG00000100387	ENSP00000216225	-1	-1	RBX1	ring-box 1, E3 ubiquitin protein ligase [Source:HGNC Symbol;Acc:HGNC:9928]
ENSG00000100393	ENSP00000263253	-1	-1	EP300	E1A binding protein p300 [Source:HGNC Symbol;Acc:HGNC:3373]
ENSG00000100401	ENSP00000401470;ENSP00000385866;ENSP00000348577;ENSP00000393407;ENSP00000408743;ENSP00000394787;ENSP00000404842	-1	0	RANGAP1	Ran GTPase activating protein 1 [Source:HGNC Symbol;Acc:HGNC:9854]
ENSG00000100410	ENSP00000216252	0	1	PHF5A	PHD finger protein 5A [Source:HGNC Symbol;Acc:HGNC:18000]
ENSG00000100412	ENSP00000216254;ENSP00000379769	1	1	ACO2	aconitase 2 [Source:HGNC Symbol;Acc:HGNC:118]
ENSG00000100417	ENSP00000216259;ENSP00000400889			PMM1	phosphomannomutase 1 [Source:HGNC Symbol;Acc:HGNC:9114]
ENSG00000100442	ENSP00000379374;ENSP00000216330;ENSP00000452322	0	0	FKBP3	FK506 binding protein 3 [Source:HGNC Symbol;Acc:HGNC:3719]
ENSG00000100462	ENSP00000319169;ENSP00000380583;ENSP00000452555;ENSP00000216350;ENSP00000452409;ENSP00000380582;ENSP00000452218;ENSP00000452411;ENSP00000450919;ENSP00000450737;ENSP00000409482;ENSP00000387663;ENSP00000450956;ENSP00000452509;ENSP00000451245;ENSP00000485787;ENSP00000452102;ENSP00000452501;ENSP00000450633	0	0	PRMT5	protein arginine methyltransferase 5 [Source:HGNC Symbol;Acc:HGNC:10894]
ENSG00000100504	ENSP00000443787;ENSP00000216392;ENSP00000431657	0	-1	PYGL	phosphorylase, glycogen, liver [Source:HGNC Symbol;Acc:HGNC:9725]
ENSG00000100519	ENSP00000475721;ENSP00000484998;ENSP00000401802;ENSP00000451156;ENSP00000452048;ENSP00000452388;ENSP00000451340;ENSP00000452072;ENSP00000451241;ENSP00000452511	0	0	PSMC6	proteasome 26S subunit, ATPase 6 [Source:HGNC Symbol;Acc:HGNC:9553]
ENSG00000100522	ENSP00000216410;ENSP00000452310;ENSP00000452032			GNPNAT1	glucosamine-phosphate N-acetyltransferase 1 [Source:HGNC Symbol;Acc:HGNC:19980]
ENSG00000100554	ENSP00000451167;ENSP00000216442;ENSP00000450841;ENSP00000450885;ENSP00000452192;ENSP00000451422;ENSP00000452029;ENSP00000451564;ENSP00000450834;ENSP00000452492;ENSP00000451031	1	0	ATP6V1D	ATPase, H+ transporting, lysosomal 34kDa, V1 subunit D [Source:HGNC Symbol;Acc:HGNC:13527]
ENSG00000100567	ENSP00000390491;ENSP00000216455;ENSP00000452056;ENSP00000451461;ENSP00000452437;ENSP00000450573	-1	0	PSMA3	proteasome subunit alpha 3 [Source:HGNC Symbol;Acc:HGNC:9532]
ENSG00000100568	ENSP00000450731;ENSP00000451759;ENSP00000216456;ENSP00000452366;ENSP00000451661			VTI1B	vesicle transport through interaction with t-SNAREs 1B [Source:HGNC Symbol;Acc:HGNC:17793]
ENSG00000100575	ENSP00000451198;ENSP00000451006;ENSP00000450638;ENSP00000378588;ENSP00000452091;ENSP00000450624	0	0	TIMM9	translocase of inner mitochondrial membrane 9 homolog (yeast) [Source:HGNC Symbol;Acc:HGNC:11819]
ENSG00000100577	ENSP00000314404;ENSP00000452498;ENSP00000216465;ENSP00000450487;ENSP00000451976;ENSP00000451150;ENSP00000451927;ENSP00000377335;ENSP00000354959	0	0	GSTZ1	glutathione S-transferase zeta 1 [Source:HGNC Symbol;Acc:HGNC:4643]
ENSG00000100580	ENSP00000216468			TMED8	transmembrane p24 trafficking protein family member 8 [Source:HGNC Symbol;Acc:HGNC:18633]
ENSG00000100591	ENSP00000216479;ENSP00000440108;ENSP00000451569;ENSP00000451475;ENSP00000452127;ENSP00000451467;ENSP00000450890	-1	-1	AHSA1	AHA1, activator of heat shock 90kDa protein ATPase homolog 1 (yeast) [Source:HGNC Symbol;Acc:HGNC:1189]
ENSG00000100596	ENSP00000216484;ENSP00000452189			SPTLC2	serine palmitoyltransferase, long chain base subunit 2 [Source:HGNC Symbol;Acc:HGNC:11278]
ENSG00000100600	ENSP00000451861;ENSP00000452572;ENSP00000376911;ENSP00000334052;ENSP00000451746;ENSP00000452268;ENSP00000451916;ENSP00000450677;ENSP00000451507;ENSP00000450854;ENSP00000450483;ENSP00000451797	1	0	LGMN	legumain [Source:HGNC Symbol;Acc:HGNC:9472]
ENSG00000100603	ENSP00000261531;ENSP00000451129;ENSP00000452059;ENSP00000452473	-1	-1	SNW1	SNW domain containing 1 [Source:HGNC Symbol;Acc:HGNC:16696]
ENSG00000100614	ENSP00000378514;ENSP00000327255;ENSP00000314850;ENSP00000435398;ENSP00000431453;ENSP00000435575	0	0	PPM1A	protein phosphatase, Mg2+/Mn2+ dependent 1A [Source:HGNC Symbol;Acc:HGNC:9275]
ENSG00000100632	ENSP00000451080;ENSP00000450503	-1	0	ERH	enhancer of rudimentary homolog (Drosophila) [Source:HGNC Symbol;Acc:HGNC:3447]
ENSG00000100650	ENSP00000452123;ENSP00000451088;ENSP00000377892;ENSP00000451391;ENSP00000452090;ENSP00000474409;ENSP00000452449;ENSP00000450918;ENSP00000452400	-1	0	SRSF5	serine/arginine-rich splicing factor 5 [Source:HGNC Symbol;Acc:HGNC:10787]
ENSG00000100664	ENSP00000453743;ENSP00000376477;ENSP00000216554;ENSP00000453396;ENSP00000453856;ENSP00000453633;ENSP00000453468;ENSP00000452883;ENSP00000452615;ENSP00000452636	-1	0	EIF5	eukaryotic translation initiation factor 5 [Source:HGNC Symbol;Acc:HGNC:3299]
ENSG00000100697	ENSP00000437256;ENSP00000435681;ENSP00000376783;ENSP00000343745;ENSP00000444719;ENSP00000451041;ENSP00000452556			DICER1	dicer 1, ribonuclease type III [Source:HGNC Symbol;Acc:HGNC:17098]
ENSG00000100714	ENSP00000216605;ENSP00000438588;ENSP00000450560;ENSP00000477199	-1	-1	MTHFD1	methylenetetrahydrofolate dehydrogenase (NADP+ dependent) 1, methenyltetrahydrofolate cyclohydrolase, formyltetrahydrofolate synthetase [Source:HGNC Symbol;Acc:HGNC:7432]
ENSG00000100722	ENSP00000377150;ENSP00000251038;ENSP00000450474;ENSP00000338002;ENSP00000451530;ENSP00000451489;ENSP00000450451;ENSP00000452210;ENSP00000451389;ENSP00000384682;ENSP00000451638;ENSP00000450917	0	0	ZC3H14	zinc finger CCCH-type containing 14 [Source:HGNC Symbol;Acc:HGNC:20509]
ENSG00000100726	ENSP00000262319;ENSP00000456383;ENSP00000457461	0	0	TELO2	telomere maintenance 2 [Source:HGNC Symbol;Acc:HGNC:29099]
ENSG00000100744	ENSP00000451384;ENSP00000451188;ENSP00000450420;ENSP00000412315;ENSP00000451820;ENSP00000451072			GSKIP	GSK3B interacting protein [Source:HGNC Symbol;Acc:HGNC:20343]
ENSG00000100749	ENSP00000216639;ENSP00000450820;ENSP00000451682			VRK1	vaccinia related kinase 1 [Source:HGNC Symbol;Acc:HGNC:12718]
ENSG00000100764	ENSP00000261303;ENSP00000445147;ENSP00000452049	0	0	PSMC1	proteasome 26S subunit, ATPase 1 [Source:HGNC Symbol;Acc:HGNC:9547]
ENSG00000100796	ENSP00000450883;ENSP00000450864;ENSP00000452596;ENSP00000450891;ENSP00000450473;ENSP00000452257;ENSP00000451939;ENSP00000450432;ENSP00000451841	-1	0	PPP4R3A	protein phosphatase 4 regulatory subunit 3A [Source:HGNC Symbol;Acc:HGNC:20219]
ENSG00000100804	ENSP00000355325;ENSP00000395206;ENSP00000451816	0	0	PSMB5	proteasome subunit beta 5 [Source:HGNC Symbol;Acc:HGNC:9542]
ENSG00000100811/ENSG00000179059	ENSP00000262238;ENSP00000452225;ENSP00000452140;ENSP00000483363;ENSP00000424662;ENSP00000317686			YY1/ZFP42
ENSG00000100813	ENSP00000474349;ENSP00000405677;ENSP00000262710;ENSP00000451328;ENSP00000380502;ENSP00000350073;ENSP00000345541;ENSP00000451138;ENSP00000451410;ENSP00000481955	-1	0	ACIN1	apoptotic chromatin condensation inducer 1 [Source:HGNC Symbol;Acc:HGNC:17066]
ENSG00000100823	ENSP00000451979;ENSP00000381111;ENSP00000216714;ENSP00000451327;ENSP00000452460;ENSP00000451170;ENSP00000452137;ENSP00000416414;ENSP00000452304;ENSP00000452418;ENSP00000451060;ENSP00000451491;ENSP00000450604	-1	-1	APEX1	APEX nuclease (multifunctional DNA repair enzyme) 1 [Source:HGNC Symbol;Acc:HGNC:587]
ENSG00000100836/ENSG00000258643/ENSG00000205022	ENSP00000380446;ENSP00000216727;ENSP00000452479;ENSP00000451320;ENSP00000450724;ENSP00000451970;ENSP00000451592;ENSP00000405259;ENSP00000408598	-1	-1	PABPN1/BCL2L2-PABPN1/PABPN1L
ENSG00000100883	ENSP00000451818;ENSP00000216774;ENSP00000440629;ENSP00000451775;ENSP00000451647;ENSP00000451037;ENSP00000486764;ENSP00000451313	-1	-1	SRP54	signal recognition particle 54kDa [Source:HGNC Symbol;Acc:HGNC:11301]
ENSG00000100889	ENSP00000216780;ENSP00000454011;ENSP00000441826;ENSP00000453656;ENSP00000453444;ENSP00000380171;ENSP00000453528;ENSP00000453998;ENSP00000453751;ENSP00000453791			PCK2	phosphoenolpyruvate carboxykinase 2 (mitochondrial) [Source:HGNC Symbol;Acc:HGNC:8725]
ENSG00000100902	ENSP00000261479;ENSP00000452603;ENSP00000450528;ENSP00000451254;ENSP00000444844;ENSP00000485817;ENSP00000451432;ENSP00000479620;ENSP00000452566;ENSP00000451958;ENSP00000485776;ENSP00000450844;ENSP00000451171	0	0	PSMA6	proteasome subunit alpha 6 [Source:HGNC Symbol;Acc:HGNC:9535]
ENSG00000100911	ENSP00000216802;ENSP00000484569;ENSP00000453487;ENSP00000452940;ENSP00000485798;ENSP00000453195;ENSP00000453161	0	0	PSME2	proteasome activator subunit 2 [Source:HGNC Symbol;Acc:HGNC:9569]
ENSG00000100934	ENSP00000445393;ENSP00000306881;ENSP00000444193;ENSP00000451999;ENSP00000447489;ENSP00000451230;ENSP00000450819;ENSP00000452575;ENSP00000486142;ENSP00000451924;ENSP00000452390	1	1	SEC23A	Sec23 homolog A, COPII coat complex component [Source:HGNC Symbol;Acc:HGNC:10701]
ENSG00000100938/ENSG00000137198	ENSP00000453537;ENSP00000480342;ENSP00000453299;ENSP00000382369;ENSP00000347449;ENSP00000334409;ENSP00000405743;ENSP00000453355;ENSP00000392859;ENSP00000454038;ENSP00000452617;ENSP00000452683;ENSP00000453139;ENSP00000453833;ENSP00000453772;ENSP00000454138;ENSP00000454009;ENSP00000453714;ENSP00000453761;ENSP00000453560;ENSP00000452670;ENSP00000453594;ENSP00000453079;ENSP00000452766;ENSP00000452840…	1	1	GMPR2/GMPR
ENSG00000100941	ENSP00000216832;ENSP00000452318;ENSP00000452217	-1	-1	PNN	pinin, desmosome associated protein [Source:HGNC Symbol;Acc:HGNC:9162]
ENSG00000100949	ENSP00000382341;ENSP00000216840;ENSP00000453890;ENSP00000453207;ENSP00000453201;ENSP00000453001;ENSP00000453596;ENSP00000452890	1	1	RABGGTA	Rab geranylgeranyltransferase, alpha subunit [Source:HGNC Symbol;Acc:HGNC:9795]
ENSG00000100983	ENSP00000216951;ENSP00000407517	1	1	GSS	glutathione synthetase [Source:HGNC Symbol;Acc:HGNC:4624]
ENSG00000100994	ENSP00000216962;ENSP00000395451	1	1	PYGB	phosphorylase, glycogen; brain [Source:HGNC Symbol;Acc:HGNC:9723]
ENSG00000101003	ENSP00000262460			GINS1	GINS complex subunit 1 (Psf1 homolog) [Source:HGNC Symbol;Acc:HGNC:28980]
ENSG00000101040	ENSP00000418210;ENSP00000262975;ENSP00000420095;ENSP00000439800;ENSP00000335537;ENSP00000396725;ENSP00000348246;ENSP00000482048;ENSP00000418495;ENSP00000361093;ENSP00000354166;ENSP00000312237;ENSP00000479806;ENSP00000379577;ENSP00000392964;ENSP00000443086;ENSP00000479197;ENSP00000413727	-1	-1	ZMYND8	zinc finger, MYND-type containing 8 [Source:HGNC Symbol;Acc:HGNC:9397]
ENSG00000101079	ENSP00000352703;ENSP00000345292;ENSP00000362878;ENSP00000362909;ENSP00000416636	1	1	NDRG3	NDRG family member 3 [Source:HGNC Symbol;Acc:HGNC:14462]
ENSG00000101109	ENSP00000361892;ENSP00000361887;ENSP00000443514;ENSP00000482076	0	0	STK4	serine/threonine kinase 4 [Source:HGNC Symbol;Acc:HGNC:11408]
ENSG00000101115	ENSP00000217086;ENSP00000379319;ENSP00000360594			SALL4	spalt-like transcription factor 4 [Source:HGNC Symbol;Acc:HGNC:15924]
ENSG00000101126	ENSP00000483881;ENSP00000379349;ENSP00000379346;ENSP00000360662;ENSP00000342905;ENSP00000436181	-1	0	ADNP	activity-dependent neuroprotector homeobox [Source:HGNC Symbol;Acc:HGNC:15766]
ENSG00000101132	ENSP00000360473;ENSP00000432441	0	0	PFDN4	prefoldin subunit 4 [Source:HGNC Symbol;Acc:HGNC:8868]
ENSG00000101138	ENSP00000217109;ENSP00000409035;ENSP00000387968;ENSP00000405171	-1	0	CSTF1	cleavage stimulation factor, 3' pre-RNA, subunit 1 [Source:HGNC Symbol;Acc:HGNC:2483]
ENSG00000101146	ENSP00000379182;ENSP00000379181;ENSP00000360286;ENSP00000432609;ENSP00000432698;ENSP00000393264;ENSP00000392097;ENSP00000402924	-1	1	RAE1	ribonucleic acid export 1 [Source:HGNC Symbol;Acc:HGNC:9828]
ENSG00000101150	ENSP00000343547;ENSP00000344647;ENSP00000217121;ENSP00000482024	-1	-1	TPD52L2	tumor protein D52-like 2 [Source:HGNC Symbol;Acc:HGNC:12007]
ENSG00000101150	ENSP00000343554;ENSP00000351350;ENSP00000340006;ENSP00000358943;ENSP00000482370			TPD52L2	tumor protein D52-like 2 [Source:HGNC Symbol;Acc:HGNC:12007]
ENSG00000101152	ENSP00000434744;ENSP00000354111			DNAJC5	DnaJ heat shock protein family (Hsp40) member C5 [Source:HGNC Symbol;Acc:HGNC:16235]
ENSG00000101158	ENSP00000436783;ENSP00000473290;ENSP00000342300	0	0	NELFCD	negative elongation factor complex member C/D [Source:HGNC Symbol;Acc:HGNC:15934]
ENSG00000101160	ENSP00000217131	0	0	CTSZ	cathepsin Z [Source:HGNC Symbol;Acc:HGNC:2547]
ENSG00000101161	ENSP00000266079	-1	-1	PRPF6	pre-mRNA processing factor 6 [Source:HGNC Symbol;Acc:HGNC:15860]
ENSG00000101182/ENSG00000154611	ENSP00000359910;ENSP00000359898;ENSP00000359895;ENSP00000397047;ENSP00000345584;ENSP00000409284;ENSP00000311121;ENSP00000482057;ENSP00000440327	0	0	PSMA7/PSMA8
ENSG00000101191	ENSP00000378752;ENSP00000266070;ENSP00000378749;ENSP00000359391;ENSP00000359397;ENSP00000359394;ENSP00000346692			DIDO1	death inducer-obliterator 1 [Source:HGNC Symbol;Acc:HGNC:2680]
ENSG00000101193	ENSP00000266069	0	0	GID8	GID complex subunit 8 [Source:HGNC Symbol;Acc:HGNC:15857]
ENSG00000101199	ENSP00000359306;ENSP00000314615;ENSP00000430500;ENSP00000447037;ENSP00000449800;ENSP00000359298;ENSP00000430929;ENSP00000429674;ENSP00000443716;ENSP00000429770;ENSP00000449515;ENSP00000428355;ENSP00000427717	0	0	ARFGAP1	ADP ribosylation factor GTPase activating protein 1 [Source:HGNC Symbol;Acc:HGNC:15852]
ENSG00000101210	ENSP00000298049;ENSP00000217182			EEF1A2	eukaryotic translation elongation factor 1 alpha 2 [Source:HGNC Symbol;Acc:HGNC:3192]
ENSG00000101220	ENSP00000217195;ENSP00000382580;ENSP00000369097;ENSP00000382591	0	-1	C20orf27	chromosome 20 open reading frame 27 [Source:HGNC Symbol;Acc:HGNC:15873]
ENSG00000101266/ENSG00000254598	ENSP00000383086;ENSP00000339247;ENSP00000217244;ENSP00000479630;ENSP00000473553;ENSP00000383076;ENSP00000481572;ENSP00000476547;ENSP00000476486;ENSP00000477147	1	1	CSNK2A1/CSNK2A3
ENSG00000101310	ENSP00000366695;ENSP00000366685;ENSP00000338844;ENSP00000262544;ENSP00000409882;ENSP00000403971	-1	-1	SEC23B	Sec23 homolog B, COPII coat complex component [Source:HGNC Symbol;Acc:HGNC:10702]
ENSG00000101335	ENSP00000279022;ENSP00000217313			MYL9	myosin light chain 9 [Source:HGNC Symbol;Acc:HGNC:15754]
ENSG00000101346	ENSP00000364902;ENSP00000364882	1	0	POFUT1	protein O-fucosyltransferase 1 [Source:HGNC Symbol;Acc:HGNC:14988]
ENSG00000101347	ENSP00000262878	0	0	SAMHD1	SAM domain and HD domain 1 [Source:HGNC Symbol;Acc:HGNC:15925]
ENSG00000101361	ENSP00000370589;ENSP00000388497;ENSP00000434317;ENSP00000403199	-1	-1	NOP56	NOP56 ribonucleoprotein [Source:HGNC Symbol;Acc:HGNC:15911]
ENSG00000101367	ENSP00000364721	1	1	MAPRE1	microtubule associated protein RP/EB family member 1 [Source:HGNC Symbol;Acc:HGNC:6890]
ENSG00000101413	ENSP00000362532;ENSP00000433947;ENSP00000416420;ENSP00000436816;ENSP00000484897;ENSP00000478724	1	1	RPRD1B	regulation of nuclear pre-mRNA domain containing 1B [Source:HGNC Symbol;Acc:HGNC:16209]
ENSG00000101421/ENSG00000164695	ENSP00000217402;ENSP00000297265	1	1	CHMP4B/CHMP4C
ENSG00000101444	ENSP00000217426;ENSP00000442820	-1	-1	AHCY	adenosylhomocysteinase [Source:HGNC Symbol;Acc:HGNC:343]
ENSG00000101460	ENSP00000380821;ENSP00000353886;ENSP00000363970			MAP1LC3A	microtubule associated protein 1 light chain 3 alpha [Source:HGNC Symbol;Acc:HGNC:6838]
ENSG00000101474	ENSP00000217456;ENSP00000395874	1	1	APMAP	adipocyte plasma membrane associated protein [Source:HGNC Symbol;Acc:HGNC:13238]
ENSG00000101557	ENSP00000261601;ENSP00000464447;ENSP00000373083;ENSP00000383125;ENSP00000463891;ENSP00000462315	-1	-1	USP14	ubiquitin specific peptidase 14 (tRNA-guanine transglycosylase) [Source:HGNC Symbol;Acc:HGNC:12612]
ENSG00000101558	ENSP00000382880;ENSP00000345656;ENSP00000463155	1	1	VAPA	VAMP associated protein A [Source:HGNC Symbol;Acc:HGNC:12648]
ENSG00000101596	ENSP00000326603;ENSP00000463049;ENSP00000464684;ENSP00000462050;ENSP00000463036	-1	0	SMCHD1	structural maintenance of chromosomes flexible hinge domain containing 1 [Source:HGNC Symbol;Acc:HGNC:29090]
ENSG00000101608	ENSP00000463614;ENSP00000462171;ENSP00000441231;ENSP00000217652;ENSP00000464359;ENSP00000463009	0	1	MYL12A	myosin light chain 12A [Source:HGNC Symbol;Acc:HGNC:16701]
ENSG00000101654	ENSP00000466252;ENSP00000446426;ENSP00000372804;ENSP00000262173;ENSP00000466111;ENSP00000467171;ENSP00000467475;ENSP00000468261	0	0	RNMT	RNA (guanine-7-) methyltransferase [Source:HGNC Symbol;Acc:HGNC:10075]
ENSG00000101680	ENSP00000374309	0	1	LAMA1	laminin subunit alpha 1 [Source:HGNC Symbol;Acc:HGNC:6481]
ENSG00000101751	ENSP00000462681;ENSP00000462664;ENSP00000461983;ENSP00000463071;ENSP00000385196;ENSP00000217800;ENSP00000464025			POLI	polymerase (DNA directed) iota [Source:HGNC Symbol;Acc:HGNC:9182]
ENSG00000101811	ENSP00000362063;ENSP00000387996;ENSP00000432060;ENSP00000415705	-1	0	CSTF2	cleavage stimulation factor, 3' pre-RNA, subunit 2 [Source:HGNC Symbol;Acc:HGNC:2484]
ENSG00000101843	ENSP00000217958;ENSP00000345963;ENSP00000361369;ENSP00000354906;ENSP00000361370	0	1	PSMD10	proteasome 26S subunit, non-ATPase 10 [Source:HGNC Symbol;Acc:HGNC:9555]
ENSG00000101856	ENSP00000217971;ENSP00000442821	1	1	PGRMC1	progesterone receptor membrane component 1 [Source:HGNC Symbol;Acc:HGNC:16090]
ENSG00000101868	ENSP00000368349;ENSP00000368358;ENSP00000478401			POLA1	polymerase (DNA directed), alpha 1, catalytic subunit [Source:HGNC Symbol;Acc:HGNC:9173]
ENSG00000101911	ENSP00000370043;ENSP00000381504;ENSP00000418911;ENSP00000419380;ENSP00000370038	0	0	PRPS2	phosphoribosyl pyrophosphate synthetase 2 [Source:HGNC Symbol;Acc:HGNC:9465]
ENSG00000101972/ENSG00000066923	ENSP00000360202;ENSP00000360199;ENSP00000360186;ENSP00000360187;ENSP00000218089;ENSP00000397265;ENSP00000405874;ENSP00000415103;ENSP00000392118;ENSP00000484098;ENSP00000377586;ENSP00000400359;ENSP00000319318;ENSP00000477973;ENSP00000397067	-1	0	STAG2/STAG3
ENSG00000101997	ENSP00000365401			CCDC22	coiled-coil domain containing 22 [Source:HGNC Symbol;Acc:HGNC:28909]
ENSG00000102003	ENSP00000418169;ENSP00000263233;ENSP00000418387			SYP	synaptophysin [Source:HGNC Symbol;Acc:HGNC:11506]
ENSG00000102024	ENSP00000445339;ENSP00000348163;ENSP00000475900;ENSP00000487343;ENSP00000420458;ENSP00000419051	-1	-1	PLS3	plastin 3 [Source:HGNC Symbol;Acc:HGNC:9091]
ENSG00000102030/ENSG00000156269	ENSP00000417763;ENSP00000359026;ENSP00000359028;ENSP00000359032;ENSP00000377315;ENSP00000413668;ENSP00000286794;ENSP00000422022	-1	0	NAA10/NAA11
ENSG00000102038	ENSP00000360163;ENSP00000360162;ENSP00000360164			SMARCA1	SWI/SNF related, matrix associated, actin dependent regulator of chromatin, subfamily a, member 1 [Source:HGNC Symbol;Acc:HGNC:11097]
ENSG00000102054	ENSP00000369427;ENSP00000369424;ENSP00000386068;ENSP00000392714;ENSP00000402796;ENSP00000417791;ENSP00000415747	-1	0	RBBP7	retinoblastoma binding protein 7 [Source:HGNC Symbol;Acc:HGNC:9890]
ENSG00000102081	ENSP00000359501;ENSP00000359508;ENSP00000395923;ENSP00000359506;ENSP00000413764;ENSP00000218200;ENSP00000481058;ENSP00000359502;ENSP00000477839;ENSP00000355115;ENSP00000481474;ENSP00000480450	1	0	FMR1	fragile X mental retardation 1 [Source:HGNC Symbol;Acc:HGNC:3775]
ENSG00000102103	ENSP00000391759;ENSP00000379985;ENSP00000365747;ENSP00000218224;ENSP00000365750;ENSP00000247140;ENSP00000414861;ENSP00000393013	0	0	PQBP1	polyglutamine binding protein 1 [Source:HGNC Symbol;Acc:HGNC:9330]
ENSG00000102109/ENSG00000125810	ENSP00000218230;ENSP00000246006			PCSK1N/CD93
ENSG00000102119	ENSP00000358857;ENSP00000358850			EMD	emerin [Source:HGNC Symbol;Acc:HGNC:3331]
ENSG00000102144/ENSG00000170950	ENSP00000362413;ENSP00000305995	-1	-1	PGK1/PGK2
ENSG00000102172	ENSP00000385746;ENSP00000368714;ENSP00000407366	0	1	SMS	spermine synthase [Source:HGNC Symbol;Acc:HGNC:11123]
ENSG00000102178	ENSP00000358674;ENSP00000358667;ENSP00000397223	1	0	UBL4A	ubiquitin like 4A [Source:HGNC Symbol;Acc:HGNC:12505]
ENSG00000102181	ENSP00000347275;ENSP00000417697;ENSP00000359403;ENSP00000480322;ENSP00000394858;ENSP00000391821			CD99L2	CD99 molecule like 2 [Source:HGNC Symbol;Acc:HGNC:18237]
ENSG00000102189	ENSP00000317955	1	1	EEA1	early endosome antigen 1 [Source:HGNC Symbol;Acc:HGNC:3185]
ENSG00000102218	ENSP00000218340			RP2	retinitis pigmentosa 2 (X-linked recessive) [Source:HGNC Symbol;Acc:HGNC:10274]
ENSG00000102226	ENSP00000366311;ENSP00000218348;ENSP00000366279	1	1	USP11	ubiquitin specific peptidase 11 [Source:HGNC Symbol;Acc:HGNC:12609]
ENSG00000102241	ENSP00000442699;ENSP00000218364;ENSP00000412420;ENSP00000411381	-1	0	HTATSF1	HIV-1 Tat specific factor 1 [Source:HGNC Symbol;Acc:HGNC:5276]
ENSG00000102271/ENSG00000109790	ENSP00000362211;ENSP00000362206;ENSP00000423080;ENSP00000261426;ENSP00000261425;ENSP00000423897;ENSP00000371355			KLHL4/KLHL5
ENSG00000102309	ENSP00000362773;ENSP00000394066;ENSP00000218432;ENSP00000421676;ENSP00000402330;ENSP00000409154	-1	-1	PIN4	peptidylprolyl cis/trans isomerase, NIMA-interacting 4 [Source:HGNC Symbol;Acc:HGNC:8992]
ENSG00000102316/ENSG00000067445	ENSP00000379526;ENSP00000364209;ENSP00000364198;ENSP00000364193;ENSP00000218439;ENSP00000336962;ENSP00000486563;ENSP00000364200;ENSP00000382641;ENSP00000483142;ENSP00000404794;ENSP00000364162;ENSP00000318278;ENSP00000405126;ENSP00000364181;ENSP00000173898	-1	-1	MAGED2/TRO
ENSG00000102317	ENSP00000365950;ENSP00000365946	0	1	RBM3	RNA binding motif (RNP1, RRM) protein 3 [Source:HGNC Symbol;Acc:HGNC:9900]
ENSG00000102390	ENSP00000362456;ENSP00000362455	0	-1	PBDC1	polysaccharide biosynthesis domain containing 1 [Source:HGNC Symbol;Acc:HGNC:28790]
ENSG00000102393	ENSP00000218516;ENSP00000476935	1	-1	GLA	galactosidase alpha [Source:HGNC Symbol;Acc:HGNC:4296]
ENSG00000102572	ENSP00000380651;ENSP00000442539;ENSP00000365730;ENSP00000402764;ENSP00000365737;ENSP00000402810	0	0	STK24	serine/threonine kinase 24 [Source:HGNC Symbol;Acc:HGNC:11403]
ENSG00000102580	ENSP00000365991;ENSP00000473631	1	1	DNAJC3	DnaJ heat shock protein family (Hsp40) member C3 [Source:HGNC Symbol;Acc:HGNC:9439]
ENSG00000102606	ENSP00000397068;ENSP00000364888;ENSP00000218789;ENSP00000364875;ENSP00000418067;ENSP00000417596;ENSP00000418235;ENSP00000420592;ENSP00000406732;ENSP00000445384;ENSP00000418043	0	0	ARHGEF7	Rho guanine nucleotide exchange factor 7 [Source:HGNC Symbol;Acc:HGNC:15607]
ENSG00000102753	ENSP00000261667;ENSP00000393869	0	0	KPNA3	karyopherin alpha 3 (importin alpha 4) [Source:HGNC Symbol;Acc:HGNC:6396]
ENSG00000102781	ENSP00000369991;ENSP00000369989;ENSP00000407792;ENSP00000397776			KATNAL1	katanin p60 subunit A-like 1 [Source:HGNC Symbol;Acc:HGNC:28361]
ENSG00000102804	ENSP00000397435;ENSP00000261489;ENSP00000483407;ENSP00000481585;ENSP00000437414;ENSP00000418739	1	1	TSC22D1	TSC22 domain family member 1 [Source:HGNC Symbol;Acc:HGNC:16826]
ENSG00000102805	ENSP00000479547;ENSP00000366673;ENSP00000482959			CLN5	ceroid-lipofuscinosis, neuronal 5 [Source:HGNC Symbol;Acc:HGNC:2076]
ENSG00000102879	ENSP00000455552;ENSP00000219150;ENSP00000456457;ENSP00000457332;ENSP00000456266;ENSP00000454752;ENSP00000457509;ENSP00000456756			CORO1A	coronin, actin binding protein, 1A [Source:HGNC Symbol;Acc:HGNC:2252]
ENSG00000102882	ENSP00000263025;ENSP00000378628;ENSP00000327293;ENSP00000432479;ENSP00000378625;ENSP00000433746;ENSP00000378626;ENSP00000432742;ENSP00000436772;ENSP00000432292			MAPK3	mitogen-activated protein kinase 3 [Source:HGNC Symbol;Acc:HGNC:6877]
ENSG00000102898	ENSP00000457989;ENSP00000457022;ENSP00000219169;ENSP00000456428	1	1	NUTF2	nuclear transport factor 2 [Source:HGNC Symbol;Acc:HGNC:13722]
ENSG00000102900	ENSP00000310668;ENSP00000458101;ENSP00000458039;ENSP00000440235;ENSP00000456264;ENSP00000454285;ENSP00000457902;ENSP00000455230;ENSP00000454935;ENSP00000455210;ENSP00000454587;ENSP00000458078;ENSP00000457907;ENSP00000456196;ENSP00000454844	-1	-1	NUP93	nucleoporin 93kDa [Source:HGNC Symbol;Acc:HGNC:28958]
ENSG00000102931	ENSP00000219204;ENSP00000457465;ENSP00000454237			ARL2BP	ADP ribosylation factor like GTPase 2 binding protein [Source:HGNC Symbol;Acc:HGNC:17146]
ENSG00000102935	ENSP00000455061;ENSP00000442321;ENSP00000457928;ENSP00000457664;ENSP00000455588;ENSP00000455426;ENSP00000262383	0	0	ZNF423	zinc finger protein 423 [Source:HGNC Symbol;Acc:HGNC:16762]
ENSG00000102978	ENSP00000219252;ENSP00000456367	0	0	POLR2C	polymerase (RNA) II (DNA directed) polypeptide C, 33kDa [Source:HGNC Symbol;Acc:HGNC:9189]
ENSG00000102996	ENSP00000219271;ENSP00000457084			MMP15	matrix metallopeptidase 15 [Source:HGNC Symbol;Acc:HGNC:7161]
ENSG00000103018	ENSP00000308430;ENSP00000457848;ENSP00000423679;ENSP00000421492;ENSP00000464102	0	0	CYB5B	cytochrome b5 type B (outer mitochondrial membrane) [Source:HGNC Symbol;Acc:HGNC:24374]
ENSG00000103024	ENSP00000219302;ENSP00000455435;ENSP00000455271;ENSP00000454498			NME3	NME/NM23 nucleoside diphosphate kinase 3 [Source:HGNC Symbol;Acc:HGNC:7851]
ENSG00000103034	ENSP00000377820;ENSP00000258187;ENSP00000454410;ENSP00000456338;ENSP00000349193;ENSP00000377823;ENSP00000457119;ENSP00000455806;ENSP00000458113;ENSP00000455324;ENSP00000456400;ENSP00000454693;ENSP00000454509;ENSP00000456135;ENSP00000454956;ENSP00000455421;ENSP00000454745;ENSP00000454893;ENSP00000454216;ENSP00000454767;ENSP00000455465;ENSP00000454811;ENSP00000456641;ENSP00000457435;ENSP00000457413…			NDRG4	NDRG family member 4 [Source:HGNC Symbol;Acc:HGNC:14466]
ENSG00000103035	ENSP00000219313;ENSP00000454999;ENSP00000457244;ENSP00000455953	0	0	PSMD7	proteasome 26S subunit, non-ATPase 7 [Source:HGNC Symbol;Acc:HGNC:9565]
ENSG00000103043	ENSP00000261776;ENSP00000457809;ENSP00000455731;ENSP00000439284;ENSP00000477536;ENSP00000454650	1	0	VAC14	Vac14 homolog (S. cerevisiae) [Source:HGNC Symbol;Acc:HGNC:25507]
ENSG00000103051	ENSP00000377236;ENSP00000315775;ENSP00000432802;ENSP00000454573;ENSP00000461912;ENSP00000456653;ENSP00000434160;ENSP00000463732;ENSP00000455693	0	0	COG4	component of oligomeric golgi complex 4 [Source:HGNC Symbol;Acc:HGNC:18620]
ENSG00000103066	ENSP00000219345;ENSP00000454557;ENSP00000454227;ENSP00000457034;ENSP00000455461;ENSP00000394197;ENSP00000393610			PLA2G15	phospholipase A2 group XV [Source:HGNC Symbol;Acc:HGNC:17163]
ENSG00000103121	ENSP00000456841;ENSP00000455723;ENSP00000455457;ENSP00000219400;ENSP00000455404;ENSP00000454240;ENSP00000457938;ENSP00000454938;ENSP00000454396;ENSP00000487053;ENSP00000457106;ENSP00000455880;ENSP00000454658;ENSP00000456177;ENSP00000455177;ENSP00000454709			CMC2	C-x(9)-C motif containing 2 [Source:HGNC Symbol;Acc:HGNC:24447]
ENSG00000103154	ENSP00000307449;ENSP00000457354;ENSP00000455322;ENSP00000455713			NECAB2	N-terminal EF-hand calcium binding protein 2 [Source:HGNC Symbol;Acc:HGNC:23746]
ENSG00000103160	ENSP00000219439;ENSP00000407437;ENSP00000455797;ENSP00000457026	1	0	HSDL1	hydroxysteroid dehydrogenase like 1 [Source:HGNC Symbol;Acc:HGNC:16475]
ENSG00000103187	ENSP00000262428;ENSP00000457033	1	1	COTL1	coactosin-like F-actin binding protein 1 [Source:HGNC Symbol;Acc:HGNC:18304]
ENSG00000103194	ENSP00000219473;ENSP00000457411;ENSP00000462762;ENSP00000455865;ENSP00000454751;ENSP00000458089;ENSP00000455712;ENSP00000454987;ENSP00000454902;ENSP00000445589	-1	-1	USP10	ubiquitin specific peptidase 10 [Source:HGNC Symbol;Acc:HGNC:12608]
ENSG00000103197	ENSP00000384468;ENSP00000454487;ENSP00000344383;ENSP00000219476;ENSP00000399232;ENSP00000371978;ENSP00000455817;ENSP00000406980;ENSP00000460310			TSC2	tuberous sclerosis 2 [Source:HGNC Symbol;Acc:HGNC:12363]
ENSG00000103202	ENSP00000219479;ENSP00000372398;ENSP00000395605;ENSP00000405925;ENSP00000479681;ENSP00000479996;ENSP00000389048;ENSP00000380834;ENSP00000406317	0	-1	NME4	NME/NM23 nucleoside diphosphate kinase 4 [Source:HGNC Symbol;Acc:HGNC:7852]
ENSG00000103257/ENSG00000155465/ENSG00000103064	ENSP00000261622;ENSP00000451026;ENSP00000454323;ENSP00000452083;ENSP00000451881;ENSP00000380666;ENSP00000380663;ENSP00000380662;ENSP00000285850;ENSP00000455064;ENSP00000219343			SLC7A5/SLC7A7/SLC7A6
ENSG00000103266	ENSP00000219548;ENSP00000457228;ENSP00000456875;ENSP00000457090;ENSP00000457583;ENSP00000456591	1	1	STUB1	STIP1 homology and U-box containing protein 1, E3 ubiquitin protein ligase [Source:HGNC Symbol;Acc:HGNC:11427]
ENSG00000103274/NA	ENSP00000409654;ENSP00000283027;ENSP00000461746;REV__ENSP00000429315	0	1	NUBP1/NA
ENSG00000103275	ENSP00000455893;ENSP00000457064;ENSP00000385009;ENSP00000384568;ENSP00000380650;ENSP00000380649;ENSP00000348056;ENSP00000324897;ENSP00000384361;ENSP00000455252;ENSP00000456188	0	1	UBE2I	ubiquitin conjugating enzyme E2I [Source:HGNC Symbol;Acc:HGNC:12485]
ENSG00000103342	ENSP00000408399;ENSP00000398131;ENSP00000454351;ENSP00000399539;ENSP00000456057;ENSP00000456897	0	0	GSPT1	G1 to S phase transition 1 [Source:HGNC Symbol;Acc:HGNC:4621]
ENSG00000103353	ENSP00000456292;ENSP00000379217;ENSP00000457713	0	0	UBFD1	ubiquitin family domain containing 1 [Source:HGNC Symbol;Acc:HGNC:30565]
ENSG00000103363	ENSP00000262306;ENSP00000386652;ENSP00000387189;ENSP00000458213;ENSP00000458443	1	1	TCEB2	transcription elongation factor B (SIII), polypeptide 2 (18kDa, elongin B) [Source:HGNC Symbol;Acc:HGNC:11619]
ENSG00000103365/ENSG00000125447	ENSP00000311962;ENSP00000454455;ENSP00000481953;ENSP00000455331	-1	-1	GGA2/GGA3
ENSG00000103381	ENSP00000371193;ENSP00000411127;ENSP00000261660	1	1	CPPED1	calcineurin-like phosphoesterase domain containing 1 [Source:HGNC Symbol;Acc:HGNC:25632]
ENSG00000103485/ENSG00000277669	ENSP00000378782;ENSP00000404873;ENSP00000455183			QPRT/NA
ENSG00000103490	ENSP00000247470;ENSP00000340441;ENSP00000455141			PYCARD	PYD and CARD domain containing [Source:HGNC Symbol;Acc:HGNC:16608]
ENSG00000103495	ENSP00000443956;ENSP00000313362;ENSP00000219782;ENSP00000460057;ENSP00000480440;ENSP00000455794;ENSP00000455913;ENSP00000460877;ENSP00000455473;ENSP00000461630;ENSP00000458201;ENSP00000455726			MAZ	MYC-associated zinc finger protein (purine-binding transcription factor) [Source:HGNC Symbol;Acc:HGNC:6914]
ENSG00000103496	ENSP00000317714;ENSP00000378447;ENSP00000390788;ENSP00000480544;ENSP00000454841;ENSP00000454419	0	0	STX4	syntaxin 4 [Source:HGNC Symbol;Acc:HGNC:11439]
ENSG00000103544	ENSP00000395973;ENSP00000442468;ENSP00000400815;ENSP00000251143;ENSP00000398009;ENSP00000458116;ENSP00000457973;ENSP00000455045;ENSP00000438557;ENSP00000457190;ENSP00000456425;ENSP00000459108;ENSP00000457779;ENSP00000438852			C16orf62	chromosome 16 open reading frame 62 [Source:HGNC Symbol;Acc:HGNC:24641]
ENSG00000103549	ENSP00000325677;ENSP00000455180;ENSP00000350563;ENSP00000477937;ENSP00000456538;ENSP00000455678;ENSP00000457697;ENSP00000460142	-1	0	RNF40	ring finger protein 40, E3 ubiquitin protein ligase [Source:HGNC Symbol;Acc:HGNC:16867]
ENSG00000103550	ENSP00000219837;ENSP00000455369;ENSP00000455015;ENSP00000454329			KNOP1	lysine-rich nucleolar protein 1 [Source:HGNC Symbol;Acc:HGNC:34404]
ENSG00000103647	ENSP00000446250;ENSP00000443819;ENSP00000261861;ENSP00000454783			CORO2B	coronin, actin binding protein, 2B [Source:HGNC Symbol;Acc:HGNC:2256]
ENSG00000103653/ENSG00000007264	ENSP00000454906;ENSP00000414764;ENSP00000220003;ENSP00000457714;ENSP00000454640;ENSP00000457497;ENSP00000467006;ENSP00000468576;ENSP00000378481;ENSP00000468030;ENSP00000308734;ENSP00000483213;ENSP00000378485;ENSP00000478847	1	1	CSK/MATK
ENSG00000103723	ENSP00000479229;ENSP00000261722;ENSP00000440984;ENSP00000438721;ENSP00000441961;ENSP00000440719			AP3B2	adaptor related protein complex 3, beta 2 subunit [Source:HGNC Symbol;Acc:HGNC:567]
ENSG00000103769/ENSG00000185236	ENSP00000261890;ENSP00000456420;ENSP00000454381;ENSP00000471148;ENSP00000456638;ENSP00000455567;ENSP00000454673;ENSP00000473042;ENSP00000472473	1	0	RAB11A/RAB11B
ENSG00000103855	ENSP00000441087;ENSP00000452736;ENSP00000320084;ENSP00000453014;ENSP00000454940;ENSP00000320058;ENSP00000452649;ENSP00000452669;ENSP00000453842;ENSP00000455366;ENSP00000453336;ENSP00000453907	1	1	CD276	CD276 molecule [Source:HGNC Symbol;Acc:HGNC:19137]
ENSG00000103876	ENSP00000453347;ENSP00000385080;ENSP00000261755;ENSP00000454271;ENSP00000453152;ENSP00000454952	1	0	FAH	fumarylacetoacetate hydrolase (fumarylacetoacetase) [Source:HGNC Symbol;Acc:HGNC:3579]
ENSG00000103932	ENSP00000306123;ENSP00000455363;ENSP00000456207;ENSP00000457203;ENSP00000455381;ENSP00000455527			RPAP1	RNA polymerase II associated protein 1 [Source:HGNC Symbol;Acc:HGNC:24567]
ENSG00000103966/ENSG00000024422	ENSP00000220325;ENSP00000478504;ENSP00000439036	-1	-1	EHD4/EHD2
ENSG00000103978	ENSP00000405379;ENSP00000374484;ENSP00000305894;ENSP00000454278;ENSP00000456940;ENSP00000457874;ENSP00000455343;ENSP00000454539			TMEM87A	transmembrane protein 87A [Source:HGNC Symbol;Acc:HGNC:24522]
ENSG00000104093	ENSP00000251076;ENSP00000441858;ENSP00000400855;ENSP00000453267;ENSP00000453454			DMXL2	Dmx-like 2 [Source:HGNC Symbol;Acc:HGNC:2938]
ENSG00000104131	ENSP00000261868;ENSP00000414548;ENSP00000440221;ENSP00000443563;ENSP00000453282	0	0	EIF3J	eukaryotic translation initiation factor 3 subunit J [Source:HGNC Symbol;Acc:HGNC:3270]
ENSG00000104142	ENSP00000220509;ENSP00000453555;ENSP00000453265	1	1	VPS18	VPS18, CORVET/HOPS core subunit [Source:HGNC Symbol;Acc:HGNC:15972]
ENSG00000104147	ENSP00000220514;ENSP00000452851			OIP5	Opa interacting protein 5 [Source:HGNC Symbol;Acc:HGNC:20300]
ENSG00000104177	ENSP00000267836;ENSP00000453830;ENSP00000480281	1	1	MYEF2	myelin expression factor 2 [Source:HGNC Symbol;Acc:HGNC:17940]
ENSG00000104267	ENSP00000285379;ENSP00000428443;ENSP00000428947			CA2	carbonic anhydrase II [Source:HGNC Symbol;Acc:HGNC:1373]
ENSG00000104299	ENSP00000398208;ENSP00000429065;ENSP00000427952;ENSP00000430943;ENSP00000427789;ENSP00000429539;ENSP00000428135;ENSP00000429188;ENSP00000429691			INTS9	integrator complex subunit 9 [Source:HGNC Symbol;Acc:HGNC:25592]
ENSG00000104320	ENSP00000265433;ENSP00000386924;ENSP00000430983;ENSP00000428252;ENSP00000379551;ENSP00000484487;ENSP00000428717			NBN	nibrin [Source:HGNC Symbol;Acc:HGNC:7652]
ENSG00000104324	ENSP00000220763;ENSP00000429146;ENSP00000429934;ENSP00000431024;ENSP00000431114			CPQ	carboxypeptidase Q [Source:HGNC Symbol;Acc:HGNC:16910]
ENSG00000104325	ENSP00000429779;ENSP00000220764;ENSP00000430561;ENSP00000427936;ENSP00000429096;ENSP00000430759;ENSP00000428162	1	1	DECR1	2,4-dienoyl-CoA reductase 1, mitochondrial [Source:HGNC Symbol;Acc:HGNC:2753]
ENSG00000104327	ENSP00000265431;ENSP00000429602;ENSP00000429246;ENSP00000430281	1	1	CALB1	calbindin 1 [Source:HGNC Symbol;Acc:HGNC:1434]
ENSG00000104331	ENSP00000262644;ENSP00000430185			IMPAD1	inositol monophosphatase domain containing 1 [Source:HGNC Symbol;Acc:HGNC:26019]
ENSG00000104332	ENSP00000220772;ENSP00000369174			SFRP1	secreted frizzled-related protein 1 [Source:HGNC Symbol;Acc:HGNC:10776]
ENSG00000104356	ENSP00000385787;ENSP00000339529;ENSP00000428945			POP1	POP1 homolog, ribonuclease P/MRP subunit [Source:HGNC Symbol;Acc:HGNC:30129]
ENSG00000104365	ENSP00000430684;ENSP00000430868;ENSP00000404920;ENSP00000486961;ENSP00000428922;ENSP00000428186;ENSP00000430114;ENSP00000430483;ENSP00000339151;ENSP00000430557;ENSP00000429924;ENSP00000429699;ENSP00000429357;ENSP00000429239;ENSP00000428799;ENSP00000429319;ENSP00000427978;ENSP00000428892			IKBKB	inhibitor of kappa light polypeptide gene enhancer in B-cells, kinase beta [Source:HGNC Symbol;Acc:HGNC:5960]
ENSG00000104388	ENSP00000262646;ENSP00000431589;ENSP00000431846;ENSP00000398054;ENSP00000432855;ENSP00000432735	1	0	RAB2A	RAB2A, member RAS oncogene family [Source:HGNC Symbol;Acc:HGNC:9763]
ENSG00000104408	ENSP00000220849;ENSP00000428796;ENSP00000430152;ENSP00000430839;ENSP00000430678;ENSP00000428170;ENSP00000430709;ENSP00000429327;ENSP00000430649;ENSP00000429968	-1	-1	EIF3E	eukaryotic translation initiation factor 3 subunit E [Source:HGNC Symbol;Acc:HGNC:3277]
ENSG00000104412	ENSP00000220853;ENSP00000428040	0	0	EMC2	ER membrane protein complex subunit 2 [Source:HGNC Symbol;Acc:HGNC:28963]
ENSG00000104413	ENSP00000407349;ENSP00000351168;ENSP00000405738;ENSP00000429125;ENSP00000402766;ENSP00000430118;ENSP00000428490			ESRP1	epithelial splicing regulatory protein 1 [Source:HGNC Symbol;Acc:HGNC:25966]
ENSG00000104427	ENSP00000263849;ENSP00000427797			ZC2HC1A	zinc finger, C2HC-type containing 1A [Source:HGNC Symbol;Acc:HGNC:24277]
ENSG00000104490	ENSP00000430476;ENSP00000428105;ENSP00000379256;ENSP00000310587;ENSP00000220931;ENSP00000428781;ENSP00000429255;ENSP00000430534;ENSP00000430064;ENSP00000429493;ENSP00000429245;ENSP00000428598;ENSP00000428312;ENSP00000429522;ENSP00000430925;ENSP00000430731;ENSP00000429466;ENSP00000428093;ENSP00000430365;ENSP00000428193			NCALD	neurocalcin delta [Source:HGNC Symbol;Acc:HGNC:7655]
ENSG00000104517	ENSP00000220959;ENSP00000429084;ENSP00000427819;ENSP00000428693;ENSP00000428062;ENSP00000429127;ENSP00000428138			UBR5	ubiquitin protein ligase E3 component n-recognin 5 [Source:HGNC Symbol;Acc:HGNC:16806]
ENSG00000104635	ENSP00000240095;ENSP00000370635;ENSP00000352779;ENSP00000289952;ENSP00000430315;ENSP00000428789;ENSP00000430629;ENSP00000430564;ENSP00000429328;ENSP00000427981			SLC39A14	solute carrier family 39 (zinc transporter), member 14 [Source:HGNC Symbol;Acc:HGNC:20858]
ENSG00000104671	ENSP00000221114;ENSP00000431017;ENSP00000429408;ENSP00000430109;ENSP00000427955	1	1	DCTN6	dynactin subunit 6 [Source:HGNC Symbol;Acc:HGNC:16964]
ENSG00000104687	ENSP00000445516;ENSP00000221130;ENSP00000438845;ENSP00000444559;ENSP00000430825;ENSP00000431044	1	1	GSR	glutathione reductase [Source:HGNC Symbol;Acc:HGNC:4623]
ENSG00000104695/ENSG00000113575	ENSP00000221138;ENSP00000428618;ENSP00000430758;ENSP00000428816;ENSP00000428866;ENSP00000430869;ENSP00000429927;ENSP00000428142			PPP2CB/PPP2CA
ENSG00000104722	ENSP00000410137;ENSP00000221166;ENSP00000427872;ENSP00000412295			NEFM	neurofilament, medium polypeptide [Source:HGNC Symbol;Acc:HGNC:7734]
ENSG00000104738/ENSG00000125885	ENSP00000430194;ENSP00000262105;ENSP00000427875;ENSP00000428833;ENSP00000430329;ENSP00000427829;ENSP00000368161;ENSP00000265187;ENSP00000478141;ENSP00000368174;ENSP00000368164	-1	-1	MCM4/MCM8
ENSG00000104763	ENSP00000262097;ENSP00000371152;ENSP00000427751;ENSP00000326970	1	1	ASAH1	N-acylsphingosine amidohydrolase (acid ceramidase) 1 [Source:HGNC Symbol;Acc:HGNC:735]
ENSG00000104774/ENSG00000269242/ENSG00000269590	ENSP00000221363;ENSP00000395473;ENSP00000470240;ENSP00000472710;ENSP00000471685;ENSP00000470533;ENSP00000470174	1	0	MAN2B1/NA
ENSG00000104805	ENSP00000385923;ENSP00000385211;ENSP00000389734;ENSP00000389007;ENSP00000397201;ENSP00000410519	1	1	NUCB1	nucleobindin 1 [Source:HGNC Symbol;Acc:HGNC:8043]
ENSG00000104812/ENSG00000111713	ENSP00000263276;ENSP00000317904;ENSP00000470072;ENSP00000261195	1	0	GYS1/GYS2
ENSG00000104823	ENSP00000221418;ENSP00000472322;ENSP00000470809	0	-1	ECH1	enoyl-CoA hydratase 1, peroxisomal [Source:HGNC Symbol;Acc:HGNC:3149]
ENSG00000104824	ENSP00000221419;ENSP00000469349;ENSP00000470231;ENSP00000472150;ENSP00000373401;ENSP00000469913	-1	0	HNRNPL	heterogeneous nuclear ribonucleoprotein L [Source:HGNC Symbol;Acc:HGNC:5045]
ENSG00000104833/ENSG00000261456	ENSP00000443590;ENSP00000264071;ENSP00000472481;ENSP00000469660;ENSP00000472375;ENSP00000471503;ENSP00000469560;ENSP00000468843;ENSP00000470627;ENSP00000469936;ENSP00000471880;ENSP00000472795;ENSP00000454878	1	1	TUBB4A/TUBB8
ENSG00000104835/ENSG00000269547	ENSP00000406754;ENSP00000221431;ENSP00000472847;ENSP00000472465;ENSP00000472339;ENSP00000414954;ENSP00000468865;ENSP00000472576;ENSP00000471767	-1	-1	SARS2/NA
ENSG00000104852	ENSP00000472998;ENSP00000221448;ENSP00000471006;ENSP00000468952;ENSP00000385077;ENSP00000470023;ENSP00000468828	-1	-1	SNRNP70	small nuclear ribonucleoprotein, U1 70kDa subunit [Source:HGNC Symbol;Acc:HGNC:11150]
ENSG00000104872	ENSP00000470445;ENSP00000262265;ENSP00000469693;ENSP00000469087;ENSP00000473095;ENSP00000472715;ENSP00000469793;ENSP00000471275;ENSP00000470947;ENSP00000473100;ENSP00000470639;ENSP00000470322;ENSP00000470875;ENSP00000472065	0	0	PIH1D1	PIH1 domain containing 1 [Source:HGNC Symbol;Acc:HGNC:26075]
ENSG00000104889	ENSP00000221486			RNASEH2A	ribonuclease H2 subunit A [Source:HGNC Symbol;Acc:HGNC:18518]
ENSG00000104897	ENSP00000221494;ENSP00000466634	0	0	SF3A2	splicing factor 3a subunit 2 [Source:HGNC Symbol;Acc:HGNC:10766]
ENSG00000104907	ENSP00000221504;ENSP00000466967;ENSP00000416149;ENSP00000350352;ENSP00000467938;ENSP00000467984;ENSP00000468031;ENSP00000466716;ENSP00000466966;ENSP00000468377;ENSP00000465370			TRMT1	tRNA methyltransferase 1 [Source:HGNC Symbol;Acc:HGNC:25980]
ENSG00000104967	ENSP00000263257;ENSP00000471736	1	1	NOVA2	neuro-oncological ventral antigen 2 [Source:HGNC Symbol;Acc:HGNC:7887]
ENSG00000104969	ENSP00000221566;ENSP00000466461;ENSP00000468443	1	1	SGTA	small glutamine-rich tetratricopeptide repeat (TPR)-containing, alpha [Source:HGNC Symbol;Acc:HGNC:10819]
ENSG00000104979	ENSP00000465432;ENSP00000468676;ENSP00000221576			C19orf53	chromosome 19 open reading frame 53 [Source:HGNC Symbol;Acc:HGNC:24991]
ENSG00000104980	ENSP00000270538;ENSP00000469389;ENSP00000472916;ENSP00000469273;ENSP00000471596	0	-1	TIMM44	translocase of inner mitochondrial membrane 44 homolog (yeast) [Source:HGNC Symbol;Acc:HGNC:17316]
ENSG00000105127	ENSP00000269701;ENSP00000469908	-1	0	AKAP8	A-kinase anchoring protein 8 [Source:HGNC Symbol;Acc:HGNC:378]
ENSG00000105135	ENSP00000263383;ENSP00000470942;ENSP00000470834;ENSP00000435516;ENSP00000471762;ENSP00000433355;ENSP00000434734	0	0	ILVBL	ilvB (bacterial acetolactate synthase)-like [Source:HGNC Symbol;Acc:HGNC:6041]
ENSG00000105185	ENSP00000466214;ENSP00000476525;ENSP00000468741;ENSP00000467737;ENSP00000368620;ENSP00000221784	0	1	PDCD5	programmed cell death 5 [Source:HGNC Symbol;Acc:HGNC:8764]
ENSG00000105193/ENSG00000213988	ENSP00000251453;ENSP00000472231;ENSP00000482310;ENSP00000473220;ENSP00000471983;ENSP00000367806;ENSP00000468957	-1	-1	RPS16/ZNF90
ENSG00000105197	ENSP00000475531;ENSP00000445806;ENSP00000318115;ENSP00000472524;ENSP00000470896;ENSP00000471142;ENSP00000472184;ENSP00000472723;ENSP00000470994;ENSP00000469052;ENSP00000472904;ENSP00000472920;ENSP00000472476	-1	-1	TIMM50	translocase of inner mitochondrial membrane 50 homolog (S. cerevisiae) [Source:HGNC Symbol;Acc:HGNC:23656]
ENSG00000105220/ENSG00000282019	ENSP00000348877;ENSP00000465858;ENSP00000405573;ENSP00000467670;ENSP00000488493;ENSP00000487666;ENSP00000488850;ENSP00000488295;ENSP00000488174;ENSP00000467590;ENSP00000487931;ENSP00000467221;ENSP00000487801;ENSP00000466851;ENSP00000488465;ENSP00000468201;ENSP00000488744;ENSP00000466191;ENSP00000488409;ENSP00000468298;ENSP00000488871;ENSP00000464797	0	-1	GPI
ENSG00000105221	ENSP00000471369;ENSP00000375892;ENSP00000399532;ENSP00000309428;ENSP00000463262;ENSP00000463686;ENSP00000396968;ENSP00000403842;ENSP00000351095;ENSP00000462022;ENSP00000407999;ENSP00000375891;ENSP00000404083;ENSP00000470604;ENSP00000396532;ENSP00000463086;ENSP00000470822;ENSP00000463806;ENSP00000392458;ENSP00000462715;ENSP00000463368;ENSP00000472371;ENSP00000472382	0	0	AKT2	v-akt murine thymoma viral oncogene homolog 2 [Source:HGNC Symbol;Acc:HGNC:392]
ENSG00000105223/NA	ENSP00000387050;ENSP00000387022;ENSP00000386938;ENSP00000386293;ENSP00000348901;ENSP00000470569;ENSP00000471838;ENSP00000472854;ENSP00000473218;ENSP00000352220;ENSP00000470603;ENSP00000472509;ENSP00000469675;ENSP00000468898;ENSP00000468999;ENSP00000375886	1	1	PLD3/NA
ENSG00000105248	ENSP00000262962;ENSP00000472772			CCDC94	coiled-coil domain containing 94 [Source:HGNC Symbol;Acc:HGNC:25518]
ENSG00000105254	ENSP00000221855;ENSP00000467172;ENSP00000467487;ENSP00000465447;ENSP00000465979;ENSP00000485894;ENSP00000467825;ENSP00000468055	1	1	TBCB	tubulin folding cofactor B [Source:HGNC Symbol;Acc:HGNC:1989]
ENSG00000105255	ENSP00000221856;ENSP00000473022;ENSP00000472521;ENSP00000472060;ENSP00000469629	1	0	FSD1	fibronectin type III and SPRY domain containing 1 [Source:HGNC Symbol;Acc:HGNC:13745]
ENSG00000105258	ENSP00000221859;ENSP00000465755;ENSP00000465455	0	0	POLR2I	polymerase (RNA) II (DNA directed) polypeptide I, 14.5kDa [Source:HGNC Symbol;Acc:HGNC:9196]
ENSG00000105323	ENSP00000470687;ENSP00000375863;ENSP00000473132;ENSP00000472629;ENSP00000340857;ENSP00000263367;ENSP00000367460;ENSP00000473178;ENSP00000470172;ENSP00000470793;ENSP00000471302;ENSP00000469858;ENSP00000472221;ENSP00000469934;ENSP00000472315;ENSP00000484226;ENSP00000478946;ENSP00000469816	-1	-1	HNRNPUL1	heterogeneous nuclear ribonucleoprotein U-like 1 [Source:HGNC Symbol;Acc:HGNC:17011]
ENSG00000105355	ENSP00000467803;ENSP00000221957;ENSP00000465596;ENSP00000468476;ENSP00000465975;ENSP00000468096	1	1	PLIN3	perilipin 3 [Source:HGNC Symbol;Acc:HGNC:16893]
ENSG00000105357	ENSP00000472819;ENSP00000366169;ENSP00000472543;ENSP00000407879;ENSP00000470298;ENSP00000469573;ENSP00000262269;ENSP00000406273			MYH14	myosin, heavy chain 14, non-muscle [Source:HGNC Symbol;Acc:HGNC:23212]
ENSG00000105364	ENSP00000468569;ENSP00000306902;ENSP00000253099;ENSP00000466169;ENSP00000465143;ENSP00000377334;ENSP00000465635;ENSP00000466050;ENSP00000465050			MRPL4	mitochondrial ribosomal protein L4 [Source:HGNC Symbol;Acc:HGNC:14276]
ENSG00000105372	ENSP00000470972;ENSP00000470004;ENSP00000221975;ENSP00000472660;ENSP00000469228;ENSP00000469798;ENSP00000471621	-1	-1	RPS19	ribosomal protein S19 [Source:HGNC Symbol;Acc:HGNC:10402]
ENSG00000105373	ENSP00000246802;ENSP00000470263;ENSP00000470773;ENSP00000470190;ENSP00000468948			GLTSCR2	glioma tumor suppressor candidate region gene 2 [Source:HGNC Symbol;Acc:HGNC:4333]
ENSG00000105379	ENSP00000311930;ENSP00000346173;ENSP00000469628	0	0	ETFB	electron-transfer-flavoprotein, beta polypeptide [Source:HGNC Symbol;Acc:HGNC:3482]
ENSG00000105393/ENSG00000269307	ENSP00000471605;ENSP00000470920;ENSP00000352408;ENSP00000468834;ENSP00000407826;ENSP00000471246;ENSP00000473182;ENSP00000472425;ENSP00000472632;ENSP00000471721;ENSP00000472585;ENSP00000469527;ENSP00000469159;ENSP00000470088;ENSP00000473240			BABAM1/NA
ENSG00000105401	ENSP00000222005;ENSP00000467747;ENSP00000465724;ENSP00000465941;ENSP00000464889	0	0	CDC37	cell division cycle 37 [Source:HGNC Symbol;Acc:HGNC:1735]
ENSG00000105402	ENSP00000263354;ENSP00000471520;ENSP00000472667;ENSP00000471018;ENSP00000471261;ENSP00000472235;ENSP00000470946;ENSP00000470654;ENSP00000470665;ENSP00000470954	1	1	NAPA	NSF attachment protein alpha [Source:HGNC Symbol;Acc:HGNC:7641]
ENSG00000105409	ENSP00000302397;ENSP00000437577;ENSP00000444688;ENSP00000471581;ENSP00000411503;ENSP00000469129			ATP1A3	ATPase, Na+/K+ transporting, alpha 3 polypeptide [Source:HGNC Symbol;Acc:HGNC:801]
ENSG00000105426	ENSP00000465443;ENSP00000269907;ENSP00000467537;ENSP00000349932;ENSP00000467398;ENSP00000262963;ENSP00000327313			PTPRS	protein tyrosine phosphatase, receptor type, S [Source:HGNC Symbol;Acc:HGNC:9681]
ENSG00000105447	ENSP00000253237;ENSP00000468943	-1	-1	GRWD1	glutamate-rich WD repeat containing 1 [Source:HGNC Symbol;Acc:HGNC:21270]
ENSG00000105486	ENSP00000263274;ENSP00000442841;ENSP00000441531;ENSP00000471380;ENSP00000483027;ENSP00000471836;ENSP00000445928;ENSP00000469638;ENSP00000471861;ENSP00000472085	-1	-1	LIG1	ligase I, DNA, ATP-dependent [Source:HGNC Symbol;Acc:HGNC:6598]
ENSG00000105552	ENSP00000322991;ENSP00000469139;ENSP00000469651;ENSP00000385161;ENSP00000470216;ENSP00000440973;ENSP00000470680;ENSP00000472641			BCAT2	branched chain amino-acid transaminase 2, mitochondrial [Source:HGNC Symbol;Acc:HGNC:977]
ENSG00000105568/ENSG00000137713	ENSP00000324804;ENSP00000470504;ENSP00000391905;ENSP00000375668;ENSP00000432666;ENSP00000436626;ENSP00000434705;ENSP00000485914;ENSP00000469150;ENSP00000471298	1	1	PPP2R1A/PPP2R1B
ENSG00000105576	ENSP00000465625;ENSP00000397379;ENSP00000349321;ENSP00000468434;ENSP00000407182;ENSP00000468101;ENSP00000468642;ENSP00000466446;ENSP00000467115;ENSP00000466421;ENSP00000468698	1	1	TNPO2	transportin 2 [Source:HGNC Symbol;Acc:HGNC:19998]
ENSG00000105607	ENSP00000466845;ENSP00000222214;ENSP00000465770;ENSP00000467735;ENSP00000468625;ENSP00000468584;ENSP00000465618	-1	-1	GCDH	glutaryl-CoA dehydrogenase [Source:HGNC Symbol;Acc:HGNC:4189]
ENSG00000105612	ENSP00000222219;ENSP00000466912	1	-1	DNASE2	deoxyribonuclease II, lysosomal [Source:HGNC Symbol;Acc:HGNC:2960]
ENSG00000105640	ENSP00000222247;ENSP00000471584;ENSP00000473155;ENSP00000471748;ENSP00000471360	-1	-1	RPL18A	ribosomal protein L18a [Source:HGNC Symbol;Acc:HGNC:10311]
ENSG00000105649	ENSP00000222256;ENSP00000474603;ENSP00000472335			RAB3A	RAB3A, member RAS oncogene family [Source:HGNC Symbol;Acc:HGNC:9777]
ENSG00000105655	ENSP00000415458;ENSP00000337746;ENSP00000475677;ENSP00000464528;ENSP00000462001;ENSP00000463628;ENSP00000463271;ENSP00000464430;ENSP00000464209	1	0	ISYNA1	inositol-3-phosphate synthase 1 [Source:HGNC Symbol;Acc:HGNC:29821]
ENSG00000105669	ENSP00000262812;ENSP00000469035;ENSP00000483420;ENSP00000345674;ENSP00000343134;ENSP00000471034	0	0	COPE	coatomer protein complex subunit epsilon [Source:HGNC Symbol;Acc:HGNC:2234]
ENSG00000105676	ENSP00000376147;ENSP00000269932;ENSP00000444156;ENSP00000376148;ENSP00000444341;ENSP00000446037;ENSP00000441948;ENSP00000446234;ENSP00000439038;ENSP00000443719;ENSP00000438369;ENSP00000439269;ENSP00000446209;ENSP00000444317;ENSP00000437580;ENSP00000442263;ENSP00000444265			ARMC6	armadillo repeat containing 6 [Source:HGNC Symbol;Acc:HGNC:25049]
ENSG00000105699	ENSP00000394479;ENSP00000354034;ENSP00000474797;ENSP00000346976;ENSP00000480821;ENSP00000354575;ENSP00000472569;ENSP00000262627;ENSP00000470630;ENSP00000472154			LSR	lipolysis stimulated lipoprotein receptor [Source:HGNC Symbol;Acc:HGNC:29572]
ENSG00000105701	ENSP00000476767;ENSP00000471700;ENSP00000472643;ENSP00000472731	-1	-1	FKBP8	FK506 binding protein 8 [Source:HGNC Symbol;Acc:HGNC:3724]
ENSG00000105705	ENSP00000247001;ENSP00000439172;ENSP00000465413;ENSP00000468771;ENSP00000466188;ENSP00000477290;ENSP00000466402			SUGP1	SURP and G-patch domain containing 1 [Source:HGNC Symbol;Acc:HGNC:18643]
ENSG00000105723/ENSG00000268643	ENSP00000381301;ENSP00000412663;ENSP00000222330;ENSP00000470087			GSK3A/NA
ENSG00000105755	ENSP00000292147;ENSP00000469037;ENSP00000469652;ENSP00000469219;ENSP00000468964			ETHE1	ethylmalonic encephalopathy 1 [Source:HGNC Symbol;Acc:HGNC:23287]
ENSG00000105767	ENSP00000222374			CADM4	cell adhesion molecule 4 [Source:HGNC Symbol;Acc:HGNC:30825]
ENSG00000105778	ENSP00000387011;ENSP00000315568;ENSP00000395134			AVL9	AVL9 homolog (S. cerevisiase) [Source:HGNC Symbol;Acc:HGNC:28994]
ENSG00000105810	ENSP00000397087;ENSP00000265734			CDK6	cyclin-dependent kinase 6 [Source:HGNC Symbol;Acc:HGNC:1777]
ENSG00000105819	ENSP00000249269;ENSP00000390035;ENSP00000397884;ENSP00000408682;ENSP00000402859	-1	-1	PMPCB	peptidase (mitochondrial processing) beta [Source:HGNC Symbol;Acc:HGNC:9119]
ENSG00000105821	ENSP00000368565			DNAJC2	DnaJ heat shock protein family (Hsp40) member C2 [Source:HGNC Symbol;Acc:HGNC:13192]
ENSG00000105825	ENSP00000222543;ENSP00000416370			TFPI2	tissue factor pathway inhibitor 2 [Source:HGNC Symbol;Acc:HGNC:11761]
ENSG00000105835	ENSP00000222553;ENSP00000346242;ENSP00000390896;ENSP00000390591	-1	-1	NAMPT	nicotinamide phosphoribosyltransferase [Source:HGNC Symbol;Acc:HGNC:30092]
ENSG00000105854	ENSP00000488378;ENSP00000404622;ENSP00000488838;ENSP00000222572;ENSP00000414515;ENSP00000405211;ENSP00000488462;ENSP00000487898;ENSP00000488874			PON2	paraoxonase 2 [Source:HGNC Symbol;Acc:HGNC:9205]
ENSG00000105855	ENSP00000441561;ENSP00000222573			ITGB8	integrin subunit beta 8 [Source:HGNC Symbol;Acc:HGNC:6163]
ENSG00000105887	ENSP00000376800;ENSP00000388321	1	0	MTPN	myotrophin [Source:HGNC Symbol;Acc:HGNC:15667]
ENSG00000105926	ENSP00000379737;ENSP00000222644;ENSP00000386262;ENSP00000391020;ENSP00000395859;ENSP00000487215;ENSP00000400515;ENSP00000473560	-1	-1	MPP6	membrane protein, palmitoylated 6 [Source:HGNC Symbol;Acc:HGNC:18167]
ENSG00000105928	ENSP00000386670;ENSP00000339587;ENSP00000401332;ENSP00000387119;ENSP00000414090;ENSP00000398445;ENSP00000389874			DFNA5	deafness, autosomal dominant 5 [Source:HGNC Symbol;Acc:HGNC:2810]
ENSG00000105939/ENSG00000059378	ENSP00000242351;ENSP00000419855;ENSP00000420107;ENSP00000417730;ENSP00000263549	-1	-1	ZC3HAV1/PARP12
ENSG00000105953/ENSG00000197444	ENSP00000222673;ENSP00000392878;ENSP00000388183;ENSP00000414662;ENSP00000486854;ENSP00000398576;ENSP00000388084;ENSP00000363216;ENSP00000390240;ENSP00000401356;ENSP00000411830	1	1	OGDH/OGDHL
ENSG00000105968/ENSG00000164032	ENSP00000308405;ENSP00000296417;ENSP00000340708;ENSP00000222690;ENSP00000406901;ENSP00000342714;ENSP00000397115	0	-1	H2AFV/H2AFZ
ENSG00000105993	ENSP00000262177;ENSP00000396267	0	0	DNAJB6	DnaJ heat shock protein family (Hsp40) member B6 [Source:HGNC Symbol;Acc:HGNC:14888]
ENSG00000106009	ENSP00000339637;ENSP00000409209	0	0	BRAT1	BRCA1-associated ATM activator 1 [Source:HGNC Symbol;Acc:HGNC:21701]
ENSG00000106028/ENSG00000262771	ENSP00000480488;ENSP00000420485;ENSP00000419665;ENSP00000419541;ENSP00000419388;ENSP00000265304;ENSP00000461884;ENSP00000460161;ENSP00000460028;ENSP00000459367;ENSP00000459208;ENSP00000458815;ENSP00000418068;ENSP00000461315;ENSP00000419579	-1	0	SSBP1
ENSG00000106049	ENSP00000265395;ENSP00000390205	0	0	HIBADH	3-hydroxyisobutyrate dehydrogenase [Source:HGNC Symbol;Acc:HGNC:4907]
ENSG00000106066	ENSP00000387164;ENSP00000379572;ENSP00000265394;ENSP00000397327;ENSP00000479581;ENSP00000481092;ENSP00000409036;ENSP00000403580;ENSP00000417015;ENSP00000395690	1	-1	CPVL	carboxypeptidase, vitellogenic-like [Source:HGNC Symbol;Acc:HGNC:14399]
ENSG00000106070	ENSP00000385748;ENSP00000385366;ENSP00000385189;ENSP00000385046;ENSP00000381790;ENSP00000338543;ENSP00000349818;ENSP00000385544;ENSP00000385770;ENSP00000381793;ENSP00000410920			GRB10	growth factor receptor bound protein 10 [Source:HGNC Symbol;Acc:HGNC:4564]
ENSG00000106105	ENSP00000373918;ENSP00000415447;ENSP00000485931;ENSP00000392677	-1	-1	GARS	glycyl-tRNA synthetase [Source:HGNC Symbol;Acc:HGNC:4162]
ENSG00000106153	ENSP00000378812	0	0	CHCHD2	coiled-coil-helix-coiled-coil-helix domain containing 2 [Source:HGNC Symbol;Acc:HGNC:21645]
ENSG00000106211	ENSP00000248553;ENSP00000414357;ENSP00000405285	1	1	HSPB1	heat shock protein family B (small) member 1 [Source:HGNC Symbol;Acc:HGNC:5246]
ENSG00000106244	ENSP00000222968;ENSP00000486021;ENSP00000411287	0	1	PDAP1	PDGFA associated protein 1 [Source:HGNC Symbol;Acc:HGNC:14634]
ENSG00000106245	ENSP00000386023;ENSP00000222969;ENSP00000408269;ENSP00000395269			BUD31	BUD31 homolog [Source:HGNC Symbol;Acc:HGNC:29629]
ENSG00000106263	ENSP00000380206;ENSP00000354125;ENSP00000407785;ENSP00000408062	-1	-1	EIF3B	eukaryotic translation initiation factor 3 subunit B [Source:HGNC Symbol;Acc:HGNC:3280]
ENSG00000106268	ENSP00000380242;ENSP00000380239;ENSP00000349148;ENSP00000343439;ENSP00000380241;ENSP00000339503;ENSP00000405334	-1	0	NUDT1	nudix hydrolase 1 [Source:HGNC Symbol;Acc:HGNC:8048]
ENSG00000106278	ENSP00000377047;ENSP00000410000	1	1	PTPRZ1	protein tyrosine phosphatase, receptor-type, Z polypeptide 1 [Source:HGNC Symbol;Acc:HGNC:9685]
ENSG00000106290	ENSP00000416396;ENSP00000389575;ENSP00000344537;ENSP00000399982;ENSP00000419760;ENSP00000410012;ENSP00000419555;ENSP00000390220;ENSP00000428071;ENSP00000413614;ENSP00000406315;ENSP00000390073;ENSP00000428639;ENSP00000412346			TAF6	TATA-box binding protein associated factor 6 [Source:HGNC Symbol;Acc:HGNC:11540]
ENSG00000106299	ENSP00000223023			WASL	Wiskott-Aldrich syndrome-like [Source:HGNC Symbol;Acc:HGNC:12735]
ENSG00000106305	ENSP00000223029;ENSP00000383327;ENSP00000392519	-1	0	AIMP2	aminoacyl tRNA synthetase complex-interacting multifunctional protein 2 [Source:HGNC Symbol;Acc:HGNC:20609]
ENSG00000106344	ENSP00000223073;ENSP00000390517;ENSP00000418071;ENSP00000419840;ENSP00000420503			RBM28	RNA binding motif protein 28 [Source:HGNC Symbol;Acc:HGNC:21863]
ENSG00000106348	ENSP00000420803;ENSP00000420185;ENSP00000486056;ENSP00000417296;ENSP00000265385;ENSP00000399400;ENSP00000346219;ENSP00000345096;ENSP00000419609;ENSP00000418592;ENSP00000420756;ENSP00000418742			IMPDH1	IMP (inosine 5'-monophosphate) dehydrogenase 1 [Source:HGNC Symbol;Acc:HGNC:6052]
ENSG00000106397	ENSP00000223127;ENSP00000407908;ENSP00000407555;ENSP00000394045;ENSP00000416070;ENSP00000404799;ENSP00000407551	0	0	PLOD3	procollagen-lysine, 2-oxoglutarate 5-dioxygenase 3 [Source:HGNC Symbol;Acc:HGNC:9083]
ENSG00000106399	ENSP00000379914;ENSP00000223129;ENSP00000385383;ENSP00000384652	0	0	RPA3	replication protein A3 [Source:HGNC Symbol;Acc:HGNC:10291]
ENSG00000106443	ENSP00000385795	0	0	PHF14	PHD finger protein 14 [Source:HGNC Symbol;Acc:HGNC:22203]
ENSG00000106459	ENSP00000376924;ENSP00000376922;ENSP00000223190;ENSP00000342351;ENSP00000309826;ENSP00000394877			NRF1	nuclear respiratory factor 1 [Source:HGNC Symbol;Acc:HGNC:7996]
ENSG00000106460	ENSP00000379902;ENSP00000379901;ENSP00000401302;ENSP00000391016;ENSP00000391985			TMEM106B	transmembrane protein 106B [Source:HGNC Symbol;Acc:HGNC:22407]
ENSG00000106477	ENSP00000445888;ENSP00000342738;ENSP00000223208;ENSP00000419078;ENSP00000419192;ENSP00000479252;ENSP00000417815;ENSP00000417463;ENSP00000418363;ENSP00000417593;ENSP00000420670			CEP41	centrosomal protein 41kDa [Source:HGNC Symbol;Acc:HGNC:12370]
ENSG00000106484	ENSP00000407222;ENSP00000409505;ENSP00000408933;ENSP00000367839;ENSP00000401657;ENSP00000376884;ENSP00000342749;ENSP00000223215;ENSP00000409768;ENSP00000396504;ENSP00000473492;ENSP00000390589;ENSP00000393709			MEST	mesoderm specific transcript [Source:HGNC Symbol;Acc:HGNC:7028]
ENSG00000106524	ENSP00000303570;ENSP00000485738;ENSP00000392259;ENSP00000486844;ENSP00000410075			ANKMY2	ankyrin repeat and MYND domain containing 2 [Source:HGNC Symbol;Acc:HGNC:25370]
ENSG00000106554	ENSP00000262570;ENSP00000389297;ENSP00000410425;ENSP00000403467	0	0	CHCHD3	coiled-coil-helix-coiled-coil-helix domain containing 3 [Source:HGNC Symbol;Acc:HGNC:21906]
ENSG00000106605	ENSP00000385757;ENSP00000265523;ENSP00000412005	1	1	BLVRA	biliverdin reductase A [Source:HGNC Symbol;Acc:HGNC:1062]
ENSG00000106615	ENSP00000262187;ENSP00000420726;ENSP00000418161;ENSP00000417212;ENSP00000417802	1	0	RHEB	Ras homolog enriched in brain [Source:HGNC Symbol;Acc:HGNC:10011]
ENSG00000106628	ENSP00000395231;ENSP00000386105;ENSP00000223361;ENSP00000480186;ENSP00000389816;ENSP00000406702;ENSP00000397461;ENSP00000416203;ENSP00000399447			POLD2	polymerase (DNA directed), delta 2, accessory subunit [Source:HGNC Symbol;Acc:HGNC:9176]
ENSG00000106636	ENSP00000223369;ENSP00000420805;ENSP00000412414	1	0	YKT6	YKT6 v-SNARE homolog (S. cerevisiae) [Source:HGNC Symbol;Acc:HGNC:16959]
ENSG00000106665	ENSP00000378500;ENSP00000223398;ENSP00000417597	1	1	CLIP2	CAP-Gly domain containing linker protein 2 [Source:HGNC Symbol;Acc:HGNC:2586]
ENSG00000106682	ENSP00000265754;ENSP00000265753	0	0	EIF4H	eukaryotic translation initiation factor 4H [Source:HGNC Symbol;Acc:HGNC:12741]
ENSG00000106701	ENSP00000419691;ENSP00000363842;ENSP00000378384;ENSP00000417492;ENSP00000420624;ENSP00000363839;ENSP00000487223			FSD1L	fibronectin type III and SPRY domain containing 1-like [Source:HGNC Symbol;Acc:HGNC:13753]
ENSG00000106723/ENSG00000204271	ENSP00000365019;ENSP00000364054	0	0	SPIN1/SPIN3
ENSG00000106803	ENSP00000223641;ENSP00000474122	0	0	SEC61B	Sec61 translocon beta subunit [Source:HGNC Symbol;Acc:HGNC:16993]
ENSG00000106853	ENSP00000385763;ENSP00000311572;ENSP00000440281;ENSP00000435665;ENSP00000395965;ENSP00000363444	1	0	PTGR1	prostaglandin reductase 1 [Source:HGNC Symbol;Acc:HGNC:18429]
ENSG00000106976	ENSP00000487310;ENSP00000345680;ENSP00000362014;ENSP00000486437;ENSP00000419225;ENSP00000377219;ENSP00000486525;ENSP00000420045;ENSP00000420808			DNM1	dynamin 1 [Source:HGNC Symbol;Acc:HGNC:2972]
ENSG00000106992	ENSP00000362271;ENSP00000362249;ENSP00000223836;ENSP00000392314;ENSP00000449130	1	1	AK1	adenylate kinase 1 [Source:HGNC Symbol;Acc:HGNC:361]
ENSG00000107021	ENSP00000361731;ENSP00000223865	1	1	TBC1D13	TBC1 domain family member 13 [Source:HGNC Symbol;Acc:HGNC:25571]
ENSG00000107105	ENSP00000440998;ENSP00000380479;ENSP00000369460;ENSP00000369453;ENSP00000223951;ENSP00000412602;ENSP00000391757			ELAVL2	ELAV like neuron-specific RNA binding protein 2 [Source:HGNC Symbol;Acc:HGNC:3313]
ENSG00000107164	ENSP00000318177	0	0	FUBP3	far upstream element (FUSE) binding protein 3 [Source:HGNC Symbol;Acc:HGNC:4005]
ENSG00000107186	ENSP00000444151;ENSP00000415208;ENSP00000370410;ENSP00000439807;ENSP00000320006;ENSP00000446358;ENSP00000444230;ENSP00000444717;ENSP00000415964;ENSP00000389705;ENSP00000446298;ENSP00000443672	1	1	MPDZ	multiple PDZ domain protein [Source:HGNC Symbol;Acc:HGNC:7208]
ENSG00000107223	ENSP00000224073;ENSP00000360711;ENSP00000360712	-1	0	EDF1	endothelial differentiation-related factor 1 [Source:HGNC Symbol;Acc:HGNC:3164]
ENSG00000107341	ENSP00000263228	0	0	UBE2R2	ubiquitin conjugating enzyme E2R 2 [Source:HGNC Symbol;Acc:HGNC:19907]
ENSG00000107371	ENSP00000323046;ENSP00000418422;ENSP00000379775			EXOSC3	exosome component 3 [Source:HGNC Symbol;Acc:HGNC:17944]
ENSG00000107438	ENSP00000360305	-1	-1	PDLIM1	PDZ and LIM domain 1 [Source:HGNC Symbol;Acc:HGNC:2067]
ENSG00000107581	ENSP00000438178;ENSP00000358140	-1	-1	EIF3A	eukaryotic translation initiation factor 3 subunit A [Source:HGNC Symbol;Acc:HGNC:3271]
ENSG00000107625	ENSP00000362687;ENSP00000479336			DDX50	DEAD (Asp-Glu-Ala-Asp) box polypeptide 50 [Source:HGNC Symbol;Acc:HGNC:17906]
ENSG00000107643	ENSP00000363297;ENSP00000363304;ENSP00000353483	1	0	MAPK8	mitogen-activated protein kinase 8 [Source:HGNC Symbol;Acc:HGNC:6881]
ENSG00000107651/NA	ENSP00000358071;ENSP00000438773;ENSP00000396906;ENSP00000416723;REV__ENSP00000380212;REV__ENSP00000364747;REV__ENSP00000397285;REV__ENSP00000380225;REV__ENSP00000364754;REV__ENSP00000440374;REV__ENSP00000364758	0	0	SEC23IP/NA
ENSG00000107742	ENSP00000439445;ENSP00000362201;ENSP00000321108			SPOCK2	sparc/osteonectin, cwcv and kazal-like domains proteoglycan (testican) 2 [Source:HGNC Symbol;Acc:HGNC:13564]
ENSG00000107758	ENSP00000353881;ENSP00000378306;ENSP00000378305;ENSP00000343147;ENSP00000398022	1	1	PPP3CB	protein phosphatase 3, catalytic subunit, beta isozyme [Source:HGNC Symbol;Acc:HGNC:9315]
ENSG00000107789	ENSP00000361064;ENSP00000437823;ENSP00000361062			MINPP1	multiple inositol-polyphosphate phosphatase 1 [Source:HGNC Symbol;Acc:HGNC:7102]
ENSG00000107798	ENSP00000413019;ENSP00000360903;ENSP00000337354;ENSP00000388415			LIPA	lipase A, lysosomal acid, cholesterol esterase [Source:HGNC Symbol;Acc:HGNC:6617]
ENSG00000107819	ENSP00000377103;ENSP00000224807;ENSP00000474564			SFXN3	sideroflexin 3 [Source:HGNC Symbol;Acc:HGNC:16087]
ENSG00000107833	ENSP00000359128			NPM3	nucleophosmin/nucleoplasmin 3 [Source:HGNC Symbol;Acc:HGNC:7931]
ENSG00000107862	ENSP00000359000	1	1	GBF1	golgi brefeldin A resistant guanine nucleotide exchange factor 1 [Source:HGNC Symbol;Acc:HGNC:4181]
ENSG00000107863	ENSP00000379709;ENSP00000480005;ENSP00000365604;ENSP00000405018;ENSP00000402761;ENSP00000365592;ENSP00000400566;ENSP00000389940			ARHGAP21	Rho GTPase activating protein 21 [Source:HGNC Symbol;Acc:HGNC:23725]
ENSG00000107874	ENSP00000358953			CUEDC2	CUE domain containing 2 [Source:HGNC Symbol;Acc:HGNC:28352]
ENSG00000107902	ENSP00000357835;ENSP00000357832;ENSP00000376512			LHPP	phospholysine phosphohistidine inorganic pyrophosphate phosphatase [Source:HGNC Symbol;Acc:HGNC:30042]
ENSG00000107937	ENSP00000354040;ENSP00000353168			GTPBP4	GTP binding protein 4 [Source:HGNC Symbol;Acc:HGNC:21535]
ENSG00000107949	ENSP00000357748;ENSP00000299130	-1	-1	BCCIP	BRCA2 and CDKN1A interacting protein [Source:HGNC Symbol;Acc:HGNC:978]
ENSG00000108010	ENSP00000435445;ENSP00000357633;ENSP00000330836	-1	0	GLRX3	glutaredoxin 3 [Source:HGNC Symbol;Acc:HGNC:15987]
ENSG00000108018	ENSP00000345964;ENSP00000478065;ENSP00000477888;ENSP00000358712;ENSP00000407769			SORCS1	sortilin-related VPS10 domain containing receptor 1 [Source:HGNC Symbol;Acc:HGNC:16697]
ENSG00000108039	ENSP00000324011;ENSP00000421566;ENSP00000358697;ENSP00000385388;ENSP00000410318	1	1	XPNPEP1	X-prolyl aminopeptidase (aminopeptidase P) 1, soluble [Source:HGNC Symbol;Acc:HGNC:12822]
ENSG00000108055	ENSP00000354720	-1	0	SMC3	structural maintenance of chromosomes 3 [Source:HGNC Symbol;Acc:HGNC:2468]
ENSG00000108061	ENSP00000265277;ENSP00000358464;ENSP00000408275	0	0	SHOC2	SHOC2 leucine-rich repeat scaffold protein [Source:HGNC Symbol;Acc:HGNC:15454]
ENSG00000108064	ENSP00000420588;ENSP00000363002;ENSP00000378776			TFAM	transcription factor A, mitochondrial [Source:HGNC Symbol;Acc:HGNC:11741]
ENSG00000108091	ENSP00000263102	0	0	CCDC6	coiled-coil domain containing 6 [Source:HGNC Symbol;Acc:HGNC:18782]
ENSG00000108094	ENSP00000363883;ENSP00000363881;ENSP00000363880;ENSP00000444856;ENSP00000414095;ENSP00000485986;ENSP00000363878;ENSP00000363886	0	0	CUL2	cullin 2 [Source:HGNC Symbol;Acc:HGNC:2552]
ENSG00000108106	ENSP00000264552;ENSP00000467409;ENSP00000466388	-1	0	UBE2S	ubiquitin conjugating enzyme E2S [Source:HGNC Symbol;Acc:HGNC:17895]
ENSG00000108107	ENSP00000453319;ENSP00000342787;ENSP00000453029;ENSP00000452909;ENSP00000452763;ENSP00000391665;ENSP00000400596;ENSP00000453584;ENSP00000453285	-1	-1	RPL28	ribosomal protein L28 [Source:HGNC Symbol;Acc:HGNC:10330]
ENSG00000108179	ENSP00000225174;ENSP00000473548;ENSP00000396388	-1	0	PPIF	peptidylprolyl isomerase F [Source:HGNC Symbol;Acc:HGNC:9259]
ENSG00000108256	ENSP00000225388;ENSP00000463450	-1	-1	NUFIP2	nuclear fragile X mental retardation protein interacting protein 2 [Source:HGNC Symbol;Acc:HGNC:17634]
ENSG00000108262	ENSP00000378338;ENSP00000462775;ENSP00000225394;ENSP00000464388;ENSP00000463543;ENSP00000466824;ENSP00000463746;ENSP00000463435	1	1	GIT1	G protein-coupled receptor kinase interacting ArfGAP 1 [Source:HGNC Symbol;Acc:HGNC:4272]
ENSG00000108298	ENSP00000463985;ENSP00000464538;ENSP00000462938;ENSP00000225430;ENSP00000463329	-1	0	RPL19	ribosomal protein L19 [Source:HGNC Symbol;Acc:HGNC:10312]
ENSG00000108312	ENSP00000437180;ENSP00000432925;ENSP00000377231;ENSP00000345297;ENSP00000431539;ENSP00000435708;ENSP00000390669;ENSP00000302640;ENSP00000431295;ENSP00000433046;ENSP00000433625	-1	0	UBTF	upstream binding transcription factor, RNA polymerase I [Source:HGNC Symbol;Acc:HGNC:12511]
ENSG00000108344	ENSP00000264639;ENSP00000444980;ENSP00000407410	0	0	PSMD3	proteasome 26S subunit, non-ATPase 3 [Source:HGNC Symbol;Acc:HGNC:9560]
ENSG00000108424	ENSP00000290158;ENSP00000438964;ENSP00000438253;ENSP00000463066;ENSP00000464042;ENSP00000463190;ENSP00000464200;ENSP00000462243	-1	0	KPNB1	karyopherin (importin) beta 1 [Source:HGNC Symbol;Acc:HGNC:6400]
ENSG00000108439	ENSP00000225573;ENSP00000399960;ENSP00000463919			PNPO	pyridoxamine 5'-phosphate oxidase [Source:HGNC Symbol;Acc:HGNC:30260]
ENSG00000108465	ENSP00000344683;ENSP00000438886;ENSP00000463950;ENSP00000463431;ENSP00000464542;ENSP00000464286;ENSP00000462012;ENSP00000462042;ENSP00000462328;ENSP00000463442	1	1	CDK5RAP3	CDK5 regulatory subunit associated protein 3 [Source:HGNC Symbol;Acc:HGNC:18673]
ENSG00000108468	ENSP00000377060;ENSP00000225603;ENSP00000462242;ENSP00000385413;ENSP00000465985;ENSP00000393179	0	0	CBX1	chromobox 1 [Source:HGNC Symbol;Acc:HGNC:1551]
ENSG00000108479	ENSP00000465930;ENSP00000225614;ENSP00000468288;ENSP00000464765;ENSP00000468341	1	-1	GALK1	galactokinase 1 [Source:HGNC Symbol;Acc:HGNC:4118]
ENSG00000108506	ENSP00000251334;ENSP00000482710;ENSP00000414237;ENSP00000461996			INTS2	integrator complex subunit 2 [Source:HGNC Symbol;Acc:HGNC:29241]
ENSG00000108515	ENSP00000431087;ENSP00000324105;ENSP00000430636;ENSP00000430055;ENSP00000467444;ENSP00000465697;ENSP00000464874;ENSP00000428502;ENSP00000428811;ENSP00000467270;ENSP00000430554			ENO3	enolase 3 (beta, muscle) [Source:HGNC Symbol;Acc:HGNC:3354]
ENSG00000108528	ENSP00000458993;ENSP00000225665;ENSP00000440804			SLC25A11	solute carrier family 25 (mitochondrial carrier; oxoglutarate carrier), member 11 [Source:HGNC Symbol;Acc:HGNC:10981]
ENSG00000108559	ENSP00000458954;ENSP00000225696;ENSP00000461334;ENSP00000459979;ENSP00000459370	-1	0	NUP88	nucleoporin 88kDa [Source:HGNC Symbol;Acc:HGNC:8067]
ENSG00000108561	ENSP00000225698;ENSP00000460638;ENSP00000460308	-1	-1	C1QBP	complement component 1, q subcomponent binding protein [Source:HGNC Symbol;Acc:HGNC:1243]
ENSG00000108578	ENSP00000261714;ENSP00000468681;ENSP00000468486;ENSP00000462442;ENSP00000462353;ENSP00000466948	1	0	BLMH	bleomycin hydrolase [Source:HGNC Symbol;Acc:HGNC:1059]
ENSG00000108582	ENSP00000225719;ENSP00000444443;ENSP00000463763;ENSP00000464255	0	0	CPD	carboxypeptidase D [Source:HGNC Symbol;Acc:HGNC:2301]
ENSG00000108587	ENSP00000465115;ENSP00000414441;ENSP00000225724;ENSP00000396977;ENSP00000482171;ENSP00000414956;ENSP00000462638;ENSP00000479971;ENSP00000438330			GOSR1	golgi SNAP receptor complex member 1 [Source:HGNC Symbol;Acc:HGNC:4430]
ENSG00000108588/ENSG00000125695	ENSP00000384888;ENSP00000225726;ENSP00000463577;ENSP00000482148;ENSP00000464100	0	0	CCDC47/NA
ENSG00000108591	ENSP00000225729;ENSP00000379076;ENSP00000463268;ENSP00000462060;ENSP00000464244;ENSP00000463436;ENSP00000464076;ENSP00000463256;ENSP00000464004;ENSP00000463522;ENSP00000462978			DRG2	developmentally regulated GTP binding protein 2 [Source:HGNC Symbol;Acc:HGNC:3030]
ENSG00000108592	ENSP00000396673;ENSP00000462290;ENSP00000464648;ENSP00000462342			FTSJ3	FtsJ homolog 3 (E. coli) [Source:HGNC Symbol;Acc:HGNC:17136]
ENSG00000108604	ENSP00000225742;ENSP00000318451;ENSP00000483605;ENSP00000392617;ENSP00000398946			SMARCD2	SWI/SNF related, matrix associated, actin dependent regulator of chromatin, subfamily d, member 2 [Source:HGNC Symbol;Acc:HGNC:11107]
ENSG00000108651	ENSP00000261708;ENSP00000462135			UTP6	UTP6 small subunit processome component [Source:HGNC Symbol;Acc:HGNC:18279]
ENSG00000108654	ENSP00000225792;ENSP00000462885;ENSP00000403085;ENSP00000464337;ENSP00000464659;ENSP00000462222;ENSP00000462206;ENSP00000485764;ENSP00000463975;ENSP00000440276;ENSP00000463168;ENSP00000464566;ENSP00000464304	-1	-1	DDX5	DEAD (Asp-Glu-Ala-Asp) box helicase 5 [Source:HGNC Symbol;Acc:HGNC:2746]
ENSG00000108671	ENSP00000393185;ENSP00000261712;ENSP00000464434;ENSP00000464475;ENSP00000462683	0	-1	PSMD11	proteasome 26S subunit, non-ATPase 11 [Source:HGNC Symbol;Acc:HGNC:9556]
ENSG00000108679	ENSP00000262776;ENSP00000467211;ENSP00000468774;ENSP00000465729;ENSP00000465380;ENSP00000468586;ENSP00000466850;ENSP00000468480;ENSP00000465120	1	-1	LGALS3BP	lectin, galactoside-binding, soluble, 3 binding protein [Source:HGNC Symbol;Acc:HGNC:6564]
ENSG00000108774/ENSG00000267261/ENSG00000111540/ENSG00000176490	ENSP00000377440;ENSP00000345689;ENSP00000447053;ENSP00000468275;ENSP00000449612;ENSP00000449777;ENSP00000467144;ENSP00000449554;ENSP00000448314;ENSP00000487368;ENSP00000450285;ENSP00000449762;ENSP00000464838;ENSP00000466733;ENSP00000468417;ENSP00000325836	1	1	RAB5C/NA/RAB5B/DIRAS1
ENSG00000108784	ENSP00000225927;ENSP00000467135;ENSP00000467836	1	0	NAGLU	N-acetylglucosaminidase, alpha [Source:HGNC Symbol;Acc:HGNC:7632]
ENSG00000108819	ENSP00000478767			PPP1R9B	protein phosphatase 1 regulatory subunit 9B [Source:HGNC Symbol;Acc:HGNC:9298]
ENSG00000108828	ENSP00000347872;ENSP00000465946;ENSP00000408553;ENSP00000468621;ENSP00000468401;ENSP00000467131;ENSP00000466322;ENSP00000465239;ENSP00000468146	1	0	VAT1	vesicle amine transport 1 [Source:HGNC Symbol;Acc:HGNC:16919]
ENSG00000108829	ENSP00000225972	0	0	LRRC59	leucine rich repeat containing 59 [Source:HGNC Symbol;Acc:HGNC:28817]
ENSG00000108848	ENSP00000425092;ENSP00000240304;ENSP00000376919;ENSP00000420933;ENSP00000486238;ENSP00000426488;ENSP00000425251;ENSP00000424788;ENSP00000424767;ENSP00000426123;ENSP00000476198;ENSP00000421213;ENSP00000423556;ENSP00000430407;ENSP00000427927	-1	-1	LUC7L3	LUC7-like 3 pre-mRNA splicing factor [Source:HGNC Symbol;Acc:HGNC:24309]
ENSG00000108861	ENSP00000226004;ENSP00000468604;ENSP00000466069	1	1	DUSP3	dual specificity phosphatase 3 [Source:HGNC Symbol;Acc:HGNC:3069]
ENSG00000108883	ENSP00000385873;ENSP00000467805;ENSP00000392094;ENSP00000465058;ENSP00000467249;ENSP00000465051;ENSP00000464882;ENSP00000464908	0	0	EFTUD2	elongation factor Tu GTP binding domain containing 2 [Source:HGNC Symbol;Acc:HGNC:30858]
ENSG00000108946	ENSP00000466459;ENSP00000464977;ENSP00000445625;ENSP00000376475;ENSP00000351410;ENSP00000468106;ENSP00000467311;ENSP00000466314;ENSP00000464715;ENSP00000464701;ENSP00000465013;ENSP00000465445;ENSP00000467867;ENSP00000466649;ENSP00000376474;ENSP00000466722;ENSP00000465740;ENSP00000467500	1	1	PRKAR1A	protein kinase, cAMP-dependent, regulatory subunit type I alpha [Source:HGNC Symbol;Acc:HGNC:9388]
ENSG00000108984	ENSP00000468348;ENSP00000477701;ENSP00000467213;ENSP00000464916;ENSP00000351997;ENSP00000466143	1	-1	MAP2K6	mitogen-activated protein kinase kinase 6 [Source:HGNC Symbol;Acc:HGNC:6846]
ENSG00000109062	ENSP00000262613;ENSP00000464982;ENSP00000464321;ENSP00000464117	-1	-1	SLC9A3R1	solute carrier family 9, subfamily A (NHE3, cation proton antiporter 3), member 3 regulator 1 [Source:HGNC Symbol;Acc:HGNC:11075]
ENSG00000109107	ENSP00000378731;ENSP00000226253;ENSP00000378729;ENSP00000462674;ENSP00000463174;ENSP00000398976;ENSP00000463118;ENSP00000465623	-1	-1	ALDOC	aldolase, fructose-bisphosphate C [Source:HGNC Symbol;Acc:HGNC:418]
ENSG00000109111	ENSP00000338143;ENSP00000319104	-1	-1	SUPT6H	SPT6 homolog, histone chaperone [Source:HGNC Symbol;Acc:HGNC:11470]
ENSG00000109113	ENSP00000404180;ENSP00000378666;ENSP00000301043;ENSP00000378663;ENSP00000398706;ENSP00000226259;ENSP00000410279;ENSP00000391048;ENSP00000378664;ENSP00000487160;ENSP00000413156;ENSP00000407953;ENSP00000464723;ENSP00000397499;ENSP00000476427;ENSP00000465352;ENSP00000463488			RAB34	RAB34, member RAS oncogene family [Source:HGNC Symbol;Acc:HGNC:16519]
ENSG00000109133	ENSP00000422810;ENSP00000441455;ENSP00000427006;ENSP00000422473;ENSP00000421546;ENSP00000422517;ENSP00000264452			TMEM33	transmembrane protein 33 [Source:HGNC Symbol;Acc:HGNC:25541]
ENSG00000109171	ENSP00000264313;ENSP00000425923;ENSP00000424473			SLAIN2	SLAIN motif family member 2 [Source:HGNC Symbol;Acc:HGNC:29282]
ENSG00000109180	ENSP00000423909;ENSP00000423002;ENSP00000370882;ENSP00000264312;ENSP00000426386;ENSP00000427389;ENSP00000425356;ENSP00000379725;ENSP00000416943;ENSP00000399656;ENSP00000424041;ENSP00000425633;ENSP00000420917;ENSP00000425968;ENSP00000423381;ENSP00000423845;ENSP00000420881;ENSP00000427363;ENSP00000423126;ENSP00000422171;ENSP00000426902;ENSP00000424252;ENSP00000421572	0	0	OCIAD1	OCIA domain containing 1 [Source:HGNC Symbol;Acc:HGNC:16074]
ENSG00000109265	ENSP00000423366;ENSP00000264229;ENSP00000444006			KIAA1211	KIAA1211 [Source:HGNC Symbol;Acc:HGNC:29219]
ENSG00000109270	ENSP00000424183;ENSP00000226522	1	0	LAMTOR3	late endosomal/lysosomal adaptor, MAPK and MTOR activator 3 [Source:HGNC Symbol;Acc:HGNC:15606]
ENSG00000109323	ENSP00000226578;ENSP00000427322	1	-1	MANBA	mannosidase, beta A, lysosomal [Source:HGNC Symbol;Acc:HGNC:6831]
ENSG00000109332/ENSG00000131508	ENSP00000396901;ENSP00000378283;ENSP00000378282;ENSP00000378280;ENSP00000344069;ENSP00000337208;ENSP00000318494;ENSP00000481600;ENSP00000349722;ENSP00000426620;ENSP00000426586;ENSP00000424359;ENSP00000421904;ENSP00000337262;ENSP00000345285;ENSP00000426523;ENSP00000429613;ENSP00000424941;ENSP00000381718;ENSP00000381717;ENSP00000253815;ENSP00000424710;ENSP00000423487;ENSP00000422134;ENSP00000421794…			UBE2D3/UBE2D2
ENSG00000109472	ENSP00000386104;ENSP00000424830;ENSP00000416601;ENSP00000423699;ENSP00000427629			CPE	carboxypeptidase E [Source:HGNC Symbol;Acc:HGNC:2303]
ENSG00000109475	ENSP00000423983;ENSP00000423316;ENSP00000378163;ENSP00000378162;ENSP00000378160	-1	-1	RPL34	ribosomal protein L34 [Source:HGNC Symbol;Acc:HGNC:10340]
ENSG00000109519	ENSP00000264954	0	-1	GRPEL1	GrpE-like 1, mitochondrial (E. coli) [Source:HGNC Symbol;Acc:HGNC:19696]
ENSG00000109534	ENSP00000378127;ENSP00000226796	-1	-1	GAR1	GAR1 homolog, ribonucleoprotein [Source:HGNC Symbol;Acc:HGNC:14264]
ENSG00000109586	ENSP00000265000;ENSP00000427095;ENSP00000427341;ENSP00000427050			GALNT7	polypeptide N-acetylgalactosaminyltransferase 7 [Source:HGNC Symbol;Acc:HGNC:4129]
ENSG00000109606	ENSP00000336741	-1	0	DHX15	DEAH (Asp-Glu-Ala-His) box helicase 15 [Source:HGNC Symbol;Acc:HGNC:2738]
ENSG00000109654	ENSP00000415812;ENSP00000339659;ENSP00000488229;ENSP00000487836;ENSP00000487750;ENSP00000400879;ENSP00000400375;ENSP00000488751;ENSP00000488602			TRIM2	tripartite motif containing 2 [Source:HGNC Symbol;Acc:HGNC:15974]
ENSG00000109775	ENSP00000264689;ENSP00000421133;ENSP00000425855;ENSP00000424419;ENSP00000423657;ENSP00000423599;ENSP00000423108	-1	0	UFSP2	UFM1-specific peptidase 2 [Source:HGNC Symbol;Acc:HGNC:25640]
ENSG00000109805	ENSP00000251496;ENSP00000423042;ENSP00000425625	-1	0	NCAPG	non-SMC condensin I complex subunit G [Source:HGNC Symbol;Acc:HGNC:24304]
ENSG00000109814	ENSP00000421757;ENSP00000319501;ENSP00000422909;ENSP00000426560;ENSP00000422603;ENSP00000425834;ENSP00000421954;ENSP00000422565;ENSP00000427708;ENSP00000424435;ENSP00000424059	-1	0	UGDH	UDP-glucose 6-dehydrogenase [Source:HGNC Symbol;Acc:HGNC:12525]
ENSG00000109846	ENSP00000436089;ENSP00000483554;ENSP00000437149;ENSP00000436051;ENSP00000434247;ENSP00000433560;ENSP00000227251;ENSP00000431754;ENSP00000434269;ENSP00000435960;ENSP00000435411;ENSP00000435046;ENSP00000434793;ENSP00000435931;ENSP00000432182;ENSP00000432454			CRYAB	crystallin alpha B [Source:HGNC Symbol;Acc:HGNC:2389]
ENSG00000109854	ENSP00000392985;ENSP00000397752;ENSP00000394259;ENSP00000387876;ENSP00000436729;ENSP00000436548;ENSP00000432338;ENSP00000432107			HTATIP2	HIV-1 Tat interactive protein 2 [Source:HGNC Symbol;Acc:HGNC:16637]
ENSG00000109861	ENSP00000227266;ENSP00000432556;ENSP00000432541;ENSP00000433539	-1	-1	CTSC	cathepsin C [Source:HGNC Symbol;Acc:HGNC:2528]
ENSG00000109917	ENSP00000394495;ENSP00000227322;ENSP00000390391;ENSP00000415505	-1	-1	ZPR1	ZPR1 zinc finger [Source:HGNC Symbol;Acc:HGNC:13051]
ENSG00000109919	ENSP00000303222	1	0	MTCH2	mitochondrial carrier 2 [Source:HGNC Symbol;Acc:HGNC:17587]
ENSG00000109920	ENSP00000263773;ENSP00000440181			FNBP4	formin binding protein 4 [Source:HGNC Symbol;Acc:HGNC:19752]
ENSG00000109971	ENSP00000437125;ENSP00000432083;ENSP00000227378;ENSP00000433584;ENSP00000404372;ENSP00000437189;ENSP00000435154;ENSP00000434415;ENSP00000436183;ENSP00000431641;ENSP00000435908;ENSP00000434565;ENSP00000436762;ENSP00000434851;ENSP00000435019	0	0	HSPA8	heat shock protein family A (Hsp70) member 8 [Source:HGNC Symbol;Acc:HGNC:5241]
ENSG00000110002	ENSP00000407726;ENSP00000376504;ENSP00000404683;ENSP00000355070;ENSP00000376501			VWA5A	von Willebrand factor A domain containing 5A [Source:HGNC Symbol;Acc:HGNC:6658]
ENSG00000110013	ENSP00000263593;ENSP00000478211;ENSP00000437877			SIAE	sialic acid acetylesterase [Source:HGNC Symbol;Acc:HGNC:18187]
ENSG00000110047	ENSP00000352354;ENSP00000320516;ENSP00000479153;ENSP00000404944;ENSP00000391429;ENSP00000396273;ENSP00000403830;ENSP00000399022	1	1	EHD1	EH domain containing 1 [Source:HGNC Symbol;Acc:HGNC:3242]
ENSG00000110048	ENSP00000263847;ENSP00000432399	0	0	OSBP	oxysterol binding protein [Source:HGNC Symbol;Acc:HGNC:8503]
ENSG00000110063	ENSP00000263579	0	0	DCPS	decapping enzyme, scavenger [Source:HGNC Symbol;Acc:HGNC:29812]
ENSG00000110075	ENSP00000265637;ENSP00000433565;ENSP00000431415;ENSP00000433058;ENSP00000377389;ENSP00000377390;ENSP00000265636;ENSP00000437329;ENSP00000434429;ENSP00000436209;ENSP00000431738;ENSP00000432837;ENSP00000434426;ENSP00000433768;ENSP00000433551;ENSP00000436601;ENSP00000433853	0	0	PPP6R3	protein phosphatase 6 regulatory subunit 3 [Source:HGNC Symbol;Acc:HGNC:1173]
ENSG00000110104	ENSP00000227520;ENSP00000442111;ENSP00000440906			CCDC86	coiled-coil domain containing 86 [Source:HGNC Symbol;Acc:HGNC:28359]
ENSG00000110107	ENSP00000227524;ENSP00000440266;ENSP00000446259;ENSP00000443031;ENSP00000445435	0	1	PRPF19	pre-mRNA processing factor 19 [Source:HGNC Symbol;Acc:HGNC:17896]
ENSG00000110169	ENSP00000265983;ENSP00000479146			HPX	hemopexin [Source:HGNC Symbol;Acc:HGNC:5171]
ENSG00000110171	ENSP00000433102;ENSP00000352508;ENSP00000340797;ENSP00000445460;ENSP00000433070;ENSP00000437283			TRIM3	tripartite motif containing 3 [Source:HGNC Symbol;Acc:HGNC:10064]
ENSG00000110172	ENSP00000319255;ENSP00000401080;ENSP00000436632;ENSP00000433719;ENSP00000431929;ENSP00000434040;ENSP00000433440;ENSP00000432019	-1	0	CHORDC1	cysteine and histidine rich domain containing 1 [Source:HGNC Symbol;Acc:HGNC:14525]
ENSG00000110321	ENSP00000433664;ENSP00000433371;ENSP00000340281;ENSP00000379778;ENSP00000431583;ENSP00000433121;ENSP00000435523;ENSP00000434815;ENSP00000431511;ENSP00000433217;ENSP00000436235;ENSP00000433335;ENSP00000436680;ENSP00000435912;ENSP00000434940	0	0	EIF4G2	eukaryotic translation initiation factor 4 gamma, 2 [Source:HGNC Symbol;Acc:HGNC:3297]
ENSG00000110344	ENSP00000252108;ENSP00000387362;ENSP00000438918			UBE4A	ubiquitination factor E4A [Source:HGNC Symbol;Acc:HGNC:12499]
ENSG00000110367	ENSP00000478754;ENSP00000442266;ENSP00000433704;ENSP00000483902	0	0	DDX6	DEAD (Asp-Glu-Ala-Asp) box helicase 6 [Source:HGNC Symbol;Acc:HGNC:2747]
ENSG00000110395	ENSP00000264033	0	0	CBL	Cbl proto-oncogene, E3 ubiquitin protein ligase [Source:HGNC Symbol;Acc:HGNC:1541]
ENSG00000110435	ENSP00000389404;ENSP00000227868;ENSP00000433204;ENSP00000415695;ENSP00000431281;ENSP00000432277			PDHX	pyruvate dehydrogenase complex component X [Source:HGNC Symbol;Acc:HGNC:21350]
ENSG00000110442	ENSP00000263401;ENSP00000392510;ENSP00000435599			COMMD9	COMM domain containing 9 [Source:HGNC Symbol;Acc:HGNC:25014]
ENSG00000110492	ENSP00000432649;ENSP00000385451;ENSP00000384034;ENSP00000378933;ENSP00000378932;ENSP00000352852;ENSP00000433240;ENSP00000378936			MDK	midkine (neurite growth-promoting factor 2) [Source:HGNC Symbol;Acc:HGNC:6972]
ENSG00000110651	ENSP00000437242;ENSP00000431780;ENSP00000432249;ENSP00000433904;ENSP00000433767;ENSP00000263645;ENSP00000432033;ENSP00000370424;ENSP00000433178;ENSP00000435633	1	1	CD81	CD81 molecule [Source:HGNC Symbol;Acc:HGNC:1701]
ENSG00000110696	ENSP00000228136;ENSP00000431237;ENSP00000432207;ENSP00000432534	-1	0	C11orf58	chromosome 11 open reading frame 58 [Source:HGNC Symbol;Acc:HGNC:16990]
ENSG00000110697	ENSP00000398787;ENSP00000437286;ENSP00000348772;ENSP00000434904;ENSP00000432977;ENSP00000434046;ENSP00000432746			PITPNM1	phosphatidylinositol transfer protein, membrane associated 1 [Source:HGNC Symbol;Acc:HGNC:9003]
ENSG00000110700	ENSP00000435777;ENSP00000228140;ENSP00000432096	-1	-1	RPS13	ribosomal protein S13 [Source:HGNC Symbol;Acc:HGNC:10386]
ENSG00000110711	ENSP00000279146;ENSP00000434982;ENSP00000476993	1	1	AIP	aryl hydrocarbon receptor interacting protein [Source:HGNC Symbol;Acc:HGNC:358]
ENSG00000110713	ENSP00000316032;ENSP00000352091;ENSP00000347404;ENSP00000413146;ENSP00000380199;ENSP00000380202;ENSP00000436226;ENSP00000432275;ENSP00000432142	-1	-1	NUP98	nucleoporin 98kDa [Source:HGNC Symbol;Acc:HGNC:8068]
ENSG00000110717	ENSP00000436287;ENSP00000315774;ENSP00000433521;ENSP00000432968;ENSP00000403972;ENSP00000434283	0	0	NDUFS8	NADH:ubiquinone oxidoreductase core subunit S8 [Source:HGNC Symbol;Acc:HGNC:7715]
ENSG00000110721	ENSP00000265689;ENSP00000348454;ENSP00000435032			CHKA	choline kinase alpha [Source:HGNC Symbol;Acc:HGNC:1937]
ENSG00000110801/ENSG00000256950	ENSP00000440485;ENSP00000261817;ENSP00000443081;ENSP00000440500;ENSP00000445058;ENSP00000477146;ENSP00000442210;ENSP00000443968;ENSP00000443772	1	1	PSMD9/NA
ENSG00000110841	ENSP00000443442;ENSP00000228425;ENSP00000438174;ENSP00000445822;ENSP00000443324;ENSP00000437438;ENSP00000438036;ENSP00000445132;ENSP00000444046			PPFIBP1	PTPRF interacting protein, binding protein 1 (liprin beta 1) [Source:HGNC Symbol;Acc:HGNC:9249]
ENSG00000110880/ENSG00000167549	ENSP00000438341;ENSP00000261401;ENSP00000447534;ENSP00000394496;ENSP00000415554;ENSP00000447337;ENSP00000447049;ENSP00000448130;ENSP00000448195;ENSP00000448527;ENSP00000447989;ENSP00000449330;ENSP00000449658;ENSP00000463723;ENSP00000462627;ENSP00000373419;ENSP00000344562	1	1	CORO1C/CORO6
ENSG00000110917	ENSP00000228506;ENSP00000438950;ENSP00000441247;ENSP00000440746	0	0	MLEC	malectin [Source:HGNC Symbol;Acc:HGNC:28973]
ENSG00000110921	ENSP00000486846;ENSP00000376487;ENSP00000443551;ENSP00000228510;ENSP00000438153;ENSP00000440379;ENSP00000486804;ENSP00000443978;ENSP00000415555;ENSP00000445382;ENSP00000439134	1	1	MVK	mevalonate kinase [Source:HGNC Symbol;Acc:HGNC:7530]
ENSG00000110955	ENSP00000262030;ENSP00000446489;ENSP00000446677;ENSP00000448428	1	0	ATP5B	ATP synthase, H+ transporting, mitochondrial F1 complex, beta polypeptide [Source:HGNC Symbol;Acc:HGNC:830]
ENSG00000110958	ENSP00000414892;ENSP00000262033;ENSP00000482075;ENSP00000405299;ENSP00000389090;ENSP00000402385	-1	-1	PTGES3	prostaglandin E synthase 3 [Source:HGNC Symbol;Acc:HGNC:16049]
ENSG00000110987/ENSG00000106635	ENSP00000261822;ENSP00000445868;ENSP00000414231;ENSP00000414473			BCL7A/BCL7B
ENSG00000111011	ENSP00000330188;ENSP00000444159;ENSP00000343315	0	0	RSRC2	arginine/serine-rich coiled-coil 2 [Source:HGNC Symbol;Acc:HGNC:30559]
ENSG00000111052/ENSG00000104863	ENSP00000447488;ENSP00000448975;ENSP00000448891;ENSP00000261203;ENSP00000221459			LIN7A/LIN7B
ENSG00000111110	ENSP00000228705			PPM1H	protein phosphatase, Mg2+/Mn2+ dependent 1H [Source:HGNC Symbol;Acc:HGNC:18583]
ENSG00000111142	ENSP00000325312;ENSP00000448169;ENSP00000261220;ENSP00000450063;ENSP00000448614;ENSP00000446052;ENSP00000448370;ENSP00000449004;ENSP00000447661	-1	-1	METAP2	methionyl aminopeptidase 2 [Source:HGNC Symbol;Acc:HGNC:16672]
ENSG00000111144	ENSP00000228740;ENSP00000449958;ENSP00000395051;ENSP00000449340	-1	-1	LTA4H	leukotriene A4 hydrolase [Source:HGNC Symbol;Acc:HGNC:6710]
ENSG00000111196	ENSP00000319240;ENSP00000437512;ENSP00000485778;ENSP00000442440;ENSP00000439698;ENSP00000437548	-1	-1	MAGOHB	mago homolog B, exon junction complex core component [Source:HGNC Symbol;Acc:HGNC:25504]
ENSG00000111229	ENSP00000228825;ENSP00000413221;ENSP00000446598	1	1	ARPC3	actin related protein 2/3 complex subunit 3 [Source:HGNC Symbol;Acc:HGNC:706]
ENSG00000111237	ENSP00000447058;ENSP00000353786;ENSP00000480853;ENSP00000449044	1	1	VPS29	VPS29 retromer complex component [Source:HGNC Symbol;Acc:HGNC:14340]
ENSG00000111275/ENSG00000257767	ENSP00000261733;ENSP00000403349;ENSP00000450353;ENSP00000474669	1	0	ALDH2/NA
ENSG00000111300	ENSP00000261745;ENSP00000447676			NAA25	N(alpha)-acetyltransferase 25, NatB auxiliary subunit [Source:HGNC Symbol;Acc:HGNC:25783]
ENSG00000111361	ENSP00000416250;ENSP00000438060;ENSP00000444183;ENSP00000443172	0	1	EIF2B1	eukaryotic translation initiation factor 2B subunit alpha [Source:HGNC Symbol;Acc:HGNC:3257]
ENSG00000111445	ENSP00000408295;ENSP00000376325;ENSP00000443187;ENSP00000393636;ENSP00000390340;ENSP00000438252;ENSP00000445917	-1	-1	RFC5	replication factor C subunit 5 [Source:HGNC Symbol;Acc:HGNC:9973]
ENSG00000111481	ENSP00000262061;ENSP00000449341;ENSP00000448235;ENSP00000449270;ENSP00000449414;ENSP00000448005;ENSP00000447100;ENSP00000448444;ENSP00000449108;ENSP00000449072;ENSP00000448945;ENSP00000410620	0	0	COPZ1	coatomer protein complex subunit zeta 1 [Source:HGNC Symbol;Acc:HGNC:2243]
ENSG00000111530	ENSP00000442318;ENSP00000444089;ENSP00000445794;ENSP00000437594	1	0	CAND1	cullin-associated and neddylation-dissociated 1 [Source:HGNC Symbol;Acc:HGNC:30688]
ENSG00000111581	ENSP00000229179;ENSP00000445567	-1	0	NUP107	nucleoporin 107kDa [Source:HGNC Symbol;Acc:HGNC:29914]
ENSG00000111596	ENSP00000449260;ENSP00000412091;ENSP00000229195;ENSP00000449659;ENSP00000450318;ENSP00000447497;ENSP00000449577;ENSP00000448024;ENSP00000449446;ENSP00000448490;ENSP00000450090;ENSP00000483096;ENSP00000448298;ENSP00000446507;ENSP00000448883;ENSP00000450077;ENSP00000449917;ENSP00000449801;ENSP00000447813;ENSP00000448660;ENSP00000448808;ENSP00000447808	0	0	CNOT2	CCR4-NOT transcription complex subunit 2 [Source:HGNC Symbol;Acc:HGNC:7878]
ENSG00000111602	ENSP00000229201;ENSP00000450607			TIMELESS	timeless circadian clock [Source:HGNC Symbol;Acc:HGNC:11813]
ENSG00000111605	ENSP00000391437;ENSP00000391774;ENSP00000266679;ENSP00000446670	-1	0	CPSF6	cleavage and polyadenylation specific factor 6 [Source:HGNC Symbol;Acc:HGNC:13871]
ENSG00000111640	ENSP00000478864;ENSP00000380067			GAPDH	glyceraldehyde-3-phosphate dehydrogenase [Source:HGNC Symbol;Acc:HGNC:4141]
ENSG00000111640/ENSG00000105679	ENSP00000380070;ENSP00000380068;ENSP00000229239;ENSP00000380065;ENSP00000222286	0	0	GAPDH/GAPDHS
ENSG00000111641	ENSP00000444437;ENSP00000313272;ENSP00000479320;ENSP00000371858;ENSP00000443150;ENSP00000382392;ENSP00000479236;ENSP00000484384;ENSP00000439422;ENSP00000440754;ENSP00000443035;ENSP00000441923;ENSP00000442895;ENSP00000445402;ENSP00000442742;ENSP00000443585			NOP2	NOP2 nucleolar protein [Source:HGNC Symbol;Acc:HGNC:7867]
ENSG00000111642/ENSG00000116254/ENSG00000170004	ENSP00000440542;ENSP00000349508;ENSP00000440392;ENSP00000433676;ENSP00000437506;ENSP00000467547;ENSP00000468624	-1	0	CHD4/CHD5/CHD3
ENSG00000111652	ENSP00000446039;ENSP00000441852;ENSP00000438363;ENSP00000438115;ENSP00000229251;ENSP00000442613;ENSP00000440683;ENSP00000439547;ENSP00000439949;ENSP00000444807;ENSP00000445300;ENSP00000487362;ENSP00000473363;ENSP00000443628;ENSP00000440020;ENSP00000439158;ENSP00000438571;ENSP00000438352;ENSP00000387787;ENSP00000440972	1	1	COPS7A	COP9 signalosome subunit 7A [Source:HGNC Symbol;Acc:HGNC:16758]
ENSG00000111667	ENSP00000373883;ENSP00000229268;ENSP00000444668	1	1	USP5	ubiquitin specific peptidase 5 (isopeptidase T) [Source:HGNC Symbol;Acc:HGNC:12628]
ENSG00000111669	ENSP00000379933;ENSP00000484435;ENSP00000229270;ENSP00000475620;ENSP00000443599;ENSP00000475364;ENSP00000475829;ENSP00000475184	1	0	TPI1	triosephosphate isomerase 1 [Source:HGNC Symbol;Acc:HGNC:12009]
ENSG00000111674	ENSP00000438873;ENSP00000437402;ENSP00000229277;ENSP00000441490;ENSP00000438062;ENSP00000445788;ENSP00000476096;ENSP00000476112	1	0	ENO2	enolase 2 (gamma, neuronal) [Source:HGNC Symbol;Acc:HGNC:3353]
ENSG00000111678	ENSP00000440602;ENSP00000229281;ENSP00000475635;ENSP00000440937;ENSP00000475422	0	0	C12orf57	chromosome 12 open reading frame 57 [Source:HGNC Symbol;Acc:HGNC:29521]
ENSG00000111707	ENSP00000443988			SUDS3	SDS3 homolog, SIN3A corepressor complex component [Source:HGNC Symbol;Acc:HGNC:29545]
ENSG00000111716/ENSG00000166796	ENSP00000379386;ENSP00000229319;ENSP00000379385;ENSP00000398015;ENSP00000442680;ENSP00000443414;ENSP00000443997;ENSP00000439060;ENSP00000439555;ENSP00000437783;ENSP00000280704	0	0	LDHB/LDHC
ENSG00000111725	ENSP00000441369;ENSP00000229328;ENSP00000439235;ENSP00000486936;ENSP00000444816			PRKAB1	protein kinase, AMP-activated, beta 1 non-catalytic subunit [Source:HGNC Symbol;Acc:HGNC:9378]
ENSG00000111726	ENSP00000229329;ENSP00000446239;ENSP00000440605;ENSP00000439404	1	-1	CMAS	cytidine monophosphate N-acetylneuraminic acid synthetase [Source:HGNC Symbol;Acc:HGNC:18290]
ENSG00000111731	ENSP00000379345;ENSP00000441951;ENSP00000388756;ENSP00000439392;ENSP00000443204;ENSP00000334229;ENSP00000444857;ENSP00000437935	1	1	C2CD5	C2 calcium-dependent domain containing 5 [Source:HGNC Symbol;Acc:HGNC:29062]
ENSG00000111737	ENSP00000229340;ENSP00000443994;ENSP00000441883;ENSP00000442555	0	0	RAB35	RAB35, member RAS oncogene family [Source:HGNC Symbol;Acc:HGNC:9774]
ENSG00000111752	ENSP00000440674;ENSP00000437659;ENSP00000399194;ENSP00000445939;ENSP00000437654;ENSP00000437645;ENSP00000437459;ENSP00000444308;ENSP00000443676			PHC1	polyhomeotic homolog 1 (Drosophila) [Source:HGNC Symbol;Acc:HGNC:3182]
ENSG00000111786	ENSP00000229390;ENSP00000449030;ENSP00000474283	-1	0	SRSF9	serine/arginine-rich splicing factor 9 [Source:HGNC Symbol;Acc:HGNC:10791]
ENSG00000111802	ENSP00000367440;ENSP00000345345			TDP2	tyrosyl-DNA phosphodiesterase 2 [Source:HGNC Symbol;Acc:HGNC:17768]
ENSG00000111845	ENSP00000368887			PAK1IP1	PAK1 interacting protein 1 [Source:HGNC Symbol;Acc:HGNC:20882]
ENSG00000111875/ENSG00000105011	ENSP00000229595;ENSP00000468513			ASF1A/ASF1B
ENSG00000111906	ENSP00000381220;ENSP00000476969;ENSP00000316242;ENSP00000477042;ENSP00000477277	0	-1	HDDC2	HD domain containing 2 [Source:HGNC Symbol;Acc:HGNC:21078]
ENSG00000111911	ENSP00000229633			HINT3	histidine triad nucleotide binding protein 3 [Source:HGNC Symbol;Acc:HGNC:18468]
ENSG00000112062	ENSP00000229794;ENSP00000419837			MAPK14	mitogen-activated protein kinase 14 [Source:HGNC Symbol;Acc:HGNC:6876]
ENSG00000112079	ENSP00000229812			STK38	serine/threonine kinase 38 [Source:HGNC Symbol;Acc:HGNC:17847]
ENSG00000112081	ENSP00000436036;ENSP00000482833;ENSP00000362820;ENSP00000484891	0	0	SRSF3	serine/arginine-rich splicing factor 3 [Source:HGNC Symbol;Acc:HGNC:10785]
ENSG00000112096	ENSP00000446252;ENSP00000356022;ENSP00000442920;ENSP00000445015;ENSP00000356021;ENSP00000337127;ENSP00000441362;ENSP00000439191;ENSP00000404804;ENSP00000384196;ENSP00000406713;ENSP00000440131	1	0	SOD2	superoxide dismutase 2, mitochondrial [Source:HGNC Symbol;Acc:HGNC:11180]
ENSG00000112110	ENSP00000356001	0	0	MRPL18	mitochondrial ribosomal protein L18 [Source:HGNC Symbol;Acc:HGNC:14477]
ENSG00000112118	ENSP00000229854;ENSP00000480987;ENSP00000472940;ENSP00000388647;ENSP00000407651	-1	-1	MCM3	minichromosome maintenance complex component 3 [Source:HGNC Symbol;Acc:HGNC:6945]
ENSG00000112159	ENSP00000486270;ENSP00000358400;ENSP00000409664;ENSP00000469327			MDN1	midasin AAA ATPase 1 [Source:HGNC Symbol;Acc:HGNC:18302]
ENSG00000112186	ENSP00000229922;ENSP00000483435;ENSP00000482279;ENSP00000418604;ENSP00000368275;ENSP00000417705;ENSP00000417208;ENSP00000420615;ENSP00000419906	1	1	CAP2	CAP, adenylate cyclase-associated protein, 2 (yeast) [Source:HGNC Symbol;Acc:HGNC:20039]
ENSG00000112200	ENSP00000350083;ENSP00000421645;ENSP00000359740;ENSP00000427558			ZNF451	zinc finger protein 451 [Source:HGNC Symbol;Acc:HGNC:21091]
ENSG00000112208	ENSP00000359727			BAG2	BCL2 associated athanogene 2 [Source:HGNC Symbol;Acc:HGNC:938]
ENSG00000112210	ENSP00000417610;ENSP00000320413			RAB23	RAB23, member RAS oncogene family [Source:HGNC Symbol;Acc:HGNC:14263]
ENSG00000112249	ENSP00000358159;ENSP00000430769;ENSP00000358139;ENSP00000320777;ENSP00000320252	-1	-1	ASCC3	activating signal cointegrator 1 complex subunit 3 [Source:HGNC Symbol;Acc:HGNC:18697]
ENSG00000112290	ENSP00000376368;ENSP00000376367;ENSP00000376366;ENSP00000376365;ENSP00000352425;ENSP00000407041;ENSP00000357934;ENSP00000265601;ENSP00000404142;ENSP00000402663			WASF1	WAS protein family member 1 [Source:HGNC Symbol;Acc:HGNC:12732]
ENSG00000112294	ENSP00000350191;ENSP00000314649;ENSP00000417687			ALDH5A1	aldehyde dehydrogenase 5 family member A1 [Source:HGNC Symbol;Acc:HGNC:408]
ENSG00000112304	ENSP00000230048;ENSP00000445552			ACOT13	acyl-CoA thioesterase 13 [Source:HGNC Symbol;Acc:HGNC:20999]
ENSG00000112305	ENSP00000359481;ENSP00000313382;ENSP00000359484;ENSP00000484538	0	0	SMAP1	small ArfGAP 1 [Source:HGNC Symbol;Acc:HGNC:19651]
ENSG00000112306	ENSP00000230050	0	0	RPS12	ribosomal protein S12 [Source:HGNC Symbol;Acc:HGNC:10385]
ENSG00000112335	ENSP00000230085;ENSP00000401779;ENSP00000296991;ENSP00000357975	1	1	SNX3	sorting nexin 3 [Source:HGNC Symbol;Acc:HGNC:11174]
ENSG00000112339	ENSP00000356811;ENSP00000356800;ENSP00000389826;ENSP00000436256;ENSP00000434533;ENSP00000436620;ENSP00000436472;ENSP00000434855;ENSP00000356794;ENSP00000433030;ENSP00000323566;ENSP00000432092;ENSP00000435608;ENSP00000433161	0	0	HBS1L	HBS1 like translational GTPase [Source:HGNC Symbol;Acc:HGNC:4834]
ENSG00000112514/ENSG00000226492	ENSP00000480360;ENSP00000475963;ENSP00000432744;ENSP00000403268;ENSP00000363620;ENSP00000417544;ENSP00000400114;ENSP00000391509;ENSP00000363624;ENSP00000418659	0	0	CUTA
ENSG00000112531	ENSP00000408775;ENSP00000375973;ENSP00000354951;ENSP00000275262;ENSP00000355094;ENSP00000408382;ENSP00000354867;ENSP00000441773;ENSP00000440991;ENSP00000440599;ENSP00000442848;ENSP00000443106;ENSP00000443690;ENSP00000437867;ENSP00000441252	1	1	QKI	QKI, KH domain containing, RNA binding [Source:HGNC Symbol;Acc:HGNC:21100]
ENSG00000112578	ENSP00000230340;ENSP00000362087;ENSP00000417813			BYSL	bystin like [Source:HGNC Symbol;Acc:HGNC:1157]
ENSG00000112640/ENSG00000078304	ENSP00000420550;ENSP00000417963;ENSP00000377669;ENSP00000420674;ENSP00000419756;ENSP00000420529;ENSP00000450743	1	1	PPP2R5D/PPP2R5C
ENSG00000112655	ENSP00000230419;ENSP00000418754;ENSP00000326029;ENSP00000325992;ENSP00000325462;ENSP00000230418;ENSP00000420765;ENSP00000420186;ENSP00000419037;ENSP00000420165;ENSP00000420322;ENSP00000417607	0	0	PTK7	protein tyrosine kinase 7 (inactive) [Source:HGNC Symbol;Acc:HGNC:9618]
ENSG00000112667	ENSP00000230431;ENSP00000422440;ENSP00000377556	1	0	DNPH1	2'-deoxynucleoside 5'-phosphate N-hydrolase 1 [Source:HGNC Symbol;Acc:HGNC:21218]
ENSG00000112685	ENSP00000230449;ENSP00000406400	1	0	EXOC2	exocyst complex component 2 [Source:HGNC Symbol;Acc:HGNC:24968]
ENSG00000112695	ENSP00000359106;ENSP00000359098;ENSP00000422979;ENSP00000425951;ENSP00000421193	0	0	COX7A2	cytochrome c oxidase subunit VIIa polypeptide 2 (liver) [Source:HGNC Symbol;Acc:HGNC:2288]
ENSG00000112697	ENSP00000431007;ENSP00000230461;ENSP00000359067;ENSP00000430270			TMEM30A	transmembrane protein 30A [Source:HGNC Symbol;Acc:HGNC:16667]
ENSG00000112699	ENSP00000436726;ENSP00000370194	-1	-1	GMDS	GDP-mannose 4,6-dehydratase [Source:HGNC Symbol;Acc:HGNC:4369]
ENSG00000112739	ENSP00000433547;ENSP00000337194;ENSP00000433714	0	0	PRPF4B	pre-mRNA processing factor 4B [Source:HGNC Symbol;Acc:HGNC:17346]
ENSG00000112742	ENSP00000422936;ENSP00000230510;ENSP00000358813;ENSP00000424851;ENSP00000421636;ENSP00000427483			TTK	TTK protein kinase [Source:HGNC Symbol;Acc:HGNC:12401]
ENSG00000112759	ENSP00000392668;ENSP00000377427;ENSP00000377424;ENSP00000360820;ENSP00000360805;ENSP00000360796;ENSP00000360789;ENSP00000360778;ENSP00000360773			SLC29A1	solute carrier family 29 (equilibrative nucleoside transporter), member 1 [Source:HGNC Symbol;Acc:HGNC:11003]
ENSG00000112893	ENSP00000261483			MAN2A1	mannosidase, alpha, class 2A, member 1 [Source:HGNC Symbol;Acc:HGNC:6824]
ENSG00000112972/ENSG00000134240	ENSP00000399402;ENSP00000322706;ENSP00000427339;ENSP00000439495;ENSP00000358414	-1	0	HMGCS1/HMGCS2
ENSG00000112983	ENSP00000254900;ENSP00000398084;ENSP00000398873;ENSP00000394330;ENSP00000384845;ENSP00000398067;ENSP00000230901;ENSP00000398676;ENSP00000407414;ENSP00000427126;ENSP00000414625;ENSP00000427475;ENSP00000396487;ENSP00000407129;ENSP00000426385;ENSP00000392646			BRD8	bromodomain containing 8 [Source:HGNC Symbol;Acc:HGNC:19874]
ENSG00000112984	ENSP00000378356;ENSP00000420880;ENSP00000424056;ENSP00000422928;ENSP00000426704			KIF20A	kinesin family member 20A [Source:HGNC Symbol;Acc:HGNC:9787]
ENSG00000112992	ENSP00000343873;ENSP00000264663;ENSP00000426343;ENSP00000421886;ENSP00000427670;ENSP00000421674;ENSP00000425542			NNT	nicotinamide nucleotide transhydrogenase [Source:HGNC Symbol;Acc:HGNC:7863]
ENSG00000112996	ENSP00000424328;ENSP00000479189	0	0	MRPS30	mitochondrial ribosomal protein S30 [Source:HGNC Symbol;Acc:HGNC:8769]
ENSG00000113013	ENSP00000297185;ENSP00000425598;ENSP00000429475;ENSP00000423098;ENSP00000421892	-1	-1	HSPA9	heat shock protein family A (Hsp70) member 9 [Source:HGNC Symbol;Acc:HGNC:5244]
ENSG00000113048	ENSP00000261413;ENSP00000426941;ENSP00000428120;ENSP00000426176;ENSP00000427237;ENSP00000430590	0	-1	MRPS27	mitochondrial ribosomal protein S27 [Source:HGNC Symbol;Acc:HGNC:14512]
ENSG00000113068	ENSP00000261813;ENSP00000428707;ENSP00000426383	1	0	PFDN1	prefoldin subunit 1 [Source:HGNC Symbol;Acc:HGNC:8866]
ENSG00000113140	ENSP00000231061;ENSP00000440127;ENSP00000428119	1	1	SPARC	secreted protein, acidic, cysteine-rich (osteonectin) [Source:HGNC Symbol;Acc:HGNC:11219]
ENSG00000113141	ENSP00000396301;ENSP00000480993;ENSP00000422641;ENSP00000426764;ENSP00000425564;ENSP00000424622;ENSP00000481369	-1	-1	IK	IK cytokine, down-regulator of HLA II [Source:HGNC Symbol;Acc:HGNC:5958]
ENSG00000113163	ENSP00000261415;ENSP00000383996;ENSP00000369862;ENSP00000350046;ENSP00000424244	1	-1	COL4A3BP	collagen, type IV, alpha 3 (Goodpasture antigen) binding protein [Source:HGNC Symbol;Acc:HGNC:2205]
ENSG00000113194	ENSP00000261942;ENSP00000424146			FAF2	Fas associated factor family member 2 [Source:HGNC Symbol;Acc:HGNC:24666]
ENSG00000113273/ENSG00000183876	ENSP00000264914;ENSP00000456339;ENSP00000379455;ENSP00000420955;ENSP00000426879;ENSP00000333395	1	1	ARSB/ARSI
ENSG00000113282	ENSP00000429824;ENSP00000433419;ENSP00000429345;ENSP00000388340;ENSP00000433013	0	0	CLINT1	clathrin interactor 1 [Source:HGNC Symbol;Acc:HGNC:23186]
ENSG00000113312	ENSP00000429225;ENSP00000231238;ENSP00000428613	0	0	TTC1	tetratricopeptide repeat domain 1 [Source:HGNC Symbol;Acc:HGNC:12391]
ENSG00000113356	ENSP00000422892;ENSP00000421637;ENSP00000382058;ENSP00000478166;ENSP00000422164;ENSP00000427412;ENSP00000425617;ENSP00000424970			POLR3G	polymerase (RNA) III (DNA directed) polypeptide G (32kD) [Source:HGNC Symbol;Acc:HGNC:30075]
ENSG00000113368	ENSP00000261366;ENSP00000378761;ENSP00000486528;ENSP00000486992	0	1	LMNB1	lamin B1 [Source:HGNC Symbol;Acc:HGNC:6637]
ENSG00000113384	ENSP00000265070;ENSP00000426752	-1	-1	GOLPH3	golgi phosphoprotein 3 (coat-protein) [Source:HGNC Symbol;Acc:HGNC:15452]
ENSG00000113387	ENSP00000427100;ENSP00000426850;ENSP00000422806;ENSP00000422078;ENSP00000265073;ENSP00000423893;ENSP00000423356	0	0	SUB1	SUB1 homolog, transcriptional regulator [Source:HGNC Symbol;Acc:HGNC:19985]
ENSG00000113407	ENSP00000424387;ENSP00000265112;ENSP00000387710;ENSP00000422291;ENSP00000422130;ENSP00000420893;ENSP00000422598;ENSP00000427304;ENSP00000486068;ENSP00000427627;ENSP00000486893;ENSP00000425524	-1	-1	TARS	threonyl-tRNA synthetase [Source:HGNC Symbol;Acc:HGNC:11572]
ENSG00000113460	ENSP00000338862	-1	-1	BRIX1	BRX1, biogenesis of ribosomes [Source:HGNC Symbol;Acc:HGNC:24170]
ENSG00000113522	ENSP00000368100;ENSP00000400049;ENSP00000390971;ENSP00000396100;ENSP00000431225;ENSP00000396860;ENSP00000389515	-1	-1	RAD50	RAD50 homolog, double strand break repair protein [Source:HGNC Symbol;Acc:HGNC:9816]
ENSG00000113552	ENSP00000424275;ENSP00000423674;ENSP00000423485;ENSP00000311876;ENSP00000423494;ENSP00000424625;ENSP00000421524;ENSP00000422173;ENSP00000424537;ENSP00000426583	1	0	GNPDA1	glucosamine-6-phosphate deaminase 1 [Source:HGNC Symbol;Acc:HGNC:4417]
ENSG00000113558	ENSP00000429961;ENSP00000429686;ENSP00000231487;ENSP00000431067;ENSP00000429415;ENSP00000331708;ENSP00000429472;ENSP00000429996	0	0	SKP1	S-phase kinase-associated protein 1 [Source:HGNC Symbol;Acc:HGNC:10899]
ENSG00000113569	ENSP00000371265;ENSP00000231498;ENSP00000422019	-1	-1	NUP155	nucleoporin 155kDa [Source:HGNC Symbol;Acc:HGNC:8063]
ENSG00000113575	ENSP00000418447	1	1	PPP2CA	protein phosphatase 2, catalytic subunit, alpha isozyme [Source:HGNC Symbol;Acc:HGNC:9299]
ENSG00000113593	ENSP00000261308;ENSP00000442371;ENSP00000444496;ENSP00000423234;ENSP00000421595;ENSP00000427054;ENSP00000424519;ENSP00000427642;ENSP00000423486;ENSP00000425390	-1	-1	PPWD1	peptidylprolyl isomerase domain and WD repeat containing 1 [Source:HGNC Symbol;Acc:HGNC:28954]
ENSG00000113615	ENSP00000381823;ENSP00000321749	0	0	SEC24A	SEC24 homolog A, COPII coat complex component [Source:HGNC Symbol;Acc:HGNC:10703]
ENSG00000113643	ENSP00000231572;ENSP00000429030;ENSP00000430035;ENSP00000486284;ENSP00000428494	0	0	RARS	arginyl-tRNA synthetase [Source:HGNC Symbol;Acc:HGNC:9870]
ENSG00000113648	ENSP00000302572;ENSP00000424971;ENSP00000423563;ENSP00000310169;ENSP00000415121;ENSP00000423718	1	1	H2AFY	H2A histone family member Y [Source:HGNC Symbol;Acc:HGNC:4740]
ENSG00000113649/ENSG00000176769	ENSP00000377943;ENSP00000296702;ENSP00000450414;ENSP00000357631	-1	0	TCERG1/TCERG1L
ENSG00000113657	ENSP00000343690	1	0	DPYSL3	dihydropyrimidinase like 3 [Source:HGNC Symbol;Acc:HGNC:3015]
ENSG00000113712/ENSG00000180138	ENSP00000261798;ENSP00000367074;ENSP00000421689;ENSP00000426747;ENSP00000427031;ENSP00000425366;ENSP00000475969;ENSP00000369126;ENSP00000475319;ENSP00000475633;ENSP00000430252;ENSP00000421268			CSNK1A1/CSNK1A1L
ENSG00000113719	ENSP00000377374;ENSP00000429501;ENSP00000427713;ENSP00000325127			ERGIC1	endoplasmic reticulum-golgi intermediate compartment 1 [Source:HGNC Symbol;Acc:HGNC:29205]
ENSG00000113758	ENSP00000308532;ENSP00000292385;ENSP00000423208;ENSP00000421465;ENSP00000425546	1	0	DBN1	drebrin 1 [Source:HGNC Symbol;Acc:HGNC:2695]
ENSG00000113810	ENSP00000417964;ENSP00000349961;ENSP00000341382;ENSP00000420734;ENSP00000420121;ENSP00000417612;ENSP00000419360;ENSP00000417999;ENSP00000419247;ENSP00000420644;ENSP00000418820;ENSP00000420817	-1	0	SMC4	structural maintenance of chromosomes 4 [Source:HGNC Symbol;Acc:HGNC:14013]
ENSG00000114021	ENSP00000377696;ENSP00000419189;ENSP00000419157	1	1	NIT2	nitrilase family member 2 [Source:HGNC Symbol;Acc:HGNC:29878]
ENSG00000114030/ENSG00000196911	ENSP00000343701;ENSP00000419890;ENSP00000417319;ENSP00000419257;ENSP00000420013;ENSP00000418394;ENSP00000417166;ENSP00000376302	0	1	KPNA1/KPNA5
ENSG00000114054	ENSP00000251654;ENSP00000419027;ENSP00000419129;ENSP00000418307;ENSP00000420391;ENSP00000420639;ENSP00000417549;ENSP00000420158;ENSP00000417253;ENSP00000417937;ENSP00000420759;ENSP00000418020;ENSP00000419293;ENSP00000419563;ENSP00000419263			PCCB	propionyl-CoA carboxylase beta subunit [Source:HGNC Symbol;Acc:HGNC:8654]
ENSG00000114062	ENSP00000486349;ENSP00000457771;ENSP00000411258;ENSP00000401265;ENSP00000232165;ENSP00000481796;ENSP00000381045;ENSP00000487217;ENSP00000487534;ENSP00000487178;ENSP00000486388;ENSP00000473822;ENSP00000485958	-1	-1	UBE3A	ubiquitin protein ligase E3A [Source:HGNC Symbol;Acc:HGNC:12496]
ENSG00000114098	ENSP00000441592;ENSP00000419413;ENSP00000420706;ENSP00000420333;ENSP00000417049;ENSP00000417304;ENSP00000418405;ENSP00000420440;ENSP00000351221;ENSP00000418074;ENSP00000420719;ENSP00000418412;ENSP00000417699;ENSP00000419473;ENSP00000418457;ENSP00000417457;ENSP00000419888			ARMC8	armadillo repeat containing 8 [Source:HGNC Symbol;Acc:HGNC:24999]
ENSG00000114115	ENSP00000482165;ENSP00000424813;ENSP00000427492	1	1	RBP1	retinol binding protein 1 [Source:HGNC Symbol;Acc:HGNC:9919]
ENSG00000114209	ENSP00000420553;ENSP00000420021;ENSP00000418317;ENSP00000417202;ENSP00000376506;ENSP00000417118;ENSP00000417309;ENSP00000420266;ENSP00000417876;ENSP00000420424;ENSP00000420308;ENSP00000420014;ENSP00000418160;ENSP00000420450	-1	-1	PDCD10	programmed cell death 10 [Source:HGNC Symbol;Acc:HGNC:8761]
ENSG00000114302	ENSP00000296446;ENSP00000394041;ENSP00000265563;ENSP00000409239;ENSP00000400840;ENSP00000411432;ENSP00000416438	1	1	PRKAR2A	protein kinase, cAMP-dependent, regulatory subunit type II alpha [Source:HGNC Symbol;Acc:HGNC:9391]
ENSG00000114353	ENSP00000312999;ENSP00000395736;ENSP00000266027;ENSP00000406369;ENSP00000406871	1	1	GNAI2	guanine nucleotide binding protein (G protein), alpha inhibiting activity polypeptide 2 [Source:HGNC Symbol;Acc:HGNC:4385]
ENSG00000114354	ENSP00000417952;ENSP00000397182;ENSP00000419960;ENSP00000240851;ENSP00000479981;ENSP00000479269;ENSP00000477562;ENSP00000420797;ENSP00000419504;ENSP00000419559	1	1	TFG	TRK-fused gene [Source:HGNC Symbol;Acc:HGNC:11758]
ENSG00000114391	ENSP00000420380;ENSP00000377640;ENSP00000419179	-1	-1	RPL24	ribosomal protein L24 [Source:HGNC Symbol;Acc:HGNC:10325]
ENSG00000114416	ENSP00000350170;ENSP00000388828;ENSP00000418097;ENSP00000420643;ENSP00000307633;ENSP00000420515;ENSP00000417513;ENSP00000419793;ENSP00000419933;ENSP00000418724;ENSP00000418027;ENSP00000417125;ENSP00000419047	-1	-1	FXR1	fragile X mental retardation, autosomal homolog 1 [Source:HGNC Symbol;Acc:HGNC:4023]
ENSG00000114450	ENSP00000419693;ENSP00000232564;ENSP00000420606;ENSP00000420066	1	1	GNB4	guanine nucleotide binding protein (G protein), beta polypeptide 4 [Source:HGNC Symbol;Acc:HGNC:20731]
ENSG00000114480	ENSP00000410833;ENSP00000419638	0	0	GBE1	glucan (1,4-alpha-), branching enzyme 1 [Source:HGNC Symbol;Acc:HGNC:4180]
ENSG00000114491	ENSP00000232607;ENSP00000420754;ENSP00000419121;ENSP00000417893;ENSP00000486143;ENSP00000420409;ENSP00000419618;ENSP00000420348	-1	0	UMPS	uridine monophosphate synthetase [Source:HGNC Symbol;Acc:HGNC:12563]
ENSG00000114503	ENSP00000326806;ENSP00000397619;ENSP00000389315;ENSP00000413518;ENSP00000394105;ENSP00000412785;ENSP00000414122	0	0	NCBP2	nuclear cap binding protein subunit 2 [Source:HGNC Symbol;Acc:HGNC:7659]
ENSG00000114520	ENSP00000251775;ENSP00000420175;ENSP00000420526	1	1	SNX4	sorting nexin 4 [Source:HGNC Symbol;Acc:HGNC:11175]
ENSG00000114554	ENSP00000377061	0	0	PLXNA1	plexin A1 [Source:HGNC Symbol;Acc:HGNC:9099]
ENSG00000114573	ENSP00000273398;ENSP00000419294;ENSP00000417545	1	0	ATP6V1A	ATPase, H+ transporting, lysosomal 70kDa, V1 subunit A [Source:HGNC Symbol;Acc:HGNC:851]
ENSG00000114686	ENSP00000264995;ENSP00000424107;ENSP00000398536;ENSP00000422419;ENSP00000422035;ENSP00000422622			MRPL3	mitochondrial ribosomal protein L3 [Source:HGNC Symbol;Acc:HGNC:10379]
ENSG00000114742	ENSP00000307491;ENSP00000415963;ENSP00000401421;ENSP00000416900;ENSP00000388720;ENSP00000406025	0	0	WDR48	WD repeat domain 48 [Source:HGNC Symbol;Acc:HGNC:30914]
ENSG00000114744	ENSP00000419475;ENSP00000417962;ENSP00000418865			COMMD2	COMM domain containing 2 [Source:HGNC Symbol;Acc:HGNC:24993]
ENSG00000114767	ENSP00000232888			RRP9	ribosomal RNA processing 9, small subunit (SSU) processome component, homolog (yeast) [Source:HGNC Symbol;Acc:HGNC:16829]
ENSG00000114779	ENSP00000433388;ENSP00000420065;ENSP00000378455;ENSP00000354841;ENSP00000417564;ENSP00000318248			ABHD14B	abhydrolase domain containing 14B [Source:HGNC Symbol;Acc:HGNC:28235]
ENSG00000114867	ENSP00000391935;ENSP00000316879;ENSP00000317600;ENSP00000376320;ENSP00000416255;ENSP00000371767;ENSP00000338020;ENSP00000404754;ENSP00000403269;ENSP00000398145	-1	-1	EIF4G1	eukaryotic translation initiation factor 4 gamma, 1 [Source:HGNC Symbol;Acc:HGNC:3296]
ENSG00000114902	ENSP00000473265;ENSP00000391610;ENSP00000478310;ENSP00000233025	1	0	SPCS1	signal peptidase complex subunit 1 [Source:HGNC Symbol;Acc:HGNC:23401]
ENSG00000114942	ENSP00000376056;ENSP00000376055;ENSP00000236957;ENSP00000407730;ENSP00000397793;ENSP00000393501;ENSP00000399917	-1	-1	EEF1B2	eukaryotic translation elongation factor 1 beta 2 [Source:HGNC Symbol;Acc:HGNC:3208]
ENSG00000114978/ENSG00000173542	ENSP00000379364;ENSP00000310189;ENSP00000379366;ENSP00000427216	0	0	MOB1A/MOB1B
ENSG00000114993	ENSP00000272430;ENSP00000305298;ENSP00000233330			RTKN	rhotekin [Source:HGNC Symbol;Acc:HGNC:10466]
ENSG00000115042	ENSP00000406424;ENSP00000233379;ENSP00000390528;ENSP00000405148	0	0	FAHD2A	fumarylacetoacetate hydrolase domain containing 2A [Source:HGNC Symbol;Acc:HGNC:24252]
ENSG00000115053	ENSP00000318195;ENSP00000349410;ENSP00000401322;ENSP00000413775;ENSP00000392747;ENSP00000401620	-1	-1	NCL	nucleolin [Source:HGNC Symbol;Acc:HGNC:7667]
ENSG00000115073	ENSP00000289228	1	1	ACTR1B	ARP1 actin-related protein 1 homolog B, centractin beta (yeast) [Source:HGNC Symbol;Acc:HGNC:168]
ENSG00000115091	ENSP00000263238;ENSP00000444987;ENSP00000403125;ENSP00000407912;ENSP00000394213	1	1	ACTR3	ARP3 actin-related protein 3 homolog (yeast) [Source:HGNC Symbol;Acc:HGNC:170]
ENSG00000115109	ENSP00000390439;ENSP00000263713;ENSP00000393856	0	1	EPB41L5	erythrocyte membrane protein band 4.1 like 5 [Source:HGNC Symbol;Acc:HGNC:19819]
ENSG00000115128	ENSP00000233468	-1	0	SF3B6	splicing factor 3b subunit 6 [Source:HGNC Symbol;Acc:HGNC:30096]
ENSG00000115129	ENSP00000337834;ENSP00000238721;ENSP00000384414;ENSP00000389620	1	1	TP53I3	tumor protein p53 inducible protein 3 [Source:HGNC Symbol;Acc:HGNC:19373]
ENSG00000115145	ENSP00000263904			STAM2	signal transducing adaptor molecule 2 [Source:HGNC Symbol;Acc:HGNC:11358]
ENSG00000115159	ENSP00000409708;ENSP00000386626;ENSP00000386425;ENSP00000308610;ENSP00000386484;ENSP00000440892;ENSP00000412621	0	0	GPD2	glycerol-3-phosphate dehydrogenase 2 [Source:HGNC Symbol;Acc:HGNC:4456]
ENSG00000115207	ENSP00000352536;ENSP00000264720;ENSP00000482584;ENSP00000393429;ENSP00000414422;ENSP00000399339;ENSP00000409043;ENSP00000389518	0	-1	GTF3C2	general transcription factor IIIC subunit 2 [Source:HGNC Symbol;Acc:HGNC:4665]
ENSG00000115211	ENSP00000477710;ENSP00000394397;ENSP00000233552;ENSP00000394869;ENSP00000429323;ENSP00000479991;ENSP00000384375;ENSP00000406631			EIF2B4	eukaryotic translation initiation factor 2B subunit delta [Source:HGNC Symbol;Acc:HGNC:3260]
ENSG00000115216	ENSP00000369181;ENSP00000233557;ENSP00000403916	1	1	NRBP1	nuclear receptor binding protein 1 [Source:HGNC Symbol;Acc:HGNC:7993]
ENSG00000115233	ENSP00000386541;ENSP00000399311	0	-1	PSMD14	proteasome 26S subunit, non-ATPase 14 [Source:HGNC Symbol;Acc:HGNC:16889]
ENSG00000115234	ENSP00000233575;ENSP00000439208;ENSP00000405399;ENSP00000399727			SNX17	sorting nexin 17 [Source:HGNC Symbol;Acc:HGNC:14979]
ENSG00000115241	ENSP00000342778	-1	-1	PPM1G	protein phosphatase, Mg2+/Mn2+ dependent 1G [Source:HGNC Symbol;Acc:HGNC:9278]
ENSG00000115252	ENSP00000386767;ENSP00000410309;ENSP00000350858;ENSP00000309269;ENSP00000387037			PDE1A	phosphodiesterase 1A [Source:HGNC Symbol;Acc:HGNC:8774]
ENSG00000115268	ENSP00000467466;ENSP00000467855;ENSP00000466010;ENSP00000474543;ENSP00000467676;ENSP00000466366;ENSP00000474433;ENSP00000473953;ENSP00000474970;ENSP00000465055;ENSP00000475096	-1	-1	RPS15	ribosomal protein S15 [Source:HGNC Symbol;Acc:HGNC:10388]
ENSG00000115271	ENSP00000408620;ENSP00000233612;ENSP00000394842;ENSP00000403805;ENSP00000393218	0	-1	GCA	grancalcin [Source:HGNC Symbol;Acc:HGNC:15990]
ENSG00000115306	ENSP00000334156			SPTBN1	spectrin, beta, non-erythrocytic 1 [Source:HGNC Symbol;Acc:HGNC:11275]
ENSG00000115306	ENSP00000349259;ENSP00000479037;ENSP00000374630	1	0	SPTBN1	spectrin, beta, non-erythrocytic 1 [Source:HGNC Symbol;Acc:HGNC:11275]
ENSG00000115310	ENSP00000337838;ENSP00000385650;ENSP00000384471;ENSP00000378109;ENSP00000349944;ENSP00000411628	1	1	RTN4	reticulon 4 [Source:HGNC Symbol;Acc:HGNC:14085]
ENSG00000115317/ENSG00000170801	ENSP00000258080;ENSP00000399166;ENSP00000312893;ENSP00000371952;ENSP00000303766	1	0	HTRA2/HTRA3
ENSG00000115355	ENSP00000263630;ENSP00000338728;ENSP00000410608;ENSP00000404431;ENSP00000480931;ENSP00000390012;ENSP00000405080;ENSP00000415267;ENSP00000399237;ENSP00000413401			CCDC88A	coiled-coil domain containing 88A [Source:HGNC Symbol;Acc:HGNC:25523]
ENSG00000115365	ENSP00000397646;ENSP00000393597;ENSP00000393323;ENSP00000388713;ENSP00000233714;ENSP00000396518;ENSP00000395442;ENSP00000405364	1	1	LANCL1	LanC lantibiotic synthetase component C-like 1 (bacterial) [Source:HGNC Symbol;Acc:HGNC:6508]
ENSG00000115368	ENSP00000314193;ENSP00000486831;ENSP00000414226;ENSP00000400728			WDR75	WD repeat domain 75 [Source:HGNC Symbol;Acc:HGNC:25725]
ENSG00000115414	ENSP00000338200;ENSP00000352696;ENSP00000323534;ENSP00000346839;ENSP00000410422;ENSP00000415018;ENSP00000348285;ENSP00000350534;ENSP00000394423;ENSP00000399538;ENSP00000416139;ENSP00000398907;ENSP00000392565	1	0	FN1	fibronectin 1 [Source:HGNC Symbol;Acc:HGNC:3778]
ENSG00000115415	ENSP00000386244;ENSP00000354394;ENSP00000376136;ENSP00000376137;ENSP00000402548;ENSP00000438703;ENSP00000394512;ENSP00000411398;ENSP00000416019;ENSP00000388772;ENSP00000388240	-1	0	STAT1	signal transducer and activator of transcription 1 [Source:HGNC Symbol;Acc:HGNC:11362]
ENSG00000115419	ENSP00000340689;ENSP00000317379;ENSP00000388990;ENSP00000386417;ENSP00000387135;ENSP00000395596;ENSP00000387177;ENSP00000403329			GLS	glutaminase [Source:HGNC Symbol;Acc:HGNC:4331]
ENSG00000115457	ENSP00000233809;ENSP00000389646;ENSP00000401698;ENSP00000400308	0	0	IGFBP2	insulin like growth factor binding protein 2 [Source:HGNC Symbol;Acc:HGNC:5471]
ENSG00000115484	ENSP00000377958;ENSP00000443061	-1	-1	CCT4	chaperonin containing TCP1, subunit 4 (delta) [Source:HGNC Symbol;Acc:HGNC:1617]
ENSG00000115514	ENSP00000264255;ENSP00000387275;ENSP00000386889;ENSP00000406388;ENSP00000391046;ENSP00000402827	0	0	TXNDC9	thioredoxin domain containing 9 [Source:HGNC Symbol;Acc:HGNC:24110]
ENSG00000115524	ENSP00000335321;ENSP00000409435;ENSP00000428820;ENSP00000402997;ENSP00000419896;ENSP00000392117	-1	0	SF3B1	splicing factor 3b subunit 1 [Source:HGNC Symbol;Acc:HGNC:10768]
ENSG00000115539	ENSP00000264254;ENSP00000390585;ENSP00000413936	-1	-1	PDCL3	phosducin like 3 [Source:HGNC Symbol;Acc:HGNC:28860]
ENSG00000115541	ENSP00000233893;ENSP00000386447;ENSP00000387101	0	-1	HSPE1	heat shock protein family E (Hsp10) member 1 [Source:HGNC Symbol;Acc:HGNC:5269]
ENSG00000115561/ENSG00000249884/NA	ENSP00000263856;ENSP00000474823;ENSP00000405575;ENSP00000386590;ENSP00000387045;ENSP00000392995			CHMP3/RNF103-CHMP3/NA
ENSG00000115641	ENSP00000386665;ENSP00000386633;ENSP00000377021;ENSP00000377020;ENSP00000322909;ENSP00000344266;ENSP00000386892;ENSP00000397083;ENSP00000414872;ENSP00000476199;ENSP00000350846			FHL2	four and a half LIM domains 2 [Source:HGNC Symbol;Acc:HGNC:3703]
ENSG00000115677	ENSP00000375837;ENSP00000375836;ENSP00000312042;ENSP00000399139;ENSP00000362389;ENSP00000393766;ENSP00000405109;ENSP00000403807;ENSP00000387782;ENSP00000403913;ENSP00000416559;ENSP00000405180;ENSP00000396964;ENSP00000388876;ENSP00000394205;ENSP00000413891;ENSP00000403693;ENSP00000390942;ENSP00000413805;ENSP00000390290;ENSP00000408582;ENSP00000409868;ENSP00000396959;ENSP00000397799;ENSP00000411211	0	0	HDLBP	high density lipoprotein binding protein [Source:HGNC Symbol;Acc:HGNC:4857]
ENSG00000115685	ENSP00000385657;ENSP00000234038;ENSP00000272983;ENSP00000392373;ENSP00000412092;ENSP00000385022;ENSP00000396376;ENSP00000409719;ENSP00000385012;ENSP00000385466;ENSP00000385498;ENSP00000397985;ENSP00000413360	1	1	PPP1R7	protein phosphatase 1 regulatory subunit 7 [Source:HGNC Symbol;Acc:HGNC:9295]
ENSG00000115756	ENSP00000483786;ENSP00000482993;ENSP00000478231;ENSP00000371184;ENSP00000310749;ENSP00000416359;ENSP00000413689			HPCAL1	hippocalcin-like 1 [Source:HGNC Symbol;Acc:HGNC:5145]
ENSG00000115760/NA	ENSP00000393596;ENSP00000393590;ENSP00000413090;REV__ENSP00000323591;REV__ENSP00000379057	-1	-1	BIRC6/NA
ENSG00000115806	ENSP00000234160	1	1	GORASP2	golgi reassembly stacking protein 2 [Source:HGNC Symbol;Acc:HGNC:17500]
ENSG00000115808	ENSP00000263918;ENSP00000368513	0	0	STRN	striatin [Source:HGNC Symbol;Acc:HGNC:11424]
ENSG00000115816	ENSP00000234170;ENSP00000484333;ENSP00000391881			CEBPZ	CCAAT/enhancer binding protein (C/EBP), zeta [Source:HGNC Symbol;Acc:HGNC:24218]
ENSG00000115839	ENSP00000264158;ENSP00000411418;ENSP00000444306;ENSP00000400761	0	1	RAB3GAP1	RAB3 GTPase activating protein catalytic subunit 1 [Source:HGNC Symbol;Acc:HGNC:17063]
ENSG00000115866	ENSP00000264161;ENSP00000387508;ENSP00000397616;ENSP00000404445;ENSP00000389867;ENSP00000388801	0	-1	DARS	aspartyl-tRNA synthetase [Source:HGNC Symbol;Acc:HGNC:2678]
ENSG00000115875	ENSP00000402544;ENSP00000398159;ENSP00000416516;ENSP00000400246;ENSP00000402264;ENSP00000386806;ENSP00000325905;ENSP00000408868	-1	0	SRSF7	serine/arginine-rich splicing factor 7 [Source:HGNC Symbol;Acc:HGNC:10789]
ENSG00000115942	ENSP00000234296;ENSP00000386390;ENSP00000396641			ORC2	origin recognition complex subunit 2 [Source:HGNC Symbol;Acc:HGNC:8488]
ENSG00000115966	ENSP00000386326;ENSP00000412293;ENSP00000402229;ENSP00000389504;ENSP00000407911;ENSP00000376327;ENSP00000264110;ENSP00000406995;ENSP00000386526;ENSP00000410224;ENSP00000437952;ENSP00000387093;ENSP00000340576	0	1	ATF2	activating transcription factor 2 [Source:HGNC Symbol;Acc:HGNC:784]
ENSG00000115977	ENSP00000485350;ENSP00000485296			AAK1	AP2 associated kinase 1 [Source:HGNC Symbol;Acc:HGNC:19679]
ENSG00000115977/ENSG00000138756	ENSP00000386456;ENSP00000385181;ENSP00000386342;ENSP00000485409;ENSP00000487317;ENSP00000373662			AAK1/BMP2K
ENSG00000116001	ENSP00000282574;ENSP00000401371;ENSP00000413751;ENSP00000430969;ENSP00000427794;ENSP00000402263	-1	0	TIA1	TIA1 cytotoxic granule-associated RNA binding protein [Source:HGNC Symbol;Acc:HGNC:11802]
ENSG00000116005	ENSP00000387654;ENSP00000264441;ENSP00000413178;ENSP00000408751;ENSP00000404327	1	0	PCYOX1	prenylcysteine oxidase 1 [Source:HGNC Symbol;Acc:HGNC:20588]
ENSG00000116017	ENSP00000263620;ENSP00000464969;ENSP00000440911			ARID3A	AT-rich interaction domain 3A [Source:HGNC Symbol;Acc:HGNC:3031]
ENSG00000116030	ENSP00000376077;ENSP00000376076;ENSP00000387204;ENSP00000386753;ENSP00000386296;ENSP00000386472;ENSP00000386267;ENSP00000376075	-1	-1	SUMO1	small ubiquitin-like modifier 1 [Source:HGNC Symbol;Acc:HGNC:12502]
ENSG00000116062	ENSP00000234420;ENSP00000446475;ENSP00000477844;ENSP00000438580;ENSP00000480261;ENSP00000482078;ENSP00000405294;ENSP00000390382;ENSP00000397484;ENSP00000406248;ENSP00000410570;ENSP00000475605	-1	-1	MSH6	mutS homolog 6 [Source:HGNC Symbol;Acc:HGNC:7329]
ENSG00000116120	ENSP00000281828	0	0	FARSB	phenylalanyl-tRNA synthetase beta subunit [Source:HGNC Symbol;Acc:HGNC:17800]
ENSG00000116133	ENSP00000360316;ENSP00000440191;ENSP00000416585			DHCR24	24-dehydrocholesterol reductase [Source:HGNC Symbol;Acc:HGNC:2859]
ENSG00000116157	ENSP00000354677			GPX7	glutathione peroxidase 7 [Source:HGNC Symbol;Acc:HGNC:4559]
ENSG00000116161	ENSP00000356652;ENSP00000479414;ENSP00000385771;ENSP00000384139;ENSP00000403674	-1	0	CACYBP	calcyclin binding protein [Source:HGNC Symbol;Acc:HGNC:30423]
ENSG00000116171	ENSP00000360564;ENSP00000384569;ENSP00000360569;ENSP00000434132;ENSP00000396413;ENSP00000406636;ENSP00000437317;ENSP00000360568;ENSP00000435194;ENSP00000431279;ENSP00000435783;ENSP00000386214;ENSP00000432645	1	1	SCP2	sterol carrier protein 2 [Source:HGNC Symbol;Acc:HGNC:10606]
ENSG00000116221	ENSP00000354086;ENSP00000473980;ENSP00000338526;ENSP00000392216	0	0	MRPL37	mitochondrial ribosomal protein L37 [Source:HGNC Symbol;Acc:HGNC:14034]
ENSG00000116251	ENSP00000346088;ENSP00000468274;ENSP00000466013;ENSP00000466502;ENSP00000465313;ENSP00000467247;ENSP00000465763	-1	0	RPL22	ribosomal protein L22 [Source:HGNC Symbol;Acc:HGNC:10315]
ENSG00000116266	ENSP00000359025	0	0	STXBP3	syntaxin binding protein 3 [Source:HGNC Symbol;Acc:HGNC:11446]
ENSG00000116288	ENSP00000465404;ENSP00000418770;ENSP00000366711;ENSP00000366708;ENSP00000340278;ENSP00000466242;ENSP00000466756	1	1	PARK7	parkinson protein 7 [Source:HGNC Symbol;Acc:HGNC:16369]
ENSG00000116337	ENSP00000345498;ENSP00000436541;ENSP00000256578;ENSP00000358855;ENSP00000437164;ENSP00000377292;ENSP00000351573;ENSP00000431904;ENSP00000433739;ENSP00000431975;ENSP00000437025	1	1	AMPD2	adenosine monophosphate deaminase 2 [Source:HGNC Symbol;Acc:HGNC:469]
ENSG00000116455	ENSP00000235090;ENSP00000409300	-1	0	WDR77	WD repeat domain 77 [Source:HGNC Symbol;Acc:HGNC:29652]
ENSG00000116459	ENSP00000358737;ENSP00000420366	0	0	ATP5F1	ATP synthase, H+ transporting, mitochondrial Fo complex subunit B1 [Source:HGNC Symbol;Acc:HGNC:840]
ENSG00000116478	ENSP00000362649;ENSP00000407859	-1	0	HDAC1	histone deacetylase 1 [Source:HGNC Symbol;Acc:HGNC:4852]
ENSG00000116489	ENSP00000263168	0	1	CAPZA1	capping protein (actin filament) muscle Z-line, alpha 1 [Source:HGNC Symbol;Acc:HGNC:1488]
ENSG00000116560	ENSP00000349748;ENSP00000424440;ENSP00000425071	-1	0	SFPQ	splicing factor proline/glutamine-rich [Source:HGNC Symbol;Acc:HGNC:10774]
ENSG00000116584	ENSP00000354837;ENSP00000476916;ENSP00000315325;ENSP00000314787;ENSP00000476689;ENSP00000357298;ENSP00000476724;ENSP00000477299;ENSP00000476699;ENSP00000477448	-1	-1	ARHGEF2	Rho/Rac guanine nucleotide exchange factor 2 [Source:HGNC Symbol;Acc:HGNC:682]
ENSG00000116586	ENSP00000357288;ENSP00000357285;ENSP00000357287	1	1	LAMTOR2	late endosomal/lysosomal adaptor, MAPK and MTOR activator 2 [Source:HGNC Symbol;Acc:HGNC:29796]
ENSG00000116641	ENSP00000340742;ENSP00000251157;ENSP00000413583;ENSP00000483062;ENSP00000384446	1	1	DOCK7	dedicator of cytokinesis 7 [Source:HGNC Symbol;Acc:HGNC:19190]
ENSG00000116649	ENSP00000366156;ENSP00000467669;ENSP00000465966;ENSP00000465687;ENSP00000468760	-1	-1	SRM	spermidine synthase [Source:HGNC Symbol;Acc:HGNC:11296]
ENSG00000116661	ENSP00000346240;ENSP00000473649			FBXO2	F-box protein 2 [Source:HGNC Symbol;Acc:HGNC:13581]
ENSG00000116679	ENSP00000356468;ENSP00000401826;ENSP00000356467			IVNS1ABP	influenza virus NS1A binding protein [Source:HGNC Symbol;Acc:HGNC:16951]
ENSG00000116688	ENSP00000416338;ENSP00000235329;ENSP00000412023	0	0	MFN2	mitofusin 2 [Source:HGNC Symbol;Acc:HGNC:16877]
ENSG00000116747	ENSP00000356413;ENSP00000356414;ENSP00000356415;ENSP00000383752;ENSP00000356416;ENSP00000356411;ENSP00000424612;ENSP00000472298;ENSP00000401176;ENSP00000425296	1	1	TROVE2	TROVE domain family member 2 [Source:HGNC Symbol;Acc:HGNC:11313]
ENSG00000116750	ENSP00000356419;ENSP00000356418;ENSP00000356424;ENSP00000356425;ENSP00000356421;ENSP00000356420;ENSP00000389563;ENSP00000408720;ENSP00000391153;ENSP00000402847;ENSP00000392416	1	0	UCHL5	ubiquitin C-terminal hydrolase L5 [Source:HGNC Symbol;Acc:HGNC:19678]
ENSG00000116752	ENSP00000358554	0	-1	BCAS2	breast carcinoma amplified sequence 2 [Source:HGNC Symbol;Acc:HGNC:975]
ENSG00000116754	ENSP00000378568;ENSP00000359989;ENSP00000359988;ENSP00000359987;ENSP00000474372;ENSP00000474149	0	0	SRSF11	serine/arginine-rich splicing factor 11 [Source:HGNC Symbol;Acc:HGNC:10782]
ENSG00000116761	ENSP00000359976;ENSP00000413407;ENSP00000311554			CTH	cystathionine gamma-lyase [Source:HGNC Symbol;Acc:HGNC:2501]
ENSG00000116852	ENSP00000353724;ENSP00000433808;ENSP00000328494;ENSP00000411831			KIF21B	kinesin family member 21B [Source:HGNC Symbol;Acc:HGNC:29442]
ENSG00000116863	ENSP00000362273	1	1	ADPRHL2	ADP-ribosylhydrolase like 2 [Source:HGNC Symbol;Acc:HGNC:21304]
ENSG00000116871	ENSP00000362243;ENSP00000362244;ENSP00000320228;ENSP00000437046;ENSP00000390091			MAP7D1	MAP7 domain containing 1 [Source:HGNC Symbol;Acc:HGNC:25514]
ENSG00000116903	ENSP00000355605	1	1	EXOC8	exocyst complex component 8 [Source:HGNC Symbol;Acc:HGNC:24659]
ENSG00000116918/ENSG00000270106	ENSP00000355599;ENSP00000473456;ENSP00000473367;ENSP00000473532;ENSP00000473307;ENSP00000397537;ENSP00000473476	0	0	TSNAX/TSNAX-DISC1
ENSG00000116954	ENSP00000362092	1	1	RRAGC	Ras-related GTP binding C [Source:HGNC Symbol;Acc:HGNC:19902]
ENSG00000116957	ENSP00000384571;ENSP00000355560;ENSP00000439170	0	-1	TBCE	tubulin folding cofactor E [Source:HGNC Symbol;Acc:HGNC:11582]
ENSG00000116962	ENSP00000264187;ENSP00000355554	0	0	NID1	nidogen 1 [Source:HGNC Symbol;Acc:HGNC:7821]
ENSG00000116984	ENSP00000355536;ENSP00000441845;ENSP00000355535	0	0	MTR	5-methyltetrahydrofolate-homocysteine methyltransferase [Source:HGNC Symbol;Acc:HGNC:7468]
ENSG00000117054	ENSP00000359878;ENSP00000409612;ENSP00000359871;ENSP00000442324;ENSP00000435584;ENSP00000434092;ENSP00000434284	0	1	ACADM	acyl-CoA dehydrogenase, C-4 to C-12 straight chain [Source:HGNC Symbol;Acc:HGNC:89]
ENSG00000117114	ENSP00000359756;ENSP00000353006;ENSP00000322270;ENSP00000359765;ENSP00000485786;ENSP00000359762;ENSP00000359763;ENSP00000359752;ENSP00000359758;ENSP00000359760;ENSP00000397740;ENSP00000359748;ENSP00000359750;ENSP00000385853	0	1	ADGRL2	adhesion G protein-coupled receptor L2 [Source:HGNC Symbol;Acc:HGNC:18582]
ENSG00000117118	ENSP00000364649;ENSP00000480482;ENSP00000481376	0	-1	SDHB	succinate dehydrogenase complex subunit B, iron sulfur (Ip) [Source:HGNC Symbol;Acc:HGNC:10681]
ENSG00000117143/ENSG00000197355	ENSP00000356901;ENSP00000356902;ENSP00000271469;ENSP00000356903;ENSP00000484649			UAP1/UAP1L1
ENSG00000117222	ENSP00000356132;ENSP00000264515	0	-1	RBBP5	retinoblastoma binding protein 5 [Source:HGNC Symbol;Acc:HGNC:9888]
ENSG00000117305	ENSP00000363614;ENSP00000389281;ENSP00000235958	0	0	HMGCL	3-hydroxymethyl-3-methylglutaryl-CoA lyase [Source:HGNC Symbol;Acc:HGNC:5005]
ENSG00000117308	ENSP00000483375;ENSP00000363621;ENSP00000414719;ENSP00000398585;ENSP00000398257;ENSP00000393359;ENSP00000397045	1	0	GALE	UDP-galactose-4-epimerase [Source:HGNC Symbol;Acc:HGNC:4116]
ENSG00000117360	ENSP00000315379			PRPF3	pre-mRNA processing factor 3 [Source:HGNC Symbol;Acc:HGNC:17348]
ENSG00000117385	ENSP00000380245;ENSP00000296388;ENSP00000236040;ENSP00000408056;ENSP00000361604	0	0	P3H1	prolyl 3-hydroxylase 1 [Source:HGNC Symbol;Acc:HGNC:19316]
ENSG00000117394	ENSP00000416293;ENSP00000361578;ENSP00000487213;ENSP00000486694	-1	-1	SLC2A1	solute carrier family 2 (facilitated glucose transporter), member 1 [Source:HGNC Symbol;Acc:HGNC:11005]
ENSG00000117395	ENSP00000236051;ENSP00000407323			EBNA1BP2	EBNA1 binding protein 2 [Source:HGNC Symbol;Acc:HGNC:15531]
ENSG00000117399	ENSP00000361540;ENSP00000308450			CDC20	cell division cycle 20 [Source:HGNC Symbol;Acc:HGNC:1723]
ENSG00000117419	ENSP00000390710;ENSP00000361333;ENSP00000361331;ENSP00000396764;ENSP00000412291			ERI3	ERI1 exoribonuclease family member 3 [Source:HGNC Symbol;Acc:HGNC:17276]
ENSG00000117448	ENSP00000480713;ENSP00000361140;ENSP00000312606;ENSP00000398414;ENSP00000476713;ENSP00000476978	1	-1	AKR1A1	aldo-keto reductase family 1, member A1 (aldehyde reductase) [Source:HGNC Symbol;Acc:HGNC:380]
ENSG00000117450	ENSP00000361152;ENSP00000262746;ENSP00000407034;ENSP00000389047;ENSP00000361150	0	-1	PRDX1	peroxiredoxin 1 [Source:HGNC Symbol;Acc:HGNC:9352]
ENSG00000117505	ENSP00000359295;ENSP00000359290	0	0	DR1	down-regulator of transcription 1 [Source:HGNC Symbol;Acc:HGNC:3017]
ENSG00000117519	ENSP00000359225;ENSP00000377752	1	1	CNN3	calponin 3, acidic [Source:HGNC Symbol;Acc:HGNC:2157]
ENSG00000117523	ENSP00000410219;ENSP00000343629;ENSP00000356716;ENSP00000420382;ENSP00000375928	-1	-1	PRRC2C	proline-rich coiled-coil 2C [Source:HGNC Symbol;Acc:HGNC:24903]
ENSG00000117528	ENSP00000359233;ENSP00000326880	1	1	ABCD3	ATP binding cassette subfamily D member 3 [Source:HGNC Symbol;Acc:HGNC:67]
ENSG00000117543	ENSP00000418282;ENSP00000359127;ENSP00000481189;ENSP00000339630			DPH5	diphthamide biosynthesis 5 [Source:HGNC Symbol;Acc:HGNC:24270]
ENSG00000117569	ENSP00000412788;ENSP00000477024;ENSP00000359217;ENSP00000359216	-1	0	PTBP2	polypyrimidine tract binding protein 2 [Source:HGNC Symbol;Acc:HGNC:17662]
ENSG00000117592	ENSP00000342026	0	0	PRDX6	peroxiredoxin 6 [Source:HGNC Symbol;Acc:HGNC:16753]
ENSG00000117593	ENSP00000355086			DARS2	aspartyl-tRNA synthetase 2, mitochondrial [Source:HGNC Symbol;Acc:HGNC:25538]
ENSG00000117614	ENSP00000236273;ENSP00000346330			SYF2	SYF2 pre-mRNA-splicing factor [Source:HGNC Symbol;Acc:HGNC:19824]
ENSG00000117632/ENSG00000015592	ENSP00000387858;ENSP00000382633;ENSP00000363409;ENSP00000350531;ENSP00000410452;ENSP00000407567;ENSP00000428474;ENSP00000265770;ENSP00000428428;ENSP00000342538;ENSP00000430699;ENSP00000430389	1	1	STMN1/STMN4
ENSG00000117640	ENSP00000390841;ENSP00000431278;ENSP00000432227;ENSP00000435461;ENSP00000434751;ENSP00000363426;ENSP00000363421;ENSP00000363419;ENSP00000363418;ENSP00000434120;ENSP00000434038;ENSP00000436954;ENSP00000432719;ENSP00000435193			MTFR1L	mitochondrial fission regulator 1-like [Source:HGNC Symbol;Acc:HGNC:28836]
ENSG00000117691	ENSP00000355955	1	0	NENF	neudesin neurotrophic factor [Source:HGNC Symbol;Acc:HGNC:30384]
ENSG00000117713	ENSP00000320485;ENSP00000387636;ENSP00000363267;ENSP00000390317;ENSP00000478955;ENSP00000432368;ENSP00000436692	-1	0	ARID1A	AT-rich interaction domain 1A [Source:HGNC Symbol;Acc:HGNC:11110]
ENSG00000117724/ENSG00000162692	ENSP00000355922;ENSP00000478221;ENSP00000359133;ENSP00000304611;ENSP00000359137;ENSP00000294728			CENPF/VCAM1
ENSG00000117748	ENSP00000363021;ENSP00000363017;ENSP00000363015;ENSP00000387649;ENSP00000413541	-1	0	RPA2	replication protein A2 [Source:HGNC Symbol;Acc:HGNC:10290]
ENSG00000117751	ENSP00000311677;ENSP00000363042;ENSP00000410206;ENSP00000236412	0	0	PPP1R8	protein phosphatase 1 regulatory subunit 8 [Source:HGNC Symbol;Acc:HGNC:9296]
ENSG00000117758	ENSP00000392577;ENSP00000363054	1	1	STX12	syntaxin 12 [Source:HGNC Symbol;Acc:HGNC:11430]
ENSG00000117859	ENSP00000413263;ENSP00000360779;ENSP00000407168;ENSP00000412733;ENSP00000354970;ENSP00000433279;ENSP00000431980;ENSP00000433083;ENSP00000434798;ENSP00000485521;ENSP00000435247;ENSP00000432409;ENSP00000435627;ENSP00000435129;ENSP00000432801	0	0	OSBPL9	oxysterol binding protein like 9 [Source:HGNC Symbol;Acc:HGNC:16386]
ENSG00000117862	ENSP00000360688;ENSP00000476401;ENSP00000477120	0	0	TXNDC12	thioredoxin domain containing 12 (endoplasmic reticulum) [Source:HGNC Symbol;Acc:HGNC:24626]
ENSG00000117899	ENSP00000482455;ENSP00000453430;ENSP00000261758;ENSP00000453220;ENSP00000403839	1	0	MESDC2	mesoderm development candidate 2 [Source:HGNC Symbol;Acc:HGNC:13520]
ENSG00000117906	ENSP00000378349;ENSP00000319739;ENSP00000453052;ENSP00000378347	1	1	RCN2	reticulocalbin 2 [Source:HGNC Symbol;Acc:HGNC:9935]
ENSG00000117984/ENSG00000250644	ENSP00000236671;ENSP00000415036;ENSP00000404902;ENSP00000402586;ENSP00000415840;ENSP00000356164	1	0	CTSD/NA
ENSG00000118260/ENSG00000095794	ENSP00000405539;ENSP00000236995;ENSP00000387699;ENSP00000420437;ENSP00000344365;ENSP00000419075;ENSP00000349387;ENSP00000417562;ENSP00000420681;ENSP00000403678;ENSP00000363866;ENSP00000409220;ENSP00000346804;ENSP00000405711;ENSP00000363853;ENSP00000337138;ENSP00000391125;ENSP00000401803;ENSP00000412016;ENSP00000407227	0	0	CREB1/CREM
ENSG00000118363	ENSP00000433439;ENSP00000263672;ENSP00000478550;ENSP00000436759;ENSP00000434248;ENSP00000434706			SPCS2	signal peptidase complex subunit 2 [Source:HGNC Symbol;Acc:HGNC:28962]
ENSG00000118496	ENSP00000237281			FBXO30	F-box protein 30 [Source:HGNC Symbol;Acc:HGNC:15600]
ENSG00000118640	ENSP00000263864;ENSP00000387094;ENSP00000407984			VAMP8	vesicle associated membrane protein 8 [Source:HGNC Symbol;Acc:HGNC:12647]
ENSG00000118705	ENSP00000362724;ENSP00000237530;ENSP00000399137;ENSP00000362735;ENSP00000435563;ENSP00000399404;ENSP00000409580			RPN2	ribophorin II [Source:HGNC Symbol;Acc:HGNC:10382]
ENSG00000118873	ENSP00000351832;ENSP00000418560;ENSP00000420156	0	1	RAB3GAP2	RAB3 GTPase activating non-catalytic protein subunit 2 [Source:HGNC Symbol;Acc:HGNC:17168]
ENSG00000118939	ENSP00000477746;ENSP00000366819;ENSP00000398189	0	0	UCHL3	ubiquitin C-terminal hydrolase L3 [Source:HGNC Symbol;Acc:HGNC:12515]
ENSG00000119013	ENSP00000410600;ENSP00000407336;ENSP00000237889;ENSP00000401834			NDUFB3	NADH:ubiquinone oxidoreductase subunit B3 [Source:HGNC Symbol;Acc:HGNC:7698]
ENSG00000119041	ENSP00000263956;ENSP00000386465;ENSP00000394065;ENSP00000406685;ENSP00000438797;ENSP00000391724;ENSP00000398385	-1	0	GTF3C3	general transcription factor IIIC subunit 3 [Source:HGNC Symbol;Acc:HGNC:4666]
ENSG00000119139	ENSP00000366453;ENSP00000438262;ENSP00000442090;ENSP00000392178;ENSP00000345893;ENSP00000265384;ENSP00000475926;ENSP00000402941;ENSP00000366469			TJP2	tight junction protein 2 [Source:HGNC Symbol;Acc:HGNC:11828]
ENSG00000119203	ENSP00000238112;ENSP00000418957;ENSP00000419744	-1	-1	CPSF3	cleavage and polyadenylation specific factor 3 [Source:HGNC Symbol;Acc:HGNC:2326]
ENSG00000119285	ENSP00000355541;ENSP00000355540;ENSP00000355538			HEATR1	HEAT repeat containing 1 [Source:HGNC Symbol;Acc:HGNC:25517]
ENSG00000119314	ENSP00000363375;ENSP00000363373;ENSP00000334499;ENSP00000414921;ENSP00000340705;ENSP00000210227	-1	-1	PTBP3	polypyrimidine tract binding protein 3 [Source:HGNC Symbol;Acc:HGNC:10253]
ENSG00000119318	ENSP00000350708;ENSP00000405623;ENSP00000416868;ENSP00000396975;ENSP00000415821	-1	-1	RAD23B	RAD23 homolog B, nucleotide excision repair protein [Source:HGNC Symbol;Acc:HGNC:9813]
ENSG00000119321	ENSP00000238256;ENSP00000416158;ENSP00000415733	1	1	FKBP15	FK506 binding protein 15 [Source:HGNC Symbol;Acc:HGNC:23397]
ENSG00000119335	ENSP00000361777;ENSP00000410806	-1	0	SET	SET nuclear proto-oncogene [Source:HGNC Symbol;Acc:HGNC:10760]
ENSG00000119335/ENSG00000230667	ENSP00000318012;ENSP00000361771;ENSP00000361773;ENSP00000387321;ENSP00000483053;ENSP00000480946	0	0	SET/SETSIP
ENSG00000119383	ENSP00000337448;ENSP00000377036;ENSP00000351885;ENSP00000335200;ENSP00000349726;ENSP00000347109;ENSP00000395499;ENSP00000406997;ENSP00000394338;ENSP00000337412;ENSP00000403542;ENSP00000400314;ENSP00000416661;ENSP00000411604;ENSP00000408726;ENSP00000408316;ENSP00000394001;ENSP00000387726;ENSP00000393796;ENSP00000393092;ENSP00000405100;ENSP00000389312;ENSP00000416522;ENSP00000399069;ENSP00000393196…	1	1	PPP2R4	protein phosphatase 2A regulatory subunit 4 [Source:HGNC Symbol;Acc:HGNC:9308]
ENSG00000119396	ENSP00000362946;ENSP00000400107	1	1	RAB14	RAB14, member RAS oncogene family [Source:HGNC Symbol;Acc:HGNC:16524]
ENSG00000119401	ENSP00000408292;ENSP00000363095;ENSP00000412603			TRIM32	tripartite motif containing 32 [Source:HGNC Symbol;Acc:HGNC:16380]
ENSG00000119414	ENSP00000411744;ENSP00000362648;ENSP00000392147;ENSP00000416287	1	0	PPP6C	protein phosphatase 6, catalytic subunit [Source:HGNC Symbol;Acc:HGNC:9323]
ENSG00000119421	ENSP00000362873	0	0	NDUFA8	NADH:ubiquinone oxidoreductase subunit A8 [Source:HGNC Symbol;Acc:HGNC:7692]
ENSG00000119431	ENSP00000363295;ENSP00000238379			HDHD3	haloacid dehalogenase like hydrolase domain containing 3 [Source:HGNC Symbol;Acc:HGNC:28171]
ENSG00000119471	ENSP00000381785;ENSP00000381783			HSDL2	hydroxysteroid dehydrogenase like 2 [Source:HGNC Symbol;Acc:HGNC:18572]
ENSG00000119541	ENSP00000238497;ENSP00000465944;ENSP00000465846	-1	-1	VPS4B	vacuolar protein sorting 4 homolog B (S. cerevisiae) [Source:HGNC Symbol;Acc:HGNC:10895]
ENSG00000119596	ENSP00000324463;ENSP00000447921;ENSP00000449860;ENSP00000448367;ENSP00000476212	0	1	YLPM1	YLP motif containing 1 [Source:HGNC Symbol;Acc:HGNC:17798]
ENSG00000119638/NA	ENSP00000238616;ENSP00000451604;ENSP00000450943;ENSP00000452537;REV__ENSP00000404584;REV__ENSP00000362352	0	0	NEK9/NA
ENSG00000119640	ENSP00000451581;ENSP00000238618;ENSP00000450873;ENSP00000451220;ENSP00000350655;ENSP00000452249			ACYP1	acylphosphatase 1, erythrocyte (common) type [Source:HGNC Symbol;Acc:HGNC:179]
ENSG00000119655	ENSP00000238633;ENSP00000451112;ENSP00000451206;ENSP00000412103;ENSP00000451180;ENSP00000450502;ENSP00000450887;ENSP00000442488	1	0	NPC2	Niemann-Pick disease, type C2 [Source:HGNC Symbol;Acc:HGNC:14537]
ENSG00000119669	ENSP00000238647	1	1	IRF2BPL	interferon regulatory factor 2 binding protein-like [Source:HGNC Symbol;Acc:HGNC:14282]
ENSG00000119673/ENSG00000184227	ENSP00000483704;ENSP00000311224;ENSP00000451764;ENSP00000477685;ENSP00000238651			ACOT2/ACOT1
ENSG00000119689	ENSP00000335304;ENSP00000451957;ENSP00000451425;ENSP00000451210;ENSP00000487251;ENSP00000452422	1	0	DLST	dihydrolipoamide S-succinyltransferase (E2 component of 2-oxo-glutarate complex) [Source:HGNC Symbol;Acc:HGNC:2911]
ENSG00000119705	ENSP00000238688;ENSP00000450909;ENSP00000478794;ENSP00000450770;ENSP00000452057;ENSP00000450849;ENSP00000452329;ENSP00000451606	-1	-1	SLIRP	SRA stem-loop interacting RNA binding protein [Source:HGNC Symbol;Acc:HGNC:20495]
ENSG00000119707	ENSP00000431150;ENSP00000261973;ENSP00000436225;ENSP00000436868;ENSP00000434333;ENSP00000434950;ENSP00000434004;ENSP00000434444	-1	0	RBM25	RNA binding motif protein 25 [Source:HGNC Symbol;Acc:HGNC:23244]
ENSG00000119711	ENSP00000342564;ENSP00000450436;ENSP00000452081	1	-1	ALDH6A1	aldehyde dehydrogenase 6 family member A1 [Source:HGNC Symbol;Acc:HGNC:7179]
ENSG00000119718	ENSP00000266126;ENSP00000451681;ENSP00000452311;ENSP00000452582	0	0	EIF2B2	eukaryotic translation initiation factor 2B subunit beta [Source:HGNC Symbol;Acc:HGNC:3258]
ENSG00000119772	ENSP00000324375;ENSP00000264709;ENSP00000370122;ENSP00000370132;ENSP00000384852	-1	-1	DNMT3A	DNA (cytosine-5-)-methyltransferase 3 alpha [Source:HGNC Symbol;Acc:HGNC:2978]
ENSG00000119812	ENSP00000238823;ENSP00000384711;ENSP00000398490	-1	-1	FAM98A	family with sequence similarity 98 member A [Source:HGNC Symbol;Acc:HGNC:24520]
ENSG00000119862	ENSP00000238875;ENSP00000407486;ENSP00000386242;ENSP00000475643	1	0	LGALSL	lectin, galactoside-binding-like [Source:HGNC Symbol;Acc:HGNC:25012]
ENSG00000119888	ENSP00000263735;ENSP00000410675;ENSP00000385476;ENSP00000389028			EPCAM	epithelial cell adhesion molecule [Source:HGNC Symbol;Acc:HGNC:11529]
ENSG00000119912	ENSP00000265986;ENSP00000360637;ENSP00000408850	-1	-1	IDE	insulin-degrading enzyme [Source:HGNC Symbol;Acc:HGNC:5381]
ENSG00000119953	ENSP00000358616;ENSP00000358605	-1	-1	SMNDC1	survival motor neuron domain containing 1 [Source:HGNC Symbol;Acc:HGNC:16900]
ENSG00000119969	ENSP00000239027;ENSP00000377601;ENSP00000377609;ENSP00000360383;ENSP00000239026;ENSP00000360378;ENSP00000409945;ENSP00000485823			HELLS	helicase, lymphoid-specific [Source:HGNC Symbol;Acc:HGNC:4861]
ENSG00000119979	ENSP00000354688;ENSP00000444309			FAM45A	family with sequence similarity 45 member A [Source:HGNC Symbol;Acc:HGNC:31793]
ENSG00000120008	ENSP00000263461;ENSP00000474880;ENSP00000475076;ENSP00000474595			WDR11	WD repeat domain 11 [Source:HGNC Symbol;Acc:HGNC:13831]
ENSG00000120029	ENSP00000359050			C10orf76	chromosome 10 open reading frame 76 [Source:HGNC Symbol;Acc:HGNC:25788]
ENSG00000120053	ENSP00000359539	1	0	GOT1	glutamic-oxaloacetic transaminase 1, soluble [Source:HGNC Symbol;Acc:HGNC:4432]
ENSG00000120063	ENSP00000400717;ENSP00000439647	1	0	GNA13	guanine nucleotide binding protein (G protein), alpha 13 [Source:HGNC Symbol;Acc:HGNC:4381]
ENSG00000120158	ENSP00000371169;ENSP00000412000;ENSP00000413381;ENSP00000371151;ENSP00000388096;ENSP00000371149;ENSP00000371147			RCL1	RNA terminal phosphate cyclase-like 1 [Source:HGNC Symbol;Acc:HGNC:17687]
ENSG00000120253	ENSP00000342262;ENSP00000356374;ENSP00000385078;ENSP00000438031;ENSP00000356372	0	0	NUP43	nucleoporin 43kDa [Source:HGNC Symbol;Acc:HGNC:21182]
ENSG00000120254	ENSP00000356290;ENSP00000478253;ENSP00000479539;ENSP00000356277;ENSP00000356276;ENSP00000391022;ENSP00000407070;ENSP00000400776;ENSP00000399804;ENSP00000395158			MTHFD1L	methylenetetrahydrofolate dehydrogenase (NADP+ dependent) 1-like [Source:HGNC Symbol;Acc:HGNC:21055]
ENSG00000120265	ENSP00000356354;ENSP00000420813;ENSP00000356348;ENSP00000438247;ENSP00000356350;ENSP00000418881;ENSP00000420804;ENSP00000417448;ENSP00000417112;ENSP00000418461	1	1	PCMT1	protein-L-isoaspartate (D-aspartate) O-methyltransferase [Source:HGNC Symbol;Acc:HGNC:8728]
ENSG00000120318	ENSP00000486980;ENSP00000421826;ENSP00000239440;ENSP00000421468;ENSP00000421148			ARAP3	ArfGAP with RhoGAP domain, ankyrin repeat and PH domain 3 [Source:HGNC Symbol;Acc:HGNC:24097]
ENSG00000120333	ENSP00000420714			MRPS14	mitochondrial ribosomal protein S14 [Source:HGNC Symbol;Acc:HGNC:14049]
ENSG00000120437	ENSP00000356015	-1	0	ACAT2	acetyl-CoA acetyltransferase 2 [Source:HGNC Symbol;Acc:HGNC:94]
ENSG00000120438	ENSP00000317334;ENSP00000390159;ENSP00000376008;ENSP00000439447;ENSP00000441345;ENSP00000439671;ENSP00000437840;ENSP00000444423;ENSP00000442856;ENSP00000440617;ENSP00000442185	0	0	TCP1	t-complex 1 [Source:HGNC Symbol;Acc:HGNC:11655]
ENSG00000120509	ENSP00000363578;ENSP00000239666	1	0	PDZD11	PDZ domain containing 11 [Source:HGNC Symbol;Acc:HGNC:28034]
ENSG00000120526	ENSP00000239690;ENSP00000410707;ENSP00000430095	-1	-1	NUDCD1	NudC domain containing 1 [Source:HGNC Symbol;Acc:HGNC:24306]
ENSG00000120533	ENSP00000429713;ENSP00000429986;ENSP00000429588;ENSP00000339861;ENSP00000428514;ENSP00000429670;ENSP00000429196	0	0	ENY2	enhancer of yellow 2 homolog (Drosophila) [Source:HGNC Symbol;Acc:HGNC:24449]
ENSG00000120594	ENSP00000366460;ENSP00000366450			PLXDC2	plexin domain containing 2 [Source:HGNC Symbol;Acc:HGNC:21013]
ENSG00000120686	ENSP00000239878;ENSP00000402378;ENSP00000368970	1	-1	UFM1	ubiquitin-fold modifier 1 [Source:HGNC Symbol;Acc:HGNC:20597]
ENSG00000120694	ENSP00000318687;ENSP00000369768;ENSP00000408991;ENSP00000473512	-1	0	HSPH1	heat shock protein family H (Hsp110) member 1 [Source:HGNC Symbol;Acc:HGNC:16969]
ENSG00000120699	ENSP00000374354;ENSP00000419203	-1	0	EXOSC8	exosome component 8 [Source:HGNC Symbol;Acc:HGNC:17035]
ENSG00000120705	ENSP00000353741;ENSP00000421288;ENSP00000422203;ENSP00000461082;ENSP00000425689;ENSP00000422272	-1	-1	ETF1	eukaryotic translation termination factor 1 [Source:HGNC Symbol;Acc:HGNC:3477]
ENSG00000120733	ENSP00000326563;ENSP00000439462;ENSP00000425186	-1	-1	KDM3B	lysine (K)-specific demethylase 3B [Source:HGNC Symbol;Acc:HGNC:1337]
ENSG00000120756	ENSP00000418700;ENSP00000387890;ENSP00000336831;ENSP00000417481;ENSP00000417311;ENSP00000418880			PLS1	plastin 1 [Source:HGNC Symbol;Acc:HGNC:9090]
ENSG00000120802	ENSP00000450627;ENSP00000376773;ENSP00000261210			TMPO	thymopoietin [Source:HGNC Symbol;Acc:HGNC:11875]
ENSG00000120802	ENSP00000266732	-1	0	TMPO	thymopoietin [Source:HGNC Symbol;Acc:HGNC:11875]
ENSG00000120805	ENSP00000448850;ENSP00000441808;ENSP00000261636;ENSP00000439590;ENSP00000448912;ENSP00000450315;ENSP00000447405;ENSP00000450162	0	0	ARL1	ADP ribosylation factor like GTPase 1 [Source:HGNC Symbol;Acc:HGNC:692]
ENSG00000120860	ENSP00000443857;ENSP00000240079;ENSP00000443922;ENSP00000441810;ENSP00000440134	0	0	CCDC53	coiled-coil domain containing 53 [Source:HGNC Symbol;Acc:HGNC:24256]
ENSG00000120885	ENSP00000429620;ENSP00000385419;ENSP00000315130;ENSP00000430821;ENSP00000453247;ENSP00000429336;ENSP00000428033;ENSP00000431070;ENSP00000431026;ENSP00000428526;ENSP00000427868;ENSP00000428779;ENSP00000429881	1	-1	CLU	clusterin [Source:HGNC Symbol;Acc:HGNC:2095]
ENSG00000120896	ENSP00000429764;ENSP00000240123;ENSP00000428678;ENSP00000431128;ENSP00000428327;ENSP00000429479			SORBS3	sorbin and SH3 domain containing 3 [Source:HGNC Symbol;Acc:HGNC:30907]
ENSG00000120913/ENSG00000248235	ENSP00000481268;ENSP00000477546;ENSP00000479453;ENSP00000387084;ENSP00000380868;ENSP00000380867;ENSP00000342035;ENSP00000312634;ENSP00000428700;ENSP00000429988;ENSP00000265810;ENSP00000478826;ENSP00000394376;ENSP00000386868;ENSP00000399696			PDLIM2/NA
ENSG00000120915	ENSP00000427956;ENSP00000430269;ENSP00000428875;ENSP00000430302;ENSP00000369843;ENSP00000428191;ENSP00000430779			EPHX2	epoxide hydrolase 2, cytoplasmic [Source:HGNC Symbol;Acc:HGNC:3402]
ENSG00000120948/ENSG00000277726	ENSP00000240185;ENSP00000313129;ENSP00000486989;ENSP00000481867;ENSP00000432132;ENSP00000484722;ENSP00000482191;ENSP00000480690;ENSP00000466842;ENSP00000465240;ENSP00000481206;ENSP00000479219;ENSP00000481330;ENSP00000479978;ENSP00000480771;ENSP00000482559;ENSP00000465080;ENSP00000404666;ENSP00000478249;ENSP00000465888;ENSP00000481737;ENSP00000482754	-1	0	TARDBP/NA
ENSG00000120992	ENSP00000344477;ENSP00000320043;ENSP00000484280;ENSP00000428729;ENSP00000482430;ENSP00000428306;ENSP00000430791	0	0	LYPLA1	lysophospholipase I [Source:HGNC Symbol;Acc:HGNC:6737]
ENSG00000121005	ENSP00000262207;ENSP00000430105;ENSP00000429746;ENSP00000430504			CRISPLD1	cysteine-rich secretory protein LCCL domain containing 1 [Source:HGNC Symbol;Acc:HGNC:18206]
ENSG00000121022	ENSP00000350512;ENSP00000427997;ENSP00000427869;ENSP00000428124;ENSP00000429774;ENSP00000428586	0	0	COPS5	COP9 signalosome subunit 5 [Source:HGNC Symbol;Acc:HGNC:2240]
ENSG00000121060	ENSP00000445961;ENSP00000323889	0	0	TRIM25	tripartite motif containing 25 [Source:HGNC Symbol;Acc:HGNC:12932]
ENSG00000121064	ENSP00000262288;ENSP00000458587;ENSP00000461663;ENSP00000461678;ENSP00000461694;ENSP00000487541;ENSP00000459807	0	-1	SCPEP1	serine carboxypeptidase 1 [Source:HGNC Symbol;Acc:HGNC:29507]
ENSG00000121152	ENSP00000240423;ENSP00000407308;ENSP00000405237;ENSP00000400774;ENSP00000401227;ENSP00000415162	-1	0	NCAPH	non-SMC condensin I complex subunit H [Source:HGNC Symbol;Acc:HGNC:1112]
ENSG00000121390	ENSP00000481916;ENSP00000343966;ENSP00000436038;ENSP00000435921;ENSP00000393069	0	0	PSPC1	paraspeckle component 1 [Source:HGNC Symbol;Acc:HGNC:20320]
ENSG00000121413	ENSP00000468934;ENSP00000240727;ENSP00000470123;ENSP00000472129;ENSP00000473019			ZSCAN18	zinc finger and SCAN domain containing 18 [Source:HGNC Symbol;Acc:HGNC:21037]
ENSG00000121481	ENSP00000356480;ENSP00000356479;ENSP00000400722	0	-1	RNF2	ring finger protein 2 [Source:HGNC Symbol;Acc:HGNC:10061]
ENSG00000121486	ENSP00000356476;ENSP00000414339			TRMT1L	tRNA methyltransferase 1 like [Source:HGNC Symbol;Acc:HGNC:16782]
ENSG00000121570	ENSP00000335306;ENSP00000418313			DPPA4	developmental pluripotency associated 4 [Source:HGNC Symbol;Acc:HGNC:19200]
ENSG00000121579	ENSP00000417837;ENSP00000240922;ENSP00000417110;ENSP00000480264;ENSP00000418473;ENSP00000417488;ENSP00000419729;ENSP00000418490;ENSP00000486244;ENSP00000418323	-1	0	NAA50	N(alpha)-acetyltransferase 50, NatE catalytic subunit [Source:HGNC Symbol;Acc:HGNC:29533]
ENSG00000121741	ENSP00000479904;ENSP00000372327;ENSP00000372324;ENSP00000483904	-1	-1	ZMYM2	zinc finger, MYM-type 2 [Source:HGNC Symbol;Acc:HGNC:12989]
ENSG00000121749	ENSP00000420678;ENSP00000318262;ENSP00000448182;ENSP00000418091;ENSP00000449643;ENSP00000418467;ENSP00000420190;ENSP00000419365	0	-1	TBC1D15	TBC1 domain family member 15 [Source:HGNC Symbol;Acc:HGNC:25694]
ENSG00000121769/ENSG00000147588	ENSP00000473982;ENSP00000362817;ENSP00000474078;ENSP00000256103	-1	-1	FABP3/PMP2
ENSG00000121774	ENSP00000313829;ENSP00000417731	-1	0	KHDRBS1	KH domain containing, RNA binding, signal transduction associated 1 [Source:HGNC Symbol;Acc:HGNC:18116]
ENSG00000121892	ENSP00000303427;ENSP00000426749;ENSP00000424531;ENSP00000424510	-1	-1	PDS5A	PDS5 cohesin associated factor A [Source:HGNC Symbol;Acc:HGNC:29088]
ENSG00000122026	ENSP00000370574;ENSP00000370569;ENSP00000351021;ENSP00000346027;ENSP00000471695;ENSP00000434298;ENSP00000473246	-1	-1	RPL21	ribosomal protein L21 [Source:HGNC Symbol;Acc:HGNC:10313]
ENSG00000122126	ENSP00000349635;ENSP00000360154			OCRL	oculocerebrorenal syndrome of Lowe [Source:HGNC Symbol;Acc:HGNC:8108]
ENSG00000122140	ENSP00000360850;ENSP00000241600;ENSP00000400082			MRPS2	mitochondrial ribosomal protein S2 [Source:HGNC Symbol;Acc:HGNC:14495]
ENSG00000122218	ENSP00000241704;ENSP00000357048	0	0	COPA	coatomer protein complex subunit alpha [Source:HGNC Symbol;Acc:HGNC:2230]
ENSG00000122257	ENSP00000316291;ENSP00000317872;ENSP00000370427;ENSP00000457716;ENSP00000460821;ENSP00000456750;ENSP00000390537;ENSP00000481477			RBBP6	retinoblastoma binding protein 6 [Source:HGNC Symbol;Acc:HGNC:9889]
ENSG00000122359/ENSG00000104537	ENSP00000265447;ENSP00000404412;ENSP00000398610;ENSP00000361305;ENSP00000405009;ENSP00000429358;ENSP00000390809;ENSP00000262219			ANXA11/ANXA13
ENSG00000122378	ENSP00000361259;ENSP00000482445;ENSP00000478152;ENSP00000361262;ENSP00000361261;ENSP00000361254	1	-1	FAM213A	family with sequence similarity 213 member A [Source:HGNC Symbol;Acc:HGNC:28651]
ENSG00000122406	ENSP00000359345;ENSP00000359338;ENSP00000473675	-1	0	RPL5	ribosomal protein L5 [Source:HGNC Symbol;Acc:HGNC:10360]
ENSG00000122545/NA/ENSG00000154997	ENSP00000381993;ENSP00000344868;ENSP00000413507;ENSP00000381992;ENSP00000387913;ENSP00000444240;ENSP00000373627	1	1	SEPT7/NA/SEPT14
ENSG00000122565	ENSP00000379670;ENSP00000336687;ENSP00000473748;ENSP00000408672;ENSP00000387348	-1	0	CBX3	chromobox 3 [Source:HGNC Symbol;Acc:HGNC:1553]
ENSG00000122566	ENSP00000354021;ENSP00000346694;ENSP00000349101;ENSP00000478691	0	1	HNRNPA2B1	heterogeneous nuclear ribonucleoprotein A2/B1 [Source:HGNC Symbol;Acc:HGNC:5033]
ENSG00000122642	ENSP00000242209;ENSP00000439250;ENSP00000441317;ENSP00000391034			FKBP9	FK506 binding protein 9 [Source:HGNC Symbol;Acc:HGNC:3725]
ENSG00000122674/ENSG00000146574	ENSP00000325681;ENSP00000314544;ENSP00000487253;ENSP00000486988;ENSP00000390078	1	0	CCZ1/CCZ1B
ENSG00000122692	ENSP00000380336	-1	0	SMU1	smu-1 suppressor of mec-8 and unc-52 homolog (C. elegans) [Source:HGNC Symbol;Acc:HGNC:18247]
ENSG00000122694	ENSP00000367196;ENSP00000367195;ENSP00000379857;ENSP00000478768			GLIPR2	GLI pathogenesis-related 2 [Source:HGNC Symbol;Acc:HGNC:18007]
ENSG00000122705	ENSP00000242284;ENSP00000442869;ENSP00000419746;ENSP00000419158;ENSP00000437508	0	0	CLTA	clathrin, light chain A [Source:HGNC Symbol;Acc:HGNC:2090]
ENSG00000122729/ENSG00000186642	ENSP00000438733;ENSP00000369255;ENSP00000309477;ENSP00000445443;ENSP00000442797;ENSP00000438868;ENSP00000438008;ENSP00000438559;ENSP00000365633;ENSP00000410310;ENSP00000446399;ENSP00000442256;ENSP00000334910	-1	-1	ACO1/PDE2A
ENSG00000122756	ENSP00000480451;ENSP00000368265;ENSP00000242338;ENSP00000388082			CNTFR	ciliary neurotrophic factor receptor [Source:HGNC Symbol;Acc:HGNC:2170]
ENSG00000122779	ENSP00000340507;ENSP00000390829;ENSP00000484482	-1	-1	TRIM24	tripartite motif containing 24 [Source:HGNC Symbol;Acc:HGNC:11812]
ENSG00000122786	ENSP00000393621;ENSP00000407522;ENSP00000419673;ENSP00000376826	0	1	CALD1	caldesmon 1 [Source:HGNC Symbol;Acc:HGNC:1441]
ENSG00000122873	ENSP00000363041			CISD1	CDGSH iron sulfur domain 1 [Source:HGNC Symbol;Acc:HGNC:30880]
ENSG00000122882	ENSP00000362070;ENSP00000401566;ENSP00000395786;ENSP00000391367;ENSP00000416288;ENSP00000433778			ECD	ecdysoneless homolog (Drosophila) [Source:HGNC Symbol;Acc:HGNC:17029]
ENSG00000122884	ENSP00000378353;ENSP00000307318	1	0	P4HA1	prolyl 4-hydroxylase, alpha polypeptide I [Source:HGNC Symbol;Acc:HGNC:8546]
ENSG00000122952	ENSP00000378801;ENSP00000363055;ENSP00000354921;ENSP00000322850;ENSP00000473330			ZWINT	ZW10 interacting kinetochore protein [Source:HGNC Symbol;Acc:HGNC:13195]
ENSG00000122958	ENSP00000362480;ENSP00000263559;ENSP00000474611;ENSP00000378532;ENSP00000473746	1	1	VPS26A	VPS26 retromer complex component A [Source:HGNC Symbol;Acc:HGNC:12711]
ENSG00000122966	ENSP00000376306;ENSP00000261833;ENSP00000376305;ENSP00000482318;ENSP00000443199;ENSP00000446105			CIT	citron rho-interacting serine/threonine kinase [Source:HGNC Symbol;Acc:HGNC:1985]
ENSG00000123064	ENSP00000323858;ENSP00000304072;ENSP00000448477;ENSP00000447098			DDX54	DEAD (Asp-Glu-Ala-Asp) box polypeptide 54 [Source:HGNC Symbol;Acc:HGNC:20084]
ENSG00000123130	ENSP00000336580;ENSP00000368605;ENSP00000368597;ENSP00000420490;ENSP00000417778	0	0	ACOT9	acyl-CoA thioesterase 9 [Source:HGNC Symbol;Acc:HGNC:17152]
ENSG00000123131	ENSP00000368646;ENSP00000413736;ENSP00000368654;ENSP00000368635	0	0	PRDX4	peroxiredoxin 4 [Source:HGNC Symbol;Acc:HGNC:17169]
ENSG00000123136	ENSP00000242776;ENSP00000322749;ENSP00000467862;ENSP00000392929;ENSP00000467911;ENSP00000467411;ENSP00000466810;ENSP00000467040;ENSP00000465926;ENSP00000464801	-1	0	DDX39A	DEAD (Asp-Glu-Ala-Asp) box polypeptide 39A [Source:HGNC Symbol;Acc:HGNC:17821]
ENSG00000123143	ENSP00000242783;ENSP00000343325;ENSP00000465867;ENSP00000465842;ENSP00000466367;ENSP00000466819	0	0	PKN1	protein kinase N1 [Source:HGNC Symbol;Acc:HGNC:9405]
ENSG00000123144	ENSP00000242784;ENSP00000466196;ENSP00000468415;ENSP00000466801			C19orf43	chromosome 19 open reading frame 43 [Source:HGNC Symbol;Acc:HGNC:28424]
ENSG00000123159	ENSP00000466747;ENSP00000376753;ENSP00000340698;ENSP00000466624;ENSP00000466105	0	0	GIPC1	GIPC PDZ domain containing family member 1 [Source:HGNC Symbol;Acc:HGNC:1226]
ENSG00000123200	ENSP00000242848;ENSP00000282007;ENSP00000480658;ENSP00000416238	0	0	ZC3H13	zinc finger CCCH-type containing 13 [Source:HGNC Symbol;Acc:HGNC:20368]
ENSG00000123213	ENSP00000370372;ENSP00000423214;ENSP00000427417;ENSP00000426959	-1	-1	NLN	neurolysin (metallopeptidase M3 family) [Source:HGNC Symbol;Acc:HGNC:16058]
ENSG00000123240	ENSP00000368040;ENSP00000368027;ENSP00000368032;ENSP00000368022;ENSP00000368021;ENSP00000263036;ENSP00000481473;ENSP00000400356;ENSP00000484961;ENSP00000414747			OPTN	optineurin [Source:HGNC Symbol;Acc:HGNC:17142]
ENSG00000123297	ENSP00000388330;ENSP00000313877;ENSP00000389162;ENSP00000390679;ENSP00000450041;ENSP00000439342;ENSP00000448575;ENSP00000440987;ENSP00000406339	0	0	TSFM	Ts translation elongation factor, mitochondrial [Source:HGNC Symbol;Acc:HGNC:12367]
ENSG00000123349	ENSP00000447942;ENSP00000334188;ENSP00000455296;ENSP00000266964;ENSP00000454489;ENSP00000243040	1	1	PFDN5	prefoldin subunit 5 [Source:HGNC Symbol;Acc:HGNC:8869]
ENSG00000123352	ENSP00000448228;ENSP00000447947;ENSP00000326841;ENSP00000448459			SPATS2	spermatogenesis associated, serine rich 2 [Source:HGNC Symbol;Acc:HGNC:18650]
ENSG00000123374	ENSP00000266970;ENSP00000452514;ENSP00000243067;ENSP00000393605;ENSP00000452138;ENSP00000450983			CDK2	cyclin-dependent kinase 2 [Source:HGNC Symbol;Acc:HGNC:1771]
ENSG00000123384/ENSG00000168702	ENSP00000243077;ENSP00000451622;ENSP00000451737;ENSP00000341264;ENSP00000451449;ENSP00000413239	1	1	LRP1/LRP1B
ENSG00000123416/ENSG00000243910	ENSP00000336799;ENSP00000449325;ENSP00000487719	1	1	TUBA1B/TUBA4B
ENSG00000123472	ENSP00000459167;ENSP00000460964;ENSP00000361005;ENSP00000330685;ENSP00000433437			ATPAF1	ATP synthase mitochondrial F1 complex assembly factor 1 [Source:HGNC Symbol;Acc:HGNC:18803]
ENSG00000123560	ENSP00000477619;ENSP00000484450;ENSP00000481006;ENSP00000393391;ENSP00000391853;ENSP00000403335;ENSP00000413931;ENSP00000409802;ENSP00000480409			PLP1	proteolipid protein 1 [Source:HGNC Symbol;Acc:HGNC:9086]
ENSG00000123728	ENSP00000359911;ENSP00000340274;ENSP00000484870	0	0	RAP2C	RAP2C, member of RAS oncogene family [Source:HGNC Symbol;Acc:HGNC:21165]
ENSG00000123737	ENSP00000425782;ENSP00000243498;ENSP00000368984;ENSP00000422205;ENSP00000423476;ENSP00000421845;ENSP00000424504	-1	0	EXOSC9	exosome component 9 [Source:HGNC Symbol;Acc:HGNC:9137]
ENSG00000123836/ENSG00000170525/ENSG00000158571	ENSP00000356046;ENSP00000356047;ENSP00000439420;ENSP00000369115;ENSP00000443319;ENSP00000480232;ENSP00000444074;ENSP00000364145;ENSP00000408717;ENSP00000390285;ENSP00000364131			PFKFB2/PFKFB3/PFKFB1
ENSG00000123908	ENSP00000220592;ENSP00000430176;ENSP00000431056	0	0	AGO2	argonaute 2, RISC catalytic component [Source:HGNC Symbol;Acc:HGNC:3263]
ENSG00000123975	ENSP00000364976	0	0	CKS2	CDC28 protein kinase regulatory subunit 2 [Source:HGNC Symbol;Acc:HGNC:2000]
ENSG00000123983	ENSP00000375918;ENSP00000350012;ENSP00000441643;ENSP00000416913;ENSP00000438342	0	-1	ACSL3	acyl-CoA synthetase long-chain family member 3 [Source:HGNC Symbol;Acc:HGNC:3570]
ENSG00000123992	ENSP00000273075;ENSP00000431076;ENSP00000363083;ENSP00000317252;ENSP00000429960;ENSP00000400944;ENSP00000410684;ENSP00000430630;ENSP00000414739;ENSP00000412003;ENSP00000363074	1	-1	DNPEP	aspartyl aminopeptidase [Source:HGNC Symbol;Acc:HGNC:2981]
ENSG00000124126/ENSG00000046889	ENSP00000361009;ENSP00000434632;ENSP00000288368			PREX1/PREX2
ENSG00000124145	ENSP00000361818			SDC4	syndecan 4 [Source:HGNC Symbol;Acc:HGNC:10661]
ENSG00000124160	ENSP00000290231;ENSP00000361365	0	1	NCOA5	nuclear receptor coactivator 5 [Source:HGNC Symbol;Acc:HGNC:15909]
ENSG00000124164	ENSP00000417175;ENSP00000430426;ENSP00000379147			VAPB	VAMP (vesicle-associated membrane protein)-associated protein B and C [Source:HGNC Symbol;Acc:HGNC:12649]
ENSG00000124171/ENSG00000102981/ENSG00000178184	ENSP00000360672;ENSP00000379354;ENSP00000473257;ENSP00000392388;ENSP00000219255;ENSP00000343144			PARD6B/PARD6A/PARD6G
ENSG00000124181	ENSP00000244007	0	0	PLCG1	phospholipase C gamma 1 [Source:HGNC Symbol;Acc:HGNC:9065]
ENSG00000124193/ENSG00000116350	ENSP00000244020;ENSP00000433544;ENSP00000487379	-1	0	SRSF6/SRSF4
ENSG00000124194	ENSP00000404128;ENSP00000341782;ENSP00000478701;ENSP00000440498;ENSP00000392881;ENSP00000483113;ENSP00000480502;ENSP00000362043;ENSP00000391714			GDAP1L1	ganglioside induced differentiation associated protein 1-like 1 [Source:HGNC Symbol;Acc:HGNC:4213]
ENSG00000124207	ENSP00000262982;ENSP00000379495	-1	-1	CSE1L	CSE1 chromosome segregation 1-like (yeast) [Source:HGNC Symbol;Acc:HGNC:2431]
ENSG00000124214	ENSP00000353604;ENSP00000345425;ENSP00000323443;ENSP00000360922;ENSP00000360893;ENSP00000360867;ENSP00000484011;ENSP00000360857;ENSP00000416779;ENSP00000398785	0	-1	STAU1	staufen double-stranded RNA binding protein 1 [Source:HGNC Symbol;Acc:HGNC:11370]
ENSG00000124217	ENSP00000244051			MOCS3	molybdenum cofactor synthesis 3 [Source:HGNC Symbol;Acc:HGNC:15765]
ENSG00000124222/ENSG00000254995	ENSP00000360173;ENSP00000432414;ENSP00000348229;ENSP00000350723;ENSP00000360183;ENSP00000457522;ENSP00000312086;ENSP00000401801;ENSP00000354445;ENSP00000352634;ENSP00000355408;ENSP00000434369	1	0	STX16/STX16-NPEPL1
ENSG00000124226	ENSP00000244061;ENSP00000485239;ENSP00000485317;ENSP00000485203;ENSP00000485136;ENSP00000485575	0	0	RNF114	ring finger protein 114 [Source:HGNC Symbol;Acc:HGNC:13094]
ENSG00000124228	ENSP00000482680;ENSP00000483495;ENSP00000360828;ENSP00000483119;ENSP00000481808			DDX27	DEAD (Asp-Glu-Ala-Asp) box polypeptide 27 [Source:HGNC Symbol;Acc:HGNC:15837]
ENSG00000124299	ENSP00000244137;ENSP00000391890;ENSP00000380226;ENSP00000468516;ENSP00000476667;ENSP00000476869;ENSP00000476514	1	-1	PEPD	peptidase D [Source:HGNC Symbol;Acc:HGNC:8840]
ENSG00000124356	ENSP00000386548;ENSP00000377636;ENSP00000377633;ENSP00000344742;ENSP00000413874;ENSP00000443502;ENSP00000390921;ENSP00000413291	1	1	STAMBP	STAM binding protein [Source:HGNC Symbol;Acc:HGNC:16950]
ENSG00000124357	ENSP00000244204;ENSP00000411846;ENSP00000477639;ENSP00000389087;ENSP00000396070;ENSP00000404531;ENSP00000400941;ENSP00000435437;ENSP00000436326;ENSP00000435207;ENSP00000437192;ENSP00000431204	1	1	NAGK	N-acetylglucosamine kinase [Source:HGNC Symbol;Acc:HGNC:17174]
ENSG00000124383	ENSP00000244230;ENSP00000475545			MPHOSPH10	M-phase phosphoprotein 10 (U3 small nucleolar ribonucleoprotein) [Source:HGNC Symbol;Acc:HGNC:7213]
ENSG00000124486	ENSP00000316357;ENSP00000367558	0	0	USP9X	ubiquitin specific peptidase 9, X-linked [Source:HGNC Symbol;Acc:HGNC:12632]
ENSG00000124562	ENSP00000244520;ENSP00000363129;ENSP00000363130	0	0	SNRPC	small nuclear ribonucleoprotein polypeptide C [Source:HGNC Symbol;Acc:HGNC:11157]
ENSG00000124570	ENSP00000369919;ENSP00000369912;ENSP00000369901;ENSP00000369896;ENSP00000369891;ENSP00000338358;ENSP00000481398;ENSP00000484343			SERPINB6	serpin peptidase inhibitor, clade B (ovalbumin), member 6 [Source:HGNC Symbol;Acc:HGNC:8950]
ENSG00000124571	ENSP00000265351;ENSP00000387384;ENSP00000381779;ENSP00000424196;ENSP00000381816;ENSP00000426185	-1	-1	XPO5	exportin 5 [Source:HGNC Symbol;Acc:HGNC:17675]
ENSG00000124596	ENSP00000420601;ENSP00000420484;ENSP00000420193;ENSP00000416829;ENSP00000420414;ENSP00000419175;ENSP00000487484;ENSP00000418400;ENSP00000362247;ENSP00000420472;ENSP00000419875;ENSP00000418098;ENSP00000418966;ENSP00000417333	0	0	OARD1	O-acyl-ADP-ribose deacylase 1 [Source:HGNC Symbol;Acc:HGNC:21257]
ENSG00000124614	ENSP00000481646;ENSP00000347271	-1	0	RPS10	ribosomal protein S10 [Source:HGNC Symbol;Acc:HGNC:10383]
ENSG00000124641	ENSP00000265350;ENSP00000386668;ENSP00000484159;ENSP00000377795;ENSP00000386816;ENSP00000403061	0	0	MED20	mediator complex subunit 20 [Source:HGNC Symbol;Acc:HGNC:16840]
ENSG00000124659	ENSP00000361967	0	0	TBCC	tubulin folding cofactor C [Source:HGNC Symbol;Acc:HGNC:11580]
ENSG00000124767	ENSP00000362463	1	1	GLO1	glyoxalase I [Source:HGNC Symbol;Acc:HGNC:4323]
ENSG00000124787	ENSP00000317998;ENSP00000369391;ENSP00000484334;ENSP00000419431;ENSP00000418874			RPP40	ribonuclease P/MRP 40kDa subunit [Source:HGNC Symbol;Acc:HGNC:20992]
ENSG00000124789	ENSP00000262077;ENSP00000478627;ENSP00000444029	-1	-1	NUP153	nucleoporin 153kDa [Source:HGNC Symbol;Acc:HGNC:8062]
ENSG00000124795	ENSP00000380414;ENSP00000421165;ENSP00000244776;ENSP00000425399;ENSP00000423553;ENSP00000423427;ENSP00000422380	-1	-1	DEK	DEK proto-oncogene [Source:HGNC Symbol;Acc:HGNC:2768]
ENSG00000124802/ENSG00000265818	ENSP00000369038;ENSP00000414363;ENSP00000424222;ENSP00000380597;ENSP00000427572;ENSP00000425577;ENSP00000427143	-1	-1	EEF1E1/EEF1E1-BLOC1S5
ENSG00000124831	ENSP00000289175;ENSP00000244815;ENSP00000375857;ENSP00000409431	0	0	LRRFIP1	leucine rich repeat (in FLII) interacting protein 1 [Source:HGNC Symbol;Acc:HGNC:6702]
ENSG00000124942/ENSG00000180530	ENSP00000367263;ENSP00000436845;ENSP00000433635;ENSP00000435357;ENSP00000433789;ENSP00000433286;ENSP00000257247;ENSP00000383063;ENSP00000383060;ENSP00000327213			AHNAK/NRIP1
ENSG00000125107	ENSP00000320949;ENSP00000455635;ENSP00000456649;ENSP00000413113;ENSP00000454611;ENSP00000454763;ENSP00000245138;ENSP00000458057;ENSP00000457173;ENSP00000456975;ENSP00000485782;ENSP00000457460;ENSP00000456131;ENSP00000454377;ENSP00000457869;ENSP00000455289	-1	-1	CNOT1	CCR4-NOT transcription complex subunit 1 [Source:HGNC Symbol;Acc:HGNC:7877]
ENSG00000125144/ENSG00000187193/ENSG00000125148/ENSG00000205364/ENSG00000205362	ENSP00000391397;ENSP00000377995;ENSP00000245185;ENSP00000369139;ENSP00000456675;ENSP00000369146;ENSP00000478425;ENSP00000290705	-1	-1	MT1G/MT1X/MT2A/MT1M/MT1A
ENSG00000125166	ENSP00000245206;ENSP00000394100	0	-1	GOT2	glutamic-oxaloacetic transaminase 2 [Source:HGNC Symbol;Acc:HGNC:4433]
ENSG00000125304	ENSP00000365567	-1	0	TM9SF2	transmembrane 9 superfamily member 2 [Source:HGNC Symbol;Acc:HGNC:11865]
ENSG00000125354	ENSP00000418715;ENSP00000378108;ENSP00000353278;ENSP00000346169;ENSP00000346397;ENSP00000341524;ENSP00000435818	1	1	SEPT6	septin 6 [Source:HGNC Symbol;Acc:HGNC:15848]
ENSG00000125445	ENSP00000245539;ENSP00000463683;ENSP00000463870;ENSP00000462506;ENSP00000463263			MRPS7	mitochondrial ribosomal protein S7 [Source:HGNC Symbol;Acc:HGNC:14499]
ENSG00000125450	ENSP00000245544;ENSP00000462749;ENSP00000463382;ENSP00000445855;ENSP00000463542;ENSP00000463496;ENSP00000462487;ENSP00000461919;ENSP00000463715;ENSP00000463437;ENSP00000464544;ENSP00000462364	-1	0	NUP85	nucleoporin 85kDa [Source:HGNC Symbol;Acc:HGNC:8734]
ENSG00000125458	ENSP00000245552;ENSP00000462712;ENSP00000461927;ENSP00000462697;ENSP00000462123	1	0	NT5C	5', 3'-nucleotidase, cytosolic [Source:HGNC Symbol;Acc:HGNC:17144]
ENSG00000125459	ENSP00000245564;ENSP00000357325;ENSP00000476353			MSTO1	misato 1, mitochondrial distribution and morphology regulator [Source:HGNC Symbol;Acc:HGNC:29678]
ENSG00000125484	ENSP00000361219;ENSP00000431378	-1	0	GTF3C4	general transcription factor IIIC subunit 4 [Source:HGNC Symbol;Acc:HGNC:4667]
ENSG00000125630	ENSP00000405358;ENSP00000263331;ENSP00000444136;ENSP00000437914;ENSP00000387143;ENSP00000403094;ENSP00000334589;ENSP00000390973;ENSP00000390274;ENSP00000415754;ENSP00000388577;ENSP00000394408			POLR1B	polymerase (RNA) I polypeptide B [Source:HGNC Symbol;Acc:HGNC:20454]
ENSG00000125651	ENSP00000377969;ENSP00000469091;ENSP00000471542	0	0	GTF2F1	general transcription factor IIF subunit 1 [Source:HGNC Symbol;Acc:HGNC:4652]
ENSG00000125656	ENSP00000472227;ENSP00000245816;ENSP00000470098	0	0	CLPP	caseinolytic mitochondrial matrix peptidase proteolytic subunit [Source:HGNC Symbol;Acc:HGNC:2084]
ENSG00000125691	ENSP00000420311;ENSP00000377865;ENSP00000367336;ENSP00000462773;ENSP00000463014;ENSP00000377866;ENSP00000463894	-1	-1	RPL23	ribosomal protein L23 [Source:HGNC Symbol;Acc:HGNC:10316]
ENSG00000125733	ENSP00000320493;ENSP00000469360;ENSP00000320117;ENSP00000472580;ENSP00000471203;ENSP00000471056			TRIP10	thyroid hormone receptor interactor 10 [Source:HGNC Symbol;Acc:HGNC:12304]
ENSG00000125743	ENSP00000465216;ENSP00000342374;ENSP00000466152;ENSP00000465952;ENSP00000375798;ENSP00000465101;ENSP00000468247	-1	0	SNRPD2	small nuclear ribonucleoprotein D2 polypeptide [Source:HGNC Symbol;Acc:HGNC:11159]
ENSG00000125753	ENSP00000245932;ENSP00000467005;ENSP00000466319;ENSP00000467061;ENSP00000467773;ENSP00000464742	-1	-1	VASP	vasodilator-stimulated phosphoprotein [Source:HGNC Symbol;Acc:HGNC:12652]
ENSG00000125755	ENSP00000245934;ENSP00000479480;ENSP00000478599;ENSP00000473136;ENSP00000469296;ENSP00000471694;ENSP00000471770;ENSP00000470957;ENSP00000470977	0	0	SYMPK	symplekin [Source:HGNC Symbol;Acc:HGNC:22935]
ENSG00000125814	ENSP00000366225;ENSP00000482826;ENSP00000413600;ENSP00000381459			NAPB	NSF attachment protein beta [Source:HGNC Symbol;Acc:HGNC:15751]
ENSG00000125818	ENSP00000246015;ENSP00000338039;ENSP00000327704;ENSP00000371324;ENSP00000396547;ENSP00000371323	1	1	PSMF1	proteasome inhibitor subunit 1 [Source:HGNC Symbol;Acc:HGNC:9571]
ENSG00000125821	ENSP00000366672;ENSP00000482916	0	1	DTD1	D-tyrosyl-tRNA deacylase 1 [Source:HGNC Symbol;Acc:HGNC:16219]
ENSG00000125835/ENSG00000128739/NA	ENSP00000370746;ENSP00000412566;ENSP00000342305;ENSP00000463510;ENSP00000463458;ENSP00000382972;ENSP00000382970;ENSP00000382969;ENSP00000375105;ENSP00000306223;ENSP00000452342;ENSP00000462211;ENSP00000474579	-1	-1	SNRPB/SNRPN/NA
ENSG00000125844	ENSP00000367044;ENSP00000246043;ENSP00000479709;ENSP00000381762;ENSP00000476483	-1	-1	RRBP1	ribosome binding protein 1 [Source:HGNC Symbol;Acc:HGNC:10448]
ENSG00000125848	ENSP00000367292;ENSP00000339912			FLRT3	fibronectin leucine rich transmembrane protein 3 [Source:HGNC Symbol;Acc:HGNC:3762]
ENSG00000125868	ENSP00000246069;ENSP00000476975;ENSP00000434355	0	1	DSTN	destrin (actin depolymerizing factor) [Source:HGNC Symbol;Acc:HGNC:15750]
ENSG00000125870	ENSP00000367178;ENSP00000246071	-1	-1	SNRPB2	small nuclear ribonucleoprotein polypeptide B [Source:HGNC Symbol;Acc:HGNC:11155]
ENSG00000125871	ENSP00000366939;ENSP00000366933;ENSP00000366938			MGME1	mitochondrial genome maintenance exonuclease 1 [Source:HGNC Symbol;Acc:HGNC:16205]
ENSG00000125877	ENSP00000369456;ENSP00000382732;ENSP00000413282	0	0	ITPA	inosine triphosphatase [Source:HGNC Symbol;Acc:HGNC:6176]
ENSG00000125901	ENSP00000369682			MRPS26	mitochondrial ribosomal protein S26 [Source:HGNC Symbol;Acc:HGNC:14045]
ENSG00000125912	ENSP00000246117;ENSP00000466678;ENSP00000466296;ENSP00000467011;ENSP00000466300;ENSP00000467693			NCLN	nicalin [Source:HGNC Symbol;Acc:HGNC:26923]
ENSG00000125944	ENSP00000363741;ENSP00000304405;ENSP00000363745;ENSP00000392799;ENSP00000474437;ENSP00000475760	0	-1	HNRNPR	heterogeneous nuclear ribonucleoprotein R [Source:HGNC Symbol;Acc:HGNC:5047]
ENSG00000125954/ENSG00000258289	ENSP00000447121;ENSP00000449184;ENSP00000446610;ENSP00000352026;ENSP00000450692;ENSP00000446697;ENSP00000450165;ENSP00000449668	0	0	CHURC1-FNTB/CHURC1
ENSG00000125970	ENSP00000415973;ENSP00000364255;ENSP00000246194;ENSP00000327522;ENSP00000413638;ENSP00000403744	0	0	RALY	RALY heterogeneous nuclear ribonucleoprotein [Source:HGNC Symbol;Acc:HGNC:15921]
ENSG00000125971/ENSG00000168589	ENSP00000349679;ENSP00000363979;ENSP00000302936;ENSP00000454846;ENSP00000455216;ENSP00000300469;ENSP00000342009;ENSP00000455791	1	0	DYNLRB1/DYNLRB2
ENSG00000125977	ENSP00000364119	-1	-1	EIF2S2	eukaryotic translation initiation factor 2 subunit beta [Source:HGNC Symbol;Acc:HGNC:3266]
ENSG00000126012/ENSG00000012817	ENSP00000364528;ENSP00000385394;ENSP00000364550;ENSP00000445176;ENSP00000364532;ENSP00000322408;ENSP00000444293;ENSP00000372256;ENSP00000398543;ENSP00000416377;ENSP00000389433			KDM5C/KDM5D
ENSG00000126067	ENSP00000362334;ENSP00000479706	1	0	PSMB2	proteasome subunit beta 2 [Source:HGNC Symbol;Acc:HGNC:9539]
ENSG00000126088	ENSP00000246337;ENSP00000400253;ENSP00000404489	0	0	UROD	uroporphyrinogen decarboxylase [Source:HGNC Symbol;Acc:HGNC:12591]
ENSG00000126214/ENSG00000256500	ENSP00000412693;ENSP00000369377;ENSP00000450617;ENSP00000452487;ENSP00000450616;ENSP00000374394;ENSP00000341154;ENSP00000451242;ENSP00000414982;ENSP00000334618;ENSP00000452481;ENSP00000246489;ENSP00000334523;ENSP00000439065;ENSP00000450786;ENSP00000441347;ENSP00000452167;ENSP00000451732;ENSP00000452095;ENSP00000442554	1	1	KLC1/NA
ENSG00000126216/ENSG00000282003	ENSP00000364821;ENSP00000261965;ENSP00000480096;ENSP00000478276;ENSP00000482912;ENSP00000488256;ENSP00000488264			TUBGCP3
ENSG00000126226	ENSP00000364608;ENSP00000364606;ENSP00000364628;ENSP00000364626;ENSP00000337405;ENSP00000479494;ENSP00000246505	0	0	PCID2	PCI domain containing 2 [Source:HGNC Symbol;Acc:HGNC:25653]
ENSG00000126247/ENSG00000256812	ENSP00000464849;ENSP00000246533;ENSP00000468041;ENSP00000464903;ENSP00000474036;ENSP00000487115;ENSP00000466113;ENSP00000475804;ENSP00000466386;ENSP00000486832;ENSP00000465575;ENSP00000475159;ENSP00000400882;ENSP00000468591;ENSP00000486032;ENSP00000466601	1	1	CAPNS1/CAPNS2
ENSG00000126254	ENSP00000466044;ENSP00000467278;ENSP00000262633;ENSP00000467614;ENSP00000468060;ENSP00000466548			RBM42	RNA binding motif protein 42 [Source:HGNC Symbol;Acc:HGNC:28117]
ENSG00000126261	ENSP00000246548;ENSP00000437484;ENSP00000467433;ENSP00000468756;ENSP00000475656;ENSP00000475565;ENSP00000468538	-1	0	UBA2	ubiquitin-like modifier activating enzyme 2 [Source:HGNC Symbol;Acc:HGNC:30661]
ENSG00000126267	ENSP00000466818;ENSP00000376037;ENSP00000246554;ENSP00000467776	1	1	COX6B1	cytochrome c oxidase subunit VIb polypeptide 1 (ubiquitous) [Source:HGNC Symbol;Acc:HGNC:2280]
ENSG00000126432	ENSP00000265462;ENSP00000335334;ENSP00000335363	1	0	PRDX5	peroxiredoxin 5 [Source:HGNC Symbol;Acc:HGNC:9355]
ENSG00000126456	ENSP00000469113;ENSP00000366344;ENSP00000310127;ENSP00000472601;ENSP00000472582;ENSP00000470069;ENSP00000366339;ENSP00000472223;ENSP00000470436;ENSP00000470431;ENSP00000471896;ENSP00000471358;ENSP00000473128;ENSP00000469067;ENSP00000472700;ENSP00000470512;ENSP00000471517;ENSP00000471402;ENSP00000470905;ENSP00000473176;ENSP00000470140;ENSP00000400378;ENSP00000468911			IRF3	interferon regulatory factor 3 [Source:HGNC Symbol;Acc:HGNC:6118]
ENSG00000126457/NA/ENSG00000111218	ENSP00000375724;ENSP00000406162;ENSP00000433556;ENSP00000484505;ENSP00000431957;ENSP00000432538;ENSP00000433480;ENSP00000432788;ENSP00000432349;ENSP00000437273;ENSP00000436732;ENSP00000414507;ENSP00000372067;ENSP00000434911	-1	0	PRMT1/NA/PRMT8
ENSG00000126522	ENSP00000378741;ENSP00000307188;ENSP00000378740;ENSP00000370219;ENSP00000354710	0	0	ASL	argininosuccinate lyase [Source:HGNC Symbol;Acc:HGNC:746]
ENSG00000126524	ENSP00000483040;ENSP00000246868;ENSP00000394586			SBDS	Shwachman-Bodian-Diamond syndrome [Source:HGNC Symbol;Acc:HGNC:19440]
ENSG00000126602	ENSP00000246957;ENSP00000442070;ENSP00000458166;ENSP00000459354;ENSP00000459585;ENSP00000459385	-1	-1	TRAP1	TNF receptor-associated protein 1 [Source:HGNC Symbol;Acc:HGNC:16264]
ENSG00000126698	ENSP00000263697;ENSP00000474440	-1	0	DNAJC8	DnaJ heat shock protein family (Hsp40) member C8 [Source:HGNC Symbol;Acc:HGNC:15470]
ENSG00000126749/ENSG00000268439	ENSP00000470560;ENSP00000476966;ENSP00000480420;ENSP00000479546			EMG1/NA
ENSG00000126777/ENSG00000277140/ENSG00000166783	ENSP00000432149;ENSP00000378725;ENSP00000391964;ENSP00000394992;ENSP00000378722;ENSP00000378720;ENSP00000378719;ENSP00000452073;ENSP00000451698;ENSP00000452576;ENSP00000452445;ENSP00000452337;ENSP00000451876;ENSP00000452205;ENSP00000488857;ENSP00000439819;ENSP00000487685;ENSP00000449376;ENSP00000488025;ENSP00000479383;ENSP00000450309;ENSP00000379654	1	1	KTN1/KIAA0430
ENSG00000126787	ENSP00000378815;ENSP00000247191;ENSP00000451747;ENSP00000452168			DLGAP5	discs, large (Drosophila) homolog-associated protein 5 [Source:HGNC Symbol;Acc:HGNC:16864]
ENSG00000126790	ENSP00000247194;ENSP00000423874;ENSP00000431608			L3HYPDH	L-3-hydroxyproline dehydratase (trans-) [Source:HGNC Symbol;Acc:HGNC:20488]
ENSG00000126803	ENSP00000378199;ENSP00000247207			HSPA2	heat shock protein family A (Hsp70) member 2 [Source:HGNC Symbol;Acc:HGNC:5235]
ENSG00000126814	ENSP00000261249;ENSP00000451666;ENSP00000452567			TRMT5	tRNA methyltransferase 5 [Source:HGNC Symbol;Acc:HGNC:23141]
ENSG00000126858	ENSP00000462669;ENSP00000334724;ENSP00000464094;ENSP00000378184;ENSP00000439737;ENSP00000351132;ENSP00000346215;ENSP00000462698;ENSP00000462612;ENSP00000464851			RHOT1	ras homolog family member T1 [Source:HGNC Symbol;Acc:HGNC:21168]
ENSG00000126878	ENSP00000361376;ENSP00000247291;ENSP00000361383;ENSP00000361375;ENSP00000361372;ENSP00000361374	-1	-1	AIF1L	allograft inflammatory factor 1-like [Source:HGNC Symbol;Acc:HGNC:28904]
ENSG00000126883	ENSP00000396576;ENSP00000352400;ENSP00000405014;ENSP00000437139;ENSP00000416934;ENSP00000436793;ENSP00000435364;ENSP00000434223	-1	0	NUP214	nucleoporin 214kDa [Source:HGNC Symbol;Acc:HGNC:8064]
ENSG00000126934	ENSP00000262948;ENSP00000378336;ENSP00000471763	1	1	MAP2K2	mitogen-activated protein kinase kinase 2 [Source:HGNC Symbol;Acc:HGNC:6842]
ENSG00000126945	ENSP00000361927	1	1	HNRNPH2	heterogeneous nuclear ribonucleoprotein H2 (H') [Source:HGNC Symbol;Acc:HGNC:5042]
ENSG00000126953	ENSP00000361993			TIMM8A	translocase of inner mitochondrial membrane 8 homolog A (yeast) [Source:HGNC Symbol;Acc:HGNC:11817]
ENSG00000127022	ENSP00000424063;ENSP00000391646;ENSP00000247461;ENSP00000421107;ENSP00000424740;ENSP00000426555;ENSP00000424341;ENSP00000425246;ENSP00000424745;ENSP00000424140;ENSP00000421813;ENSP00000426052;ENSP00000427115	1	1	CANX	calnexin [Source:HGNC Symbol;Acc:HGNC:1473]
ENSG00000127125	ENSP00000361642;ENSP00000361643;ENSP00000361641	1	1	PPCS	phosphopantothenoylcysteine synthetase [Source:HGNC Symbol;Acc:HGNC:25686]
ENSG00000127191	ENSP00000247668;ENSP00000405860;ENSP00000406524			TRAF2	TNF receptor associated factor 2 [Source:HGNC Symbol;Acc:HGNC:12032]
ENSG00000127314/ENSG00000254893	ENSP00000446318;ENSP00000441275;ENSP00000439966;ENSP00000377085;ENSP00000250559;ENSP00000401095;ENSP00000443851;ENSP00000440014;ENSP00000440466;ENSP00000488326;ENSP00000488821;ENSP00000444830;ENSP00000399986;ENSP00000443775;ENSP00000445090;ENSP00000368270;ENSP00000437415;ENSP00000444467;ENSP00000444060;ENSP00000444924;ENSP00000440635;ENSP00000438311;ENSP00000441952;ENSP00000445138;ENSP00000438088…	1	1	RAP1B/NA
ENSG00000127337	ENSP00000247843;ENSP00000447199;ENSP00000446985;ENSP00000448106			YEATS4	YEATS domain containing 4 [Source:HGNC Symbol;Acc:HGNC:24859]
ENSG00000127445	ENSP00000466962;ENSP00000247970;ENSP00000466656;ENSP00000466780	1	1	PIN1	peptidylprolyl cis/trans isomerase, NIMA-interacting 1 [Source:HGNC Symbol;Acc:HGNC:8988]
ENSG00000127463	ENSP00000364345;ENSP00000420608;ENSP00000364354;ENSP00000418481;ENSP00000364329;ENSP00000417070;ENSP00000419345	1	0	EMC1	ER membrane protein complex subunit 1 [Source:HGNC Symbol;Acc:HGNC:28957]
ENSG00000127481	ENSP00000364403;ENSP00000404897;ENSP00000364372;ENSP00000395313;ENSP00000364366;ENSP00000364373	0	-1	UBR4	ubiquitin protein ligase E3 component n-recognin 4 [Source:HGNC Symbol;Acc:HGNC:30313]
ENSG00000127483	ENSP00000312625;ENSP00000403039;ENSP00000364142;ENSP00000391721;ENSP00000402754;ENSP00000405362;ENSP00000391281;ENSP00000364139	1	1	HP1BP3	heterochromatin protein 1, binding protein 3 [Source:HGNC Symbol;Acc:HGNC:24973]
ENSG00000127527	ENSP00000471981;ENSP00000440103;ENSP00000248070;ENSP00000393313;ENSP00000471662;ENSP00000472267;ENSP00000472771;ENSP00000472135;ENSP00000473242;ENSP00000468866;ENSP00000465286;ENSP00000472958	1	1	EPS15L1	epidermal growth factor receptor pathway substrate 15-like 1 [Source:HGNC Symbol;Acc:HGNC:24634]
ENSG00000127586	ENSP00000313029;ENSP00000262315;ENSP00000406252;ENSP00000486314;ENSP00000399111;ENSP00000412015			CHTF18	chromosome transmission fidelity factor 18 [Source:HGNC Symbol;Acc:HGNC:18435]
ENSG00000127603	ENSP00000455274;ENSP00000455823;ENSP00000289893;ENSP00000353231;ENSP00000391512	1	1	MACF1	microtubule-actin crosslinking factor 1 [Source:HGNC Symbol;Acc:HGNC:13664]
ENSG00000127616/ENSG00000080503	ENSP00000392837;ENSP00000466963;ENSP00000464778;ENSP00000445036;ENSP00000395654;ENSP00000343896;ENSP00000397783;ENSP00000414727;ENSP00000371629;ENSP00000349788;ENSP00000371638;ENSP00000265773;ENSP00000467200;ENSP00000413057;ENSP00000401096;ENSP00000412242;ENSP00000371620;ENSP00000371618;ENSP00000324770;ENSP00000371621;ENSP00000387486;ENSP00000305411;ENSP00000392081	-1	-1	SMARCA4/SMARCA2
ENSG00000127804	ENSP00000263092;ENSP00000461546;ENSP00000460775;ENSP00000460207;ENSP00000465733			METTL16	methyltransferase like 16 [Source:HGNC Symbol;Acc:HGNC:28484]
ENSG00000127824	ENSP00000375938;ENSP00000248437;ENSP00000396061;ENSP00000408194;ENSP00000416992;ENSP00000404740			TUBA4A	tubulin alpha 4a [Source:HGNC Symbol;Acc:HGNC:12407]
ENSG00000127824	ENSP00000396212			TUBA4A	tubulin alpha 4a [Source:HGNC Symbol;Acc:HGNC:12407]
ENSG00000127837	ENSP00000416394;ENSP00000248450;ENSP00000403343;ENSP00000393818;ENSP00000396295	-1	-1	AAMP	angio associated migratory cell protein [Source:HGNC Symbol;Acc:HGNC:18]
ENSG00000127884	ENSP00000357535	1	0	ECHS1	enoyl-CoA hydratase, short chain, 1, mitochondrial [Source:HGNC Symbol;Acc:HGNC:3151]
ENSG00000127914	ENSP00000348573;ENSP00000351922;ENSP00000350813;ENSP00000480807;ENSP00000378042;ENSP00000406937;ENSP00000378065;ENSP00000391704	1	0	AKAP9	A-kinase anchoring protein 9 [Source:HGNC Symbol;Acc:HGNC:379]
ENSG00000127946	ENSP00000484528;ENSP00000336747;ENSP00000410300;ENSP00000414280	1	0	HIP1	huntingtin interacting protein 1 [Source:HGNC Symbol;Acc:HGNC:4913]
ENSG00000127947	ENSP00000248594;ENSP00000397991;ENSP00000392429;ENSP00000385079;ENSP00000430726;ENSP00000428735;ENSP00000392526;ENSP00000397364	0	0	PTPN12	protein tyrosine phosphatase, non-receptor type 12 [Source:HGNC Symbol;Acc:HGNC:9645]
ENSG00000127948	ENSP00000378355;ENSP00000419970;ENSP00000393527;ENSP00000412490;ENSP00000404731;ENSP00000390540;ENSP00000399409;ENSP00000395813;ENSP00000409238;ENSP00000389409;ENSP00000399327;ENSP00000414263			POR	P450 (cytochrome) oxidoreductase [Source:HGNC Symbol;Acc:HGNC:9208]
ENSG00000127955/ENSG00000134183/ENSG00000114349/ENSG00000214415/ENSG00000114353	ENSP00000343027;ENSP00000410572;ENSP00000389435;ENSP00000251337;ENSP00000387555;ENSP00000232461;ENSP00000381339;ENSP00000388347;ENSP00000394321	1	0	GNAI1/GNAT2/GNAT1/GNAT3/GNAI2
ENSG00000128050	ENSP00000421096;ENSP00000264221;ENSP00000382595;ENSP00000424053;ENSP00000424907	-1	-1	PAICS	phosphoribosylaminoimidazole carboxylase; phosphoribosylaminoimidazolesuccinocarboxamide synthase [Source:HGNC Symbol;Acc:HGNC:8587]
ENSG00000128059	ENSP00000264220;ENSP00000423781;ENSP00000425119	-1	-1	PPAT	phosphoribosyl pyrophosphate amidotransferase [Source:HGNC Symbol;Acc:HGNC:9238]
ENSG00000128228	ENSP00000248958	0	0	SDF2L1	stromal cell-derived factor 2-like 1 [Source:HGNC Symbol;Acc:HGNC:10676]
ENSG00000128245	ENSP00000248975;ENSP00000406747;ENSP00000408468;ENSP00000380629	1	0	YWHAH	tyrosine 3-monooxygenase/tryptophan 5-monooxygenase activation protein, eta [Source:HGNC Symbol;Acc:HGNC:12853]
ENSG00000128309	ENSP00000411719;ENSP00000384812;ENSP00000383950;ENSP00000380402;ENSP00000342333;ENSP00000486251;ENSP00000385062	1	0	MPST	mercaptopyruvate sulfurtransferase [Source:HGNC Symbol;Acc:HGNC:7223]
ENSG00000128311	ENSP00000478739;ENSP00000385828;ENSP00000249042;ENSP00000400764			TST	thiosulfate sulfurtransferase (rhodanese) [Source:HGNC Symbol;Acc:HGNC:12388]
ENSG00000128335	ENSP00000351292;ENSP00000249066;ENSP00000403153;ENSP00000431231;ENSP00000400486			APOL2	apolipoprotein L2 [Source:HGNC Symbol;Acc:HGNC:619]
ENSG00000128524	ENSP00000249289;ENSP00000417378	1	0	ATP6V1F	ATPase, H+ transporting, lysosomal 14kDa, V1 subunit F [Source:HGNC Symbol;Acc:HGNC:16832]
ENSG00000128534	ENSP00000249299;ENSP00000395263;ENSP00000403811;ENSP00000408267	-1	-1	LSM8	LSM8 homolog, U6 small nuclear RNA associated [Source:HGNC Symbol;Acc:HGNC:20471]
ENSG00000128564	ENSP00000400884;ENSP00000249330;ENSP00000480817			VGF	VGF nerve growth factor inducible [Source:HGNC Symbol;Acc:HGNC:12684]
ENSG00000128567	ENSP00000319782;ENSP00000367817;ENSP00000390152	-1	-1	PODXL	podocalyxin-like [Source:HGNC Symbol;Acc:HGNC:9171]
ENSG00000128591	ENSP00000327145;ENSP00000344002			FLNC	filamin C [Source:HGNC Symbol;Acc:HGNC:3756]
ENSG00000128595	ENSP00000249364;ENSP00000420381;ENSP00000442110	1	1	CALU	calumenin [Source:HGNC Symbol;Acc:HGNC:1458]
ENSG00000128609	ENSP00000347988;ENSP00000417331;ENSP00000484180;ENSP00000368072;ENSP00000417142;ENSP00000418633;ENSP00000481232	0	0	NDUFA5	NADH:ubiquinone oxidoreductase subunit A5 [Source:HGNC Symbol;Acc:HGNC:7688]
ENSG00000128641/ENSG00000166866/ENSG00000174527	ENSP00000376130;ENSP00000376132;ENSP00000306382;ENSP00000388140;ENSP00000408454;ENSP00000399459;ENSP00000401324;ENSP00000387610;ENSP00000451033;ENSP00000444076;ENSP00000439182	-1	0	MYO1B/MYO1A/MYO1H
ENSG00000128654	ENSP00000249442;ENSP00000414176;ENSP00000398757;ENSP00000402204	0	0	MTX2	metaxin 2 [Source:HGNC Symbol;Acc:HGNC:7506]
ENSG00000128656	ENSP00000386470;ENSP00000386741;ENSP00000386469;ENSP00000295497;ENSP00000411911;ENSP00000386322;ENSP00000410496;ENSP00000409798;ENSP00000416316;ENSP00000405270;ENSP00000392603			CHN1	chimerin 1 [Source:HGNC Symbol;Acc:HGNC:1943]
ENSG00000128708	ENSP00000264108;ENSP00000403466;ENSP00000407921	-1	0	HAT1	histone acetyltransferase 1 [Source:HGNC Symbol;Acc:HGNC:4821]
ENSG00000128731/ENSG00000276802	ENSP00000261609;ENSP00000487606;ENSP00000488506;ENSP00000456237			HERC2
ENSG00000128789	ENSP00000476763;ENSP00000325919;ENSP00000467060;ENSP00000477442;ENSP00000468103			PSMG2	proteasome (prosome, macropain) assembly chaperone 2 [Source:HGNC Symbol;Acc:HGNC:24929]
ENSG00000128829	ENSP00000263791;ENSP00000453575;ENSP00000453148;ENSP00000453968			EIF2AK4	eukaryotic translation initiation factor 2 alpha kinase 4 [Source:HGNC Symbol;Acc:HGNC:19687]
ENSG00000128849	ENSP00000281282			CGNL1	cingulin-like 1 [Source:HGNC Symbol;Acc:HGNC:25931]
ENSG00000128872	ENSP00000249700;ENSP00000437743;ENSP00000404590;ENSP00000453524			TMOD2	tropomodulin 2 [Source:HGNC Symbol;Acc:HGNC:11872]
ENSG00000128928	ENSP00000418397;ENSP00000417990;ENSP00000453146;ENSP00000417256;ENSP00000452949;ENSP00000453821;ENSP00000479359	0	0	IVD	isovaleryl-CoA dehydrogenase [Source:HGNC Symbol;Acc:HGNC:6186]
ENSG00000128951	ENSP00000405160;ENSP00000454183;ENSP00000452749;ENSP00000453717;ENSP00000454041;ENSP00000453667;ENSP00000453683	-1	0	DUT	deoxyuridine triphosphatase [Source:HGNC Symbol;Acc:HGNC:3078]
ENSG00000128989	ENSP00000455625;ENSP00000455151;ENSP00000454297;ENSP00000249822;ENSP00000454612;ENSP00000454341;ENSP00000457805;ENSP00000457631;ENSP00000455986;ENSP00000454234;ENSP00000455610;ENSP00000457123	-1	0	ARPP19	cAMP regulated phosphoprotein 19kDa [Source:HGNC Symbol;Acc:HGNC:16967]
ENSG00000129003	ENSP00000249837;ENSP00000261517;ENSP00000379235;ENSP00000379233			VPS13C	vacuolar protein sorting 13 homolog C (S. cerevisiae) [Source:HGNC Symbol;Acc:HGNC:23594]
ENSG00000129009	ENSP00000453884;ENSP00000453105;ENSP00000378550;ENSP00000249842			ISLR	immunoglobulin superfamily containing leucine-rich repeat [Source:HGNC Symbol;Acc:HGNC:6133]
ENSG00000129083	ENSP00000397873;ENSP00000249923;ENSP00000436383;ENSP00000436401;ENSP00000431530	0	0	COPB1	coatomer protein complex subunit beta 1 [Source:HGNC Symbol;Acc:HGNC:2231]
ENSG00000129084/ENSG00000256206	ENSP00000379676;ENSP00000414359;ENSP00000441166;ENSP00000457299;ENSP00000439724	-1	0	PSMA1/NA
ENSG00000129103	ENSP00000400922;ENSP00000378824;ENSP00000406445;ENSP00000414434;ENSP00000410796;ENSP00000341938;ENSP00000275607;ENSP00000415989;ENSP00000378823;ENSP00000407832;ENSP00000395554;ENSP00000393423;ENSP00000407954	1	0	SUMF2	sulfatase modifying factor 2 [Source:HGNC Symbol;Acc:HGNC:20415]
ENSG00000129116	ENSP00000424016			PALLD	palladin, cytoskeletal associated protein [Source:HGNC Symbol;Acc:HGNC:17068]
ENSG00000129128	ENSP00000427463	1	0	SPCS3	signal peptidase complex subunit 3 [Source:HGNC Symbol;Acc:HGNC:26212]
ENSG00000129187	ENSP00000424017;ENSP00000398194;ENSP00000349576;ENSP00000422662;ENSP00000423182;ENSP00000424050;ENSP00000423894;ENSP00000422729;ENSP00000421792	-1	-1	DCTD	dCMP deaminase [Source:HGNC Symbol;Acc:HGNC:2710]
ENSG00000129235	ENSP00000250101;ENSP00000459868;ENSP00000458157;ENSP00000460577	1	1	TXNDC17	thioredoxin domain containing 17 [Source:HGNC Symbol;Acc:HGNC:28218]
ENSG00000129245/ENSG00000102081	ENSP00000250113;ENSP00000459230;ENSP00000484324;ENSP00000480513	1	1	FXR2/FMR1
ENSG00000129351	ENSP00000468181;ENSP00000404121;ENSP00000465515;ENSP00000384660;ENSP00000465654;ENSP00000467950;ENSP00000468134;ENSP00000465831;ENSP00000468323;ENSP00000468092;ENSP00000466991;ENSP00000466396;ENSP00000464974;ENSP00000467372;ENSP00000466235;ENSP00000467704	-1	-1	ILF3	interleukin enhancer binding factor 3 [Source:HGNC Symbol;Acc:HGNC:6038]
ENSG00000129354	ENSP00000250244;ENSP00000467498;ENSP00000465193			AP1M2	adaptor related protein complex 1 mu 2 subunit [Source:HGNC Symbol;Acc:HGNC:558]
ENSG00000129460	ENSP00000380340;ENSP00000386134;ENSP00000450659;ENSP00000451779			NGDN	neuroguidin [Source:HGNC Symbol;Acc:HGNC:20271]
ENSG00000129515/ENSG00000172803	ENSP00000355217;ENSP00000379779;ENSP00000452577;ENSP00000451415;ENSP00000452082;ENSP00000452520;ENSP00000310620;ENSP00000450863	1	1	SNX6/SNX32
ENSG00000129559/ENSG00000255526	ENSP00000250495;ENSP00000448192;ENSP00000380040;ENSP00000432117;ENSP00000474249			NEDD8/NEDD8-MDP1
ENSG00000129625	ENSP00000368959;ENSP00000261482;ENSP00000421881;ENSP00000425901;ENSP00000421305			REEP5	receptor accessory protein 5 [Source:HGNC Symbol;Acc:HGNC:30077]
ENSG00000129691	ENSP00000443606;ENSP00000395310;ENSP00000340896;ENSP00000430259;ENSP00000429387;ENSP00000427839	-1	0	ASH2L	ash2 (absent, small, or homeotic)-like (Drosophila) [Source:HGNC Symbol;Acc:HGNC:744]
ENSG00000130005	ENSP00000252288;ENSP00000403536;ENSP00000466341			GAMT	guanidinoacetate N-methyltransferase [Source:HGNC Symbol;Acc:HGNC:4136]
ENSG00000130021	ENSP00000370467;ENSP00000430995;ENSP00000441208;ENSP00000396452;ENSP00000406260	1	1	PUDP	pseudouridine 5'-phosphatase [Source:HGNC Symbol;Acc:HGNC:16818]
ENSG00000130164	ENSP00000397829;ENSP00000440520;ENSP00000453346;ENSP00000454071;ENSP00000252444;ENSP00000453557;ENSP00000437639;ENSP00000453513;ENSP00000453696			LDLR	low density lipoprotein receptor [Source:HGNC Symbol;Acc:HGNC:6547]
ENSG00000130175	ENSP00000466134;ENSP00000466012;ENSP00000465489;ENSP00000465461;ENSP00000467566;ENSP00000465821;ENSP00000465047;ENSP00000465948;ENSP00000464835;ENSP00000465889	1	1	PRKCSH	protein kinase C substrate 80K-H [Source:HGNC Symbol;Acc:HGNC:9411]
ENSG00000130176	ENSP00000252456;ENSP00000468259;ENSP00000442031;ENSP00000468053;ENSP00000467701;ENSP00000468737;ENSP00000466886;ENSP00000468293;ENSP00000468326			CNN1	calponin 1, basic, smooth muscle [Source:HGNC Symbol;Acc:HGNC:2155]
ENSG00000130177	ENSP00000252457;ENSP00000353549;ENSP00000348554;ENSP00000486027;ENSP00000252458;ENSP00000364459;ENSP00000364457			CDC16	cell division cycle 16 [Source:HGNC Symbol;Acc:HGNC:1720]
ENSG00000130202	ENSP00000252483;ENSP00000252485;ENSP00000465587	0	1	PVRL2	poliovirus receptor-related 2 (herpesvirus entry mediator B) [Source:HGNC Symbol;Acc:HGNC:9707]
ENSG00000130204	ENSP00000410339;ENSP00000385184;ENSP00000252487;ENSP00000466084;ENSP00000465608;ENSP00000465032	0	0	TOMM40	translocase of outer mitochondrial membrane 40 homolog (yeast) [Source:HGNC Symbol;Acc:HGNC:18001]
ENSG00000130227	ENSP00000252512;ENSP00000410249;ENSP00000429317;ENSP00000429290	0	-1	XPO7	exportin 7 [Source:HGNC Symbol;Acc:HGNC:14108]
ENSG00000130254	ENSP00000252542;ENSP00000468505;ENSP00000468454;ENSP00000467981	-1	0	SAFB2	scaffold attachment factor B2 [Source:HGNC Symbol;Acc:HGNC:21605]
ENSG00000130255	ENSP00000464342;ENSP00000462609;ENSP00000378081;ENSP00000252543;ENSP00000464613;ENSP00000462927	-1	-1	RPL36	ribosomal protein L36 [Source:HGNC Symbol;Acc:HGNC:13631]
ENSG00000130294	ENSP00000322791;ENSP00000438388;ENSP00000384231;ENSP00000414613;ENSP00000395443;ENSP00000415367	0	-1	KIF1A	kinesin family member 1A [Source:HGNC Symbol;Acc:HGNC:888]
ENSG00000130309	ENSP00000252599;ENSP00000469817;ENSP00000468947	1	1	COLGALT1	collagen beta(1-O)galactosyltransferase 1 [Source:HGNC Symbol;Acc:HGNC:26182]
ENSG00000130313	ENSP00000252603;ENSP00000472345;ENSP00000471446;ENSP00000471951	1	1	PGLS	6-phosphogluconolactonase [Source:HGNC Symbol;Acc:HGNC:8903]
ENSG00000130332	ENSP00000252622;ENSP00000485007	0	0	LSM7	LSM7 homolog, U6 small nuclear RNA and mRNA degradation associated [Source:HGNC Symbol;Acc:HGNC:20470]
ENSG00000130340	ENSP00000482087;ENSP00000376024;ENSP00000479382;ENSP00000482920	0	0	SNX9	sorting nexin 9 [Source:HGNC Symbol;Acc:HGNC:14973]
ENSG00000130396	ENSP00000404595;ENSP00000383623;ENSP00000252692;ENSP00000375956;ENSP00000341118;ENSP00000421441;ENSP00000423035;ENSP00000422166;ENSP00000424188;ENSP00000426462	1	1	MLLT4	myeloid/lymphoid or mixed-lineage leukemia; translocated to, 4 [Source:HGNC Symbol;Acc:HGNC:7137]
ENSG00000130402	ENSP00000465176	1	0	ACTN4	actinin, alpha 4 [Source:HGNC Symbol;Acc:HGNC:166]
ENSG00000130402/ENSG00000248746	ENSP00000252699;ENSP00000439497;ENSP00000411187;ENSP00000467190;ENSP00000426236	1	1	ACTN4/ACTN3
ENSG00000130429	ENSP00000389631;ENSP00000252725;ENSP00000398620;ENSP00000413173;ENSP00000410238;ENSP00000403324;ENSP00000399955;ENSP00000403211;ENSP00000398110;ENSP00000388802;ENSP00000413067;ENSP00000408758;ENSP00000408508	-1	-1	ARPC1B	actin related protein 2/3 complex subunit 1B [Source:HGNC Symbol;Acc:HGNC:704]
ENSG00000130479	ENSP00000325313;ENSP00000439243;ENSP00000469321;ENSP00000469571;ENSP00000471903;ENSP00000470306;ENSP00000471994;ENSP00000469123	0	0	MAP1S	microtubule associated protein 1S [Source:HGNC Symbol;Acc:HGNC:15715]
ENSG00000130508	ENSP00000252804;ENSP00000402738;ENSP00000398363;ENSP00000408701;ENSP00000414098	-1	0	PXDN	peroxidasin [Source:HGNC Symbol;Acc:HGNC:14966]
ENSG00000130520	ENSP00000469468;ENSP00000477443;ENSP00000469028;ENSP00000476184;ENSP00000475950	-1	-1	LSM4	LSM4 homolog, U6 small nuclear RNA and mRNA degradation associated [Source:HGNC Symbol;Acc:HGNC:17259]
ENSG00000130638	ENSP00000252934;ENSP00000370449;ENSP00000391117;ENSP00000385624	1	1	ATXN10	ataxin 10 [Source:HGNC Symbol;Acc:HGNC:10549]
ENSG00000130640	ENSP00000357551;ENSP00000252936;ENSP00000446093;ENSP00000436438;ENSP00000395666;ENSP00000357550;ENSP00000473262			TUBGCP2	tubulin gamma complex associated protein 2 [Source:HGNC Symbol;Acc:HGNC:18599]
ENSG00000130669/ENSG00000101349	ENSP00000469413;ENSP00000353625;ENSP00000351049;ENSP00000326864;ENSP00000471157;ENSP00000470284;ENSP00000472862;ENSP00000473215;ENSP00000472061;ENSP00000471318;ENSP00000367686;ENSP00000367679;ENSP00000322957			PAK4/PAK7
ENSG00000130695	ENSP00000417002;ENSP00000432354;ENSP00000252992;ENSP00000391790			CEP85	centrosomal protein 85kDa [Source:HGNC Symbol;Acc:HGNC:25309]
ENSG00000130702/ENSG00000053747	ENSP00000252999;ENSP00000468316;ENSP00000481814			LAMA5/LAMA3
ENSG00000130706	ENSP00000478877;ENSP00000253003;ENSP00000480756	-1	-1	ADRM1	adhesion regulating molecule 1 [Source:HGNC Symbol;Acc:HGNC:15759]
ENSG00000130713	ENSP00000361433;ENSP00000418463;ENSP00000361426;ENSP00000444917;ENSP00000361427;ENSP00000361425	-1	0	EXOSC2	exosome component 2 [Source:HGNC Symbol;Acc:HGNC:17097]
ENSG00000130724	ENSP00000472680;ENSP00000469240;ENSP00000310440;ENSP00000471961;ENSP00000472097;ENSP00000469453	0	0	CHMP2A	charged multivesicular body protein 2A [Source:HGNC Symbol;Acc:HGNC:30216]
ENSG00000130725	ENSP00000253023;ENSP00000468940;ENSP00000469855	0	0	UBE2M	ubiquitin conjugating enzyme E2M [Source:HGNC Symbol;Acc:HGNC:12491]
ENSG00000130726	ENSP00000253024;ENSP00000342232;ENSP00000471303;ENSP00000473126;ENSP00000472586	-1	-1	TRIM28	tripartite motif containing 28 [Source:HGNC Symbol;Acc:HGNC:16384]
ENSG00000130731	ENSP00000445926;ENSP00000482089;ENSP00000444140;ENSP00000440475;ENSP00000440765;ENSP00000456569;ENSP00000454764;ENSP00000444460;ENSP00000456393;ENSP00000454993;ENSP00000454359;ENSP00000455614			C16orf13	chromosome 16 open reading frame 13 [Source:HGNC Symbol;Acc:HGNC:14141]
ENSG00000130741/ENSG00000180574	ENSP00000253039;ENSP00000445077;ENSP00000323063;ENSP00000391383	-1	0	EIF2S3/NA
ENSG00000130749	ENSP00000253048;ENSP00000469684	-1	0	ZC3H4	zinc finger CCCH-type containing 4 [Source:HGNC Symbol;Acc:HGNC:17808]
ENSG00000130764	ENSP00000367498;ENSP00000462103	0	-1	LRRC47	leucine rich repeat containing 47 [Source:HGNC Symbol;Acc:HGNC:29207]
ENSG00000130768	ENSP00000363001;ENSP00000362995;ENSP00000449450;ENSP00000388092;ENSP00000449057			SMPDL3B	sphingomyelin phosphodiesterase acid-like 3B [Source:HGNC Symbol;Acc:HGNC:21416]
ENSG00000130770	ENSP00000335203;ENSP00000437337;ENSP00000435579;ENSP00000435341	0	0	ATPIF1	ATPase inhibitory factor 1 [Source:HGNC Symbol;Acc:HGNC:871]
ENSG00000130779	ENSP00000351665;ENSP00000303585;ENSP00000479322;ENSP00000439093;ENSP00000445531;ENSP00000355314;ENSP00000438743;ENSP00000437786;ENSP00000441409;ENSP00000446379;ENSP00000445387;ENSP00000439472	1	1	CLIP1	CAP-Gly domain containing linker protein 1 [Source:HGNC Symbol;Acc:HGNC:10461]
ENSG00000130787	ENSP00000253083;ENSP00000446236			HIP1R	huntingtin interacting protein 1 related [Source:HGNC Symbol;Acc:HGNC:18415]
ENSG00000130810/ENSG00000243207	ENSP00000253107;ENSP00000411918;ENSP00000377385;ENSP00000377382;ENSP00000410485;ENSP00000415988;ENSP00000415467			PPAN/PPAN-P2RY11
ENSG00000130811/NA	ENSP00000253108;ENSP00000465882;ENSP00000466860;ENSP00000468159;ENSP00000465933;ENSP00000467187;ENSP00000466943;ENSP00000465925	-1	0	EIF3G/NA
ENSG00000130816	ENSP00000345739;ENSP00000352516;ENSP00000440457;ENSP00000467125;ENSP00000465223;ENSP00000467050;ENSP00000466657;ENSP00000464958;ENSP00000468359;ENSP00000465993			DNMT1	DNA (cytosine-5-)-methyltransferase 1 [Source:HGNC Symbol;Acc:HGNC:2976]
ENSG00000130826	ENSP00000358563;ENSP00000478387;ENSP00000400542;ENSP00000395693;ENSP00000407325;ENSP00000407253;ENSP00000389304	-1	-1	DKC1	dyskeratosis congenita 1, dyskerin [Source:HGNC Symbol;Acc:HGNC:2890]
ENSG00000130935	ENSP00000253247;ENSP00000464015;ENSP00000463219;ENSP00000463662;ENSP00000463248	-1	-1	NOL11	nucleolar protein 11 [Source:HGNC Symbol;Acc:HGNC:24557]
ENSG00000130939	ENSP00000253251;ENSP00000343001;ENSP00000467258;ENSP00000468178;ENSP00000366358	-1	-1	UBE4B	ubiquitination factor E4B [Source:HGNC Symbol;Acc:HGNC:12500]
ENSG00000130985	ENSP00000366568;ENSP00000338413;ENSP00000366481;ENSP00000415033;ENSP00000389583;ENSP00000401101;ENSP00000397816;ENSP00000404796	1	1	UBA1	ubiquitin-like modifier activating enzyme 1 [Source:HGNC Symbol;Acc:HGNC:12469]
ENSG00000131013	ENSP00000253329	-1	-1	PPIL4	peptidylprolyl isomerase like 4 [Source:HGNC Symbol;Acc:HGNC:15702]
ENSG00000131016	ENSP00000384537;ENSP00000253332;ENSP00000352794;ENSP00000346702	-1	0	AKAP12	A-kinase anchoring protein 12 [Source:HGNC Symbol;Acc:HGNC:370]
ENSG00000131043	ENSP00000363043;ENSP00000313674;ENSP00000380455			AAR2	AAR2 splicing factor homolog [Source:HGNC Symbol;Acc:HGNC:15886]
ENSG00000131051	ENSP00000354437;ENSP00000253363;ENSP00000436747;ENSP00000344581;ENSP00000394824;ENSP00000363150;ENSP00000393493;ENSP00000407466;ENSP00000406900;ENSP00000397917;ENSP00000397443;ENSP00000395563;ENSP00000394602;ENSP00000390303;ENSP00000385977;ENSP00000395124;ENSP00000483837;ENSP00000407150;ENSP00000380527	-1	-1	RBM39	RNA binding motif protein 39 [Source:HGNC Symbol;Acc:HGNC:15923]
ENSG00000131069	ENSP00000353804;ENSP00000253382;ENSP00000419925;ENSP00000418362;ENSP00000418812;ENSP00000420351;ENSP00000417783;ENSP00000419167;ENSP00000420105	1	0	ACSS2	acyl-CoA synthetase short-chain family member 2 [Source:HGNC Symbol;Acc:HGNC:15814]
ENSG00000131100/ENSG00000250565	ENSP00000253413;ENSP00000382694;ENSP00000382696;ENSP00000398932;ENSP00000428141;ENSP00000304891	1	-1	ATP6V1E1/ATP6V1E2
ENSG00000131116	ENSP00000300811;ENSP00000469484	1	1	ZNF428	zinc finger protein 428 [Source:HGNC Symbol;Acc:HGNC:20804]
ENSG00000131143	ENSP00000457513;ENSP00000457015;ENSP00000253452;ENSP00000454714;ENSP00000455030;ENSP00000456452;ENSP00000455301;ENSP00000454869	1	1	COX4I1	cytochrome c oxidase subunit IV isoform 1 [Source:HGNC Symbol;Acc:HGNC:2265]
ENSG00000131153	ENSP00000253462;ENSP00000469346;ENSP00000470984			GINS2	GINS complex subunit 2 (Psf2 homolog) [Source:HGNC Symbol;Acc:HGNC:24575]
ENSG00000131165	ENSP00000447899;ENSP00000380998;ENSP00000449243;ENSP00000442120	0	0	CHMP1A	charged multivesicular body protein 1A [Source:HGNC Symbol;Acc:HGNC:8740]
ENSG00000131171	ENSP00000362308	1	1	SH3BGRL	SH3 domain binding glutamate-rich protein like [Source:HGNC Symbol;Acc:HGNC:10823]
ENSG00000131236	ENSP00000361891;ENSP00000361883;ENSP00000361878;ENSP00000413656;ENSP00000413383;ENSP00000403198;ENSP00000408561;ENSP00000398475;ENSP00000400943;ENSP00000410586	0	1	CAP1	CAP, adenylate cyclase-associated protein 1 (yeast) [Source:HGNC Symbol;Acc:HGNC:20040]
ENSG00000131238	ENSP00000432053;ENSP00000394863;ENSP00000361865;ENSP00000436695;ENSP00000403207;ENSP00000392293;ENSP00000436481;ENSP00000431655;ENSP00000434007	1	0	PPT1	palmitoyl-protein thioesterase 1 [Source:HGNC Symbol;Acc:HGNC:9325]
ENSG00000131368	ENSP00000253686;ENSP00000402068;ENSP00000396828;ENSP00000390882;ENSP00000407733	-1	-1	MRPS25	mitochondrial ribosomal protein S25 [Source:HGNC Symbol;Acc:HGNC:14511]
ENSG00000131373	ENSP00000390699;ENSP00000323811;ENSP00000403656;ENSP00000404883;ENSP00000391393;ENSP00000395278;ENSP00000395352;ENSP00000486684;ENSP00000373289;ENSP00000392796			HACL1	2-hydroxyacyl-CoA lyase 1 [Source:HGNC Symbol;Acc:HGNC:17856]
ENSG00000131374	ENSP00000398127;ENSP00000253692;ENSP00000402935;ENSP00000411925;ENSP00000396239;ENSP00000408603;ENSP00000396850;ENSP00000414250;ENSP00000411780;ENSP00000405886;ENSP00000414159;ENSP00000415379;ENSP00000424998;ENSP00000393882;ENSP00000410596;ENSP00000399967;ENSP00000387395			TBC1D5	TBC1 domain family member 5 [Source:HGNC Symbol;Acc:HGNC:19166]
ENSG00000131378/ENSG00000162944	ENSP00000334153;ENSP00000403926;ENSP00000403997;ENSP00000409427;ENSP00000388718;ENSP00000475367;ENSP00000393216;ENSP00000410493;ENSP00000387459;ENSP00000295049			RFTN1/RFTN2
ENSG00000131381	ENSP00000422551;ENSP00000253699;ENSP00000403368;ENSP00000427038;ENSP00000414020;ENSP00000387724			RBSN	rabenosyn, RAB effector [Source:HGNC Symbol;Acc:HGNC:20759]
ENSG00000131409/ENSG00000128594/ENSG00000148948	ENSP00000471502;ENSP00000373853;ENSP00000472528;ENSP00000249363;ENSP00000418254;ENSP00000480903;ENSP00000437132;ENSP00000436976;ENSP00000434761;ENSP00000278198			LRRC4B/LRRC4/LRRC4C
ENSG00000131435	ENSP00000253754;ENSP00000368303;ENSP00000411753			PDLIM4	PDZ and LIM domain 4 [Source:HGNC Symbol;Acc:HGNC:16501]
ENSG00000131437	ENSP00000368020;ENSP00000368009;ENSP00000483023;ENSP00000385808;ENSP00000405619;ENSP00000391863			KIF3A	kinesin family member 3A [Source:HGNC Symbol;Acc:HGNC:6319]
ENSG00000131459	ENSP00000253778;ENSP00000431125			GFPT2	glutamine-fructose-6-phosphate transaminase 2 [Source:HGNC Symbol;Acc:HGNC:4242]
ENSG00000131462/ENSG00000037042	ENSP00000251413;ENSP00000251412;ENSP00000465582;ENSP00000464867	0	0	TUBG1/TUBG2
ENSG00000131467	ENSP00000466794;ENSP00000293362;ENSP00000438237;ENSP00000409487;ENSP00000478159;ENSP00000466945;ENSP00000437924	-1	-1	PSME3	proteasome activator subunit 3 [Source:HGNC Symbol;Acc:HGNC:9570]
ENSG00000131469	ENSP00000467587;ENSP00000464813;ENSP00000253788;ENSP00000466019;ENSP00000467939;ENSP00000468468	-1	0	RPL27	ribosomal protein L27 [Source:HGNC Symbol;Acc:HGNC:10328]
ENSG00000131473	ENSP00000466259;ENSP00000253792;ENSP00000377474;ENSP00000345398;ENSP00000445349;ENSP00000464717;ENSP00000468705	-1	-1	ACLY	ATP citrate lyase [Source:HGNC Symbol;Acc:HGNC:115]
ENSG00000131475	ENSP00000253794;ENSP00000466909;ENSP00000465798;ENSP00000467225	0	0	VPS25	vacuolar protein sorting 25 homolog (S. cerevisiae) [Source:HGNC Symbol;Acc:HGNC:28122]
ENSG00000131495	ENSP00000252102;ENSP00000427220	0	0	NDUFA2	NADH:ubiquinone oxidoreductase subunit A2 [Source:HGNC Symbol;Acc:HGNC:7685]
ENSG00000131503/ENSG00000254996	ENSP00000354085;ENSP00000432016;ENSP00000405602;ENSP00000478529;ENSP00000421069;ENSP00000393204;ENSP00000410959;ENSP00000390034;ENSP00000396882;ENSP00000297183;ENSP00000415887	-1	0	ANKHD1/ANKHD1-EIF4EBP3
ENSG00000131504	ENSP00000381565;ENSP00000373706;ENSP00000428268;ENSP00000373709;ENSP00000253811;ENSP00000428208;ENSP00000430587	-1	-1	DIAPH1	diaphanous related formin 1 [Source:HGNC Symbol;Acc:HGNC:2876]
ENSG00000131558	ENSP00000253861;ENSP00000376868	1	1	EXOC4	exocyst complex component 4 [Source:HGNC Symbol;Acc:HGNC:30389]
ENSG00000131626/ENSG00000143847/ENSG00000139220	ENSP00000374198;ENSP00000253925;ENSP00000433619;ENSP00000435752;ENSP00000434445;ENSP00000432722;ENSP00000402576;ENSP00000356209;ENSP00000432065;ENSP00000447189;ENSP00000433114;ENSP00000470427;ENSP00000437024;ENSP00000471264;ENSP00000295706;ENSP00000272198			PPFIA1/PPFIA4/PPFIA2
ENSG00000131652	ENSP00000326531;ENSP00000460015;ENSP00000458295;ENSP00000253952	-1	0	THOC6	THO complex 6 [Source:HGNC Symbol;Acc:HGNC:28369]
ENSG00000131711	ENSP00000296755;ENSP00000423444;ENSP00000423416;ENSP00000426312;ENSP00000427194	1	1	MAP1B	microtubule associated protein 1B [Source:HGNC Symbol;Acc:HGNC:6836]
ENSG00000131725	ENSP00000254029;ENSP00000360890;ENSP00000360914;ENSP00000360887	1	0	WDR44	WD repeat domain 44 [Source:HGNC Symbol;Acc:HGNC:30512]
ENSG00000131747	ENSP00000411532;ENSP00000462908	-1	-1	TOP2A	topoisomerase (DNA) II alpha [Source:HGNC Symbol;Acc:HGNC:11989]
ENSG00000131773	ENSP00000348108;ENSP00000431022;ENSP00000430284;ENSP00000427851;ENSP00000427841;ENSP00000428607	0	0	KHDRBS3	KH domain containing, RNA binding, signal transduction associated 3 [Source:HGNC Symbol;Acc:HGNC:18117]
ENSG00000131778	ENSP00000358262;ENSP00000389031;ENSP00000358263;ENSP00000355100;ENSP00000477985;ENSP00000480553			CHD1L	chromodomain helicase DNA binding protein 1-like [Source:HGNC Symbol;Acc:HGNC:1916]
ENSG00000131828/ENSG00000163114	ENSP00000394382;ENSP00000369134;ENSP00000440761;ENSP00000438550;ENSP00000369133;ENSP00000348062;ENSP00000406473;ENSP00000369132;ENSP00000404616;ENSP00000295266	-1	-1	PDHA1/PDHA2
ENSG00000131844/ENSG00000281742/ENSG00000275300	ENSP00000343657;ENSP00000425474;ENSP00000420994;ENSP00000486535;ENSP00000423202;ENSP00000486592;ENSP00000486135;ENSP00000486062;ENSP00000483794;ENSP00000478750	0	-1	MCCC2
ENSG00000131876	ENSP00000254193;ENSP00000486896;ENSP00000452836;ENSP00000453521;ENSP00000453309	-1	-1	SNRPA1	small nuclear ribonucleoprotein polypeptide A' [Source:HGNC Symbol;Acc:HGNC:11152]
ENSG00000131899	ENSP00000321537;ENSP00000480006	1	1	LLGL1	lethal giant larvae homolog 1 (Drosophila) [Source:HGNC Symbol;Acc:HGNC:6628]
ENSG00000131914	ENSP00000363314;ENSP00000254231			LIN28A	lin-28 homolog A (C. elegans) [Source:HGNC Symbol;Acc:HGNC:15986]
ENSG00000131941	ENSP00000254260;ENSP00000465898			RHPN2	rhophilin, Rho GTPase binding protein 2 [Source:HGNC Symbol;Acc:HGNC:19974]
ENSG00000131966	ENSP00000254286;ENSP00000477173;ENSP00000450796;ENSP00000452586;ENSP00000438183;ENSP00000452135;ENSP00000451336;ENSP00000451863;ENSP00000451289			ACTR10	actin-related protein 10 homolog (S. cerevisiae) [Source:HGNC Symbol;Acc:HGNC:17372]
ENSG00000131981	ENSP00000254301;ENSP00000451381			LGALS3	lectin, galactoside-binding, soluble, 3 [Source:HGNC Symbol;Acc:HGNC:6563]
ENSG00000132002	ENSP00000254322;ENSP00000444212;ENSP00000471073;ENSP00000470596;ENSP00000470063;ENSP00000469221;ENSP00000471798;ENSP00000470460;ENSP00000472886;ENSP00000471603	-1	0	DNAJB1	DnaJ heat shock protein family (Hsp40) member B1 [Source:HGNC Symbol;Acc:HGNC:5270]
ENSG00000132004	ENSP00000376945;ENSP00000465387;ENSP00000465854			FBXW9	F-box and WD repeat domain containing 9 [Source:HGNC Symbol;Acc:HGNC:28136]
ENSG00000132024	ENSP00000467526;ENSP00000313601;ENSP00000465376;ENSP00000466586			CC2D1A	coiled-coil and C2 domain containing 1A [Source:HGNC Symbol;Acc:HGNC:30237]
ENSG00000132153	ENSP00000483160;ENSP00000343442;ENSP00000405620;ENSP00000392601;ENSP00000394682	0	0	DHX30	DEAH (Asp-Glu-Ala-His) box helicase 30 [Source:HGNC Symbol;Acc:HGNC:16716]
ENSG00000132155	ENSP00000251849;ENSP00000398591;ENSP00000401888;ENSP00000401088;ENSP00000391265			RAF1	Raf-1 proto-oncogene, serine/threonine kinase [Source:HGNC Symbol;Acc:HGNC:9829]
ENSG00000132254	ENSP00000379998;ENSP00000254584;ENSP00000484121;ENSP00000398375;ENSP00000391427;ENSP00000434124;ENSP00000434564	0	0	ARFIP2	ADP ribosylation factor interacting protein 2 [Source:HGNC Symbol;Acc:HGNC:17160]
ENSG00000132300	ENSP00000254630;ENSP00000386922;ENSP00000487135;ENSP00000394441			PTCD3	pentatricopeptide repeat domain 3 [Source:HGNC Symbol;Acc:HGNC:24717]
ENSG00000132305	ENSP00000396899;ENSP00000387262	-1	0	IMMT	inner membrane protein, mitochondrial [Source:HGNC Symbol;Acc:HGNC:6047]
ENSG00000132323	ENSP00000254654;ENSP00000477542;ENSP00000406254;ENSP00000395301;ENSP00000477533	0	1	ILKAP	ILK associated serine/threonine phosphatase [Source:HGNC Symbol;Acc:HGNC:15566]
ENSG00000132330	ENSP00000254663;ENSP00000414053;ENSP00000416344;ENSP00000404444;ENSP00000401401;ENSP00000404473;ENSP00000414165;ENSP00000402078			SCLY	selenocysteine lyase [Source:HGNC Symbol;Acc:HGNC:18161]
ENSG00000132341	ENSP00000446215;ENSP00000376176;ENSP00000376174;ENSP00000396127;ENSP00000444042;ENSP00000437950;ENSP00000441210;ENSP00000483687	-1	-1	RAN	RAN, member RAS oncogene family [Source:HGNC Symbol;Acc:HGNC:9846]
ENSG00000132361/ENSG00000243232	ENSP00000464732;ENSP00000461126;ENSP00000460101;ENSP00000478629;ENSP00000289269	-1	-1	CLUH/PCDHAC2
ENSG00000132382	ENSP00000254718;ENSP00000370968;ENSP00000458919;ENSP00000459692;ENSP00000460087			MYBBP1A	MYB binding protein (P160) 1a [Source:HGNC Symbol;Acc:HGNC:7546]
ENSG00000132383	ENSP00000254719;ENSP00000461466;ENSP00000459788;ENSP00000461733	-1	-1	RPA1	replication protein A1 [Source:HGNC Symbol;Acc:HGNC:10289]
ENSG00000132388	ENSP00000380178;ENSP00000467502;ENSP00000459691;ENSP00000458253;ENSP00000459847	-1	-1	UBE2G1	ubiquitin conjugating enzyme E2G 1 [Source:HGNC Symbol;Acc:HGNC:12482]
ENSG00000132394	ENSP00000254730;ENSP00000417660			EEFSEC	eukaryotic elongation factor, selenocysteine-tRNA-specific [Source:HGNC Symbol;Acc:HGNC:24614]
ENSG00000132434	ENSP00000254770			LANCL2	LanC lantibiotic synthetase component C-like 2 (bacterial) [Source:HGNC Symbol;Acc:HGNC:6509]
ENSG00000132463	ENSP00000443380;ENSP00000254799;ENSP00000421789;ENSP00000427354;ENSP00000425430;ENSP00000427644	0	-1	GRSF1	G-rich RNA sequence binding factor 1 [Source:HGNC Symbol;Acc:HGNC:4610]
ENSG00000132466	ENSP00000351416;ENSP00000453434;ENSP00000427151;ENSP00000332265;ENSP00000453294	-1	-1	ANKRD17	ankyrin repeat domain 17 [Source:HGNC Symbol;Acc:HGNC:23575]
ENSG00000132467	ENSP00000254803			UTP3	UTP3, small subunit (SSU) processome component, homolog (S. cerevisiae) [Source:HGNC Symbol;Acc:HGNC:24477]
ENSG00000132471	ENSP00000464768;ENSP00000486675;ENSP00000466999;ENSP00000467583;ENSP00000466450;ENSP00000467579;ENSP00000254806;ENSP00000415251;ENSP00000464820;ENSP00000468793;ENSP00000464782	1	0	WBP2	WW domain binding protein 2 [Source:HGNC Symbol;Acc:HGNC:12738]
ENSG00000132475/ENSG00000163041	ENSP00000465403;ENSP00000468714;ENSP00000466020;ENSP00000465813;ENSP00000355781;ENSP00000355780;ENSP00000355778;ENSP00000254810	1	0	H3F3B/H3F3A
ENSG00000132485	ENSP00000482026;ENSP00000254821;ENSP00000359958;ENSP00000480576	0	0	ZRANB2	zinc finger, RAN-binding domain containing 2 [Source:HGNC Symbol;Acc:HGNC:13058]
ENSG00000132507/ENSG00000253626/ENSG00000163577	ENSP00000459611;ENSP00000459196;ENSP00000458269;ENSP00000396073;ENSP00000390677;ENSP00000336776;ENSP00000460284;ENSP00000336702;ENSP00000461688;ENSP00000430706;ENSP00000418370;ENSP00000418305;ENSP00000417133;ENSP00000295822	-1	0	EIF5A/EIF5AL1/EIF5A2
ENSG00000132541	ENSP00000254878;ENSP00000430482;ENSP00000428596	0	-1	HRSP12	heat-responsive protein 12 [Source:HGNC Symbol;Acc:HGNC:16897]
ENSG00000132581	ENSP00000247020;ENSP00000466102	1	1	SDF2	stromal cell-derived factor 2 [Source:HGNC Symbol;Acc:HGNC:10675]
ENSG00000132589	ENSP00000378368;ENSP00000463503;ENSP00000378366;ENSP00000465819	0	0	FLOT2	flotillin 2 [Source:HGNC Symbol;Acc:HGNC:3758]
ENSG00000132603	ENSP00000254940;ENSP00000463739;ENSP00000254941;ENSP00000464159;ENSP00000464348			NIP7	NIP7, nucleolar pre-rRNA processing protein [Source:HGNC Symbol;Acc:HGNC:24328]
ENSG00000132612/ENSG00000260914	ENSP00000254950;ENSP00000461295	0	-1	VPS4A/NA
ENSG00000132639	ENSP00000307341;ENSP00000254976;ENSP00000400720			SNAP25	synaptosome associated protein 25kDa [Source:HGNC Symbol;Acc:HGNC:11132]
ENSG00000132646	ENSP00000368458;ENSP00000368438	-1	-1	PCNA	proliferating cell nuclear antigen [Source:HGNC Symbol;Acc:HGNC:8729]
ENSG00000132670	ENSP00000348468;ENSP00000314568;ENSP00000216877;ENSP00000382787;ENSP00000369756			PTPRA	protein tyrosine phosphatase, receptor type, A [Source:HGNC Symbol;Acc:HGNC:9664]
ENSG00000132676	ENSP00000476592;ENSP00000445003;ENSP00000412605;ENSP00000357320;ENSP00000341692;ENSP00000477265;ENSP00000476899;ENSP00000476840;ENSP00000476624;ENSP00000476291;ENSP00000476558;ENSP00000477453;ENSP00000476816;ENSP00000477139			DAP3	death associated protein 3 [Source:HGNC Symbol;Acc:HGNC:2673]
ENSG00000132688	ENSP00000357206	1	1	NES	nestin [Source:HGNC Symbol;Acc:HGNC:7756]
ENSG00000132780	ENSP00000255120;ENSP00000438871;ENSP00000255121;ENSP00000436924;ENSP00000361122;ENSP00000400792;ENSP00000432289;ENSP00000437116;ENSP00000437241;ENSP00000434240;ENSP00000436939;ENSP00000436790;ENSP00000436388;ENSP00000403157;ENSP00000388010;ENSP00000486336;ENSP00000436778;ENSP00000435363;ENSP00000435548	-1	-1	NASP	nuclear autoantigenic sperm protein (histone-binding) [Source:HGNC Symbol;Acc:HGNC:7644]
ENSG00000132792	ENSP00000487198;ENSP00000384355;ENSP00000355050;ENSP00000478532;ENSP00000362568;ENSP00000362572;ENSP00000394464	0	1	CTNNBL1	catenin beta like 1 [Source:HGNC Symbol;Acc:HGNC:15879]
ENSG00000132842	ENSP00000430597;ENSP00000255194;ENSP00000429228	0	-1	AP3B1	adaptor related protein complex 3, beta 1 subunit [Source:HGNC Symbol;Acc:HGNC:566]
ENSG00000132912	ENSP00000416968;ENSP00000414906;ENSP00000411251;ENSP00000430993;ENSP00000430183;ENSP00000487323;ENSP00000431042;ENSP00000429489;ENSP00000428987	1	1	DCTN4	dynactin subunit 4 [Source:HGNC Symbol;Acc:HGNC:15518]
ENSG00000132953	ENSP00000383444;ENSP00000255305			XPO4	exportin 4 [Source:HGNC Symbol;Acc:HGNC:17796]
ENSG00000132970	ENSP00000335055;ENSP00000354325			WASF3	WAS protein family member 3 [Source:HGNC Symbol;Acc:HGNC:12734]
ENSG00000133026	ENSP00000353590	0	1	MYH10	myosin, heavy chain 10, non-muscle [Source:HGNC Symbol;Acc:HGNC:7568]
ENSG00000133026/NA	ENSP00000269243;ENSP00000369315;ENSP00000408220;REV__ENSP00000239374	0	1	MYH10/NA
ENSG00000133030	ENSP00000342379;ENSP00000379156;ENSP00000462688;ENSP00000411723;ENSP00000462532;ENSP00000464276;ENSP00000465902;ENSP00000464983;ENSP00000379151	1	1	MPRIP	myosin phosphatase Rho interacting protein [Source:HGNC Symbol;Acc:HGNC:30321]
ENSG00000133083	ENSP00000255448;ENSP00000353846;ENSP00000484452;ENSP00000369223	1	0	DCLK1	doublecortin like kinase 1 [Source:HGNC Symbol;Acc:HGNC:2700]
ENSG00000133103	ENSP00000397441;ENSP00000403733;ENSP00000445217	0	0	COG6	component of oligomeric golgi complex 6 [Source:HGNC Symbol;Acc:HGNC:18621]
ENSG00000133104	ENSP00000473599;ENSP00000414147;ENSP00000406061;ENSP00000347314	1	0	SPG20	spastic paraplegia 20 (Troyer syndrome) [Source:HGNC Symbol;Acc:HGNC:18514]
ENSG00000133112	ENSP00000431872;ENSP00000339051;ENSP00000477781;ENSP00000368350;ENSP00000368345;ENSP00000368344;ENSP00000433738;ENSP00000433091;ENSP00000432457	0	1	TPT1	tumor protein, translationally-controlled 1 [Source:HGNC Symbol;Acc:HGNC:12022]
ENSG00000133119	ENSP00000369411;ENSP00000401001;ENSP00000484747			RFC3	replication factor C subunit 3 [Source:HGNC Symbol;Acc:HGNC:9971]
ENSG00000133142	ENSP00000427494;ENSP00000424314;ENSP00000421857;ENSP00000421156;ENSP00000415564;ENSP00000361712;ENSP00000480202;ENSP00000427053;ENSP00000423723;ENSP00000425883;ENSP00000411320;ENSP00000394029	1	0	TCEAL4	transcription elongation factor A (SII)-like 4 [Source:HGNC Symbol;Acc:HGNC:26121]
ENSG00000133216/ENSG00000135333/ENSG00000010671	ENSP00000363761;ENSP00000363763;ENSP00000383053;ENSP00000363758;ENSP00000444174;ENSP00000358309;ENSP00000479125			EPHB2/EPHA7/BTK
ENSG00000133226	ENSP00000326261;ENSP00000363510;ENSP00000391430;ENSP00000471084;ENSP00000471819;ENSP00000469151	-1	0	SRRM1	serine/arginine repetitive matrix 1 [Source:HGNC Symbol;Acc:HGNC:16638]
ENSG00000133265	ENSP00000467574;ENSP00000398244;ENSP00000255631;ENSP00000466749;ENSP00000465876;ENSP00000468403;ENSP00000465690;ENSP00000466569	-1	-1	HSPBP1	HSPA (heat shock 70kDa) binding protein, cytoplasmic cochaperone 1 [Source:HGNC Symbol;Acc:HGNC:24989]
ENSG00000133313	ENSP00000462311;ENSP00000325548;ENSP00000325756;ENSP00000463222;ENSP00000462673;ENSP00000482227;ENSP00000463816;ENSP00000464014;ENSP00000463702;ENSP00000463182;ENSP00000464151;ENSP00000464122;ENSP00000463314;ENSP00000462626;ENSP00000479635;ENSP00000461941;ENSP00000464214;ENSP00000464319;ENSP00000462034	0	-1	CNDP2	CNDP dipeptidase 2 (metallopeptidase M20 family) [Source:HGNC Symbol;Acc:HGNC:24437]
ENSG00000133316	ENSP00000432113;ENSP00000435726;ENSP00000432119;ENSP00000278856;ENSP00000308931;ENSP00000439541			WDR74	WD repeat domain 74 [Source:HGNC Symbol;Acc:HGNC:25529]
ENSG00000133318	ENSP00000442733;ENSP00000344106;ENSP00000367050	1	1	RTN3	reticulon 3 [Source:HGNC Symbol;Acc:HGNC:10469]
ENSG00000133318	ENSP00000440874;ENSP00000348279;ENSP00000346492;ENSP00000340903;ENSP00000440960;ENSP00000437971;ENSP00000442080;ENSP00000441614	0	0	RTN3	reticulon 3 [Source:HGNC Symbol;Acc:HGNC:10469]
ENSG00000133422/ENSG00000114487	ENSP00000380763;ENSP00000215862;ENSP00000412685;ENSP00000402602;ENSP00000417282;ENSP00000232603			MORC2/MORC1
ENSG00000133703	ENSP00000308495;ENSP00000256078	1	0	KRAS	Kirsten rat sarcoma viral oncogene homolog [Source:HGNC Symbol;Acc:HGNC:6407]
ENSG00000133704	ENSP00000256079;ENSP00000444520;ENSP00000446254;ENSP00000446232;ENSP00000439556	0	0	IPO8	importin 8 [Source:HGNC Symbol;Acc:HGNC:9853]
ENSG00000133706	ENSP00000377954;ENSP00000426005;ENSP00000274562;ENSP00000481381	-1	-1	LARS	leucyl-tRNA synthetase [Source:HGNC Symbol;Acc:HGNC:6512]
ENSG00000133731	ENSP00000256108;ENSP00000408526;ENSP00000429735;ENSP00000429322;ENSP00000430283;ENSP00000429516;ENSP00000311803;ENSP00000430081;ENSP00000428812;ENSP00000428594;ENSP00000428425	1	1	IMPA1	inositol(myo)-1(or 4)-monophosphatase 1 [Source:HGNC Symbol;Acc:HGNC:6050]
ENSG00000133789	ENSP00000315630;ENSP00000399056;ENSP00000435587;ENSP00000431768	-1	0	SWAP70	SWAP switching B-cell complex 70kDa subunit [Source:HGNC Symbol;Acc:HGNC:17070]
ENSG00000133818	ENSP00000441722;ENSP00000256196;ENSP00000435453;ENSP00000437547;ENSP00000437083;ENSP00000434104;ENSP00000433230;ENSP00000431954;ENSP00000403282;ENSP00000432559;ENSP00000436190;ENSP00000436887	-1	-1	RRAS2	related RAS viral (r-ras) oncogene homolog 2 [Source:HGNC Symbol;Acc:HGNC:17271]
ENSG00000133835	ENSP00000256216;ENSP00000424940;ENSP00000424613;ENSP00000420914;ENSP00000411960;ENSP00000425993;ENSP00000390208;ENSP00000426272	-1	-1	HSD17B4	hydroxysteroid (17-beta) dehydrogenase 4 [Source:HGNC Symbol;Acc:HGNC:5213]
ENSG00000133884/ENSG00000011332/ENSG00000083168	ENSP00000436901;ENSP00000252268;ENSP00000399714;ENSP00000434885;ENSP00000397354;ENSP00000430606	-1	-1	DPF2/DPF1/KAT6A
ENSG00000133895	ENSP00000366533;ENSP00000366543;ENSP00000323747;ENSP00000308975;ENSP00000377901;ENSP00000377899;ENSP00000366530;ENSP00000337088;ENSP00000366538;ENSP00000411218;ENSP00000394933;ENSP00000413944;ENSP00000402752;ENSP00000388016			MEN1	menin 1 [Source:HGNC Symbol;Acc:HGNC:7010]
ENSG00000133961	ENSP00000451117;ENSP00000352563;ENSP00000451300;ENSP00000347169;ENSP00000452416;ENSP00000451625;ENSP00000441258;ENSP00000348644;ENSP00000451513;ENSP00000450817;ENSP00000452888;ENSP00000446001;ENSP00000452069;ENSP00000453209;ENSP00000452357;ENSP00000451374;ENSP00000451326;ENSP00000451959;ENSP00000451559			NUMB	numb homolog (Drosophila) [Source:HGNC Symbol;Acc:HGNC:8060]
ENSG00000133980	ENSP00000256362;ENSP00000452158			VRTN	vertebrae development associated [Source:HGNC Symbol;Acc:HGNC:20223]
ENSG00000134001	ENSP00000425299;ENSP00000256383;ENSP00000451975;ENSP00000452034	-1	-1	EIF2S1	eukaryotic translation initiation factor 2 subunit alpha [Source:HGNC Symbol;Acc:HGNC:3265]
ENSG00000134014	ENSP00000428449;ENSP00000256398;ENSP00000445558;ENSP00000369711;ENSP00000429180;ENSP00000427833;ENSP00000428532;ENSP00000429573;ENSP00000429446;ENSP00000429248			ELP3	elongator acetyltransferase complex subunit 3 [Source:HGNC Symbol;Acc:HGNC:20696]
ENSG00000134057	ENSP00000256442;ENSP00000424588;ENSP00000423387;ENSP00000426230;ENSP00000426092			CCNB1	cyclin B1 [Source:HGNC Symbol;Acc:HGNC:1579]
ENSG00000134072	ENSP00000256460;ENSP00000393238;ENSP00000404587;ENSP00000380447			CAMK1	calcium/calmodulin-dependent protein kinase I [Source:HGNC Symbol;Acc:HGNC:1459]
ENSG00000134077	ENSP00000424064;ENSP00000395893;ENSP00000339532;ENSP00000412199;ENSP00000396359	0	0	THUMPD3	THUMP domain containing 3 [Source:HGNC Symbol;Acc:HGNC:24493]
ENSG00000134108	ENSP00000479202;ENSP00000256496;ENSP00000402996	1	0	ARL8B	ADP ribosylation factor like GTPase 8B [Source:HGNC Symbol;Acc:HGNC:25564]
ENSG00000134184	ENSP00000311469;ENSP00000358838;ENSP00000234981;ENSP00000358834;ENSP00000455929;ENSP00000456315	1	0	GSTM1	glutathione S-transferase mu 1 [Source:HGNC Symbol;Acc:HGNC:4632]
ENSG00000134186	ENSP00000359042;ENSP00000359039;ENSP00000359038	0	0	PRPF38B	pre-mRNA processing factor 38B [Source:HGNC Symbol;Acc:HGNC:25512]
ENSG00000134202	ENSP00000354357;ENSP00000256594;ENSP00000444978			GSTM3	glutathione S-transferase mu 3 (brain) [Source:HGNC Symbol;Acc:HGNC:4635]
ENSG00000134243	ENSP00000256637;ENSP00000438597;ENSP00000488262;ENSP00000487712	1	1	SORT1	sortilin 1 [Source:HGNC Symbol;Acc:HGNC:11186]
ENSG00000134247	ENSP00000376899			PTGFRN	prostaglandin F2 receptor inhibitor [Source:HGNC Symbol;Acc:HGNC:9601]
ENSG00000134248	ENSP00000473439;ENSP00000473357;ENSP00000435085;ENSP00000434828;ENSP00000480529;ENSP00000256644	1	1	LAMTOR5	late endosomal/lysosomal adaptor, MAPK and MTOR activator 5 [Source:HGNC Symbol;Acc:HGNC:17955]
ENSG00000134265	ENSP00000324628;ENSP00000463018;ENSP00000464496;ENSP00000463265	1	0	NAPG	N-ethylmaleimide-sensitive factor attachment protein, gamma [Source:HGNC Symbol;Acc:HGNC:7642]
ENSG00000134283/NA	ENSP00000351066;ENSP00000478872;ENSP00000390681;ENSP00000378947;ENSP00000447168;ENSP00000479913;ENSP00000378935;ENSP00000449331;ENSP00000338510;ENSP00000477681;ENSP00000393965;ENSP00000449772;ENSP00000322048;ENSP00000450274;ENSP00000256678;ENSP00000448645;ENSP00000449031;ENSP00000450346;REV__ENSP00000466810			PPHLN1/NA
ENSG00000134294	ENSP00000256689;ENSP00000449695;ENSP00000482873			SLC38A2	solute carrier family 38 member 2 [Source:HGNC Symbol;Acc:HGNC:13448]
ENSG00000134308	ENSP00000371267;ENSP00000238081;ENSP00000398990	1	1	YWHAQ	tyrosine 3-monooxygenase/tryptophan 5-monooxygenase activation protein, theta [Source:HGNC Symbol;Acc:HGNC:12854]
ENSG00000134313	ENSP00000418974;ENSP00000256707;ENSP00000419964;ENSP00000319947;ENSP00000420364;ENSP00000419232			KIDINS220	kinase D-interacting substrate 220kDa [Source:HGNC Symbol;Acc:HGNC:29508]
ENSG00000134318	ENSP00000317985;ENSP00000385509;ENSP00000481789;ENSP00000261535;ENSP00000395957			ROCK2	Rho-associated, coiled-coil containing protein kinase 2 [Source:HGNC Symbol;Acc:HGNC:10252]
ENSG00000134333/ENSG00000166800	ENSP00000445331;ENSP00000395337;ENSP00000368722;ENSP00000445175;ENSP00000406172;ENSP00000227157;ENSP00000379524;ENSP00000440161;ENSP00000441241;ENSP00000446415;ENSP00000443362;ENSP00000442979;ENSP00000444292;ENSP00000443545;ENSP00000442637;ENSP00000441699;ENSP00000441058;ENSP00000486249;ENSP00000440368;ENSP00000478764;ENSP00000379516;ENSP00000280706	-1	-1	LDHA/LDHAL6A
ENSG00000134369	ENSP00000356265;ENSP00000356271;ENSP00000356264;ENSP00000405437;ENSP00000389123	0	0	NAV1	neuron navigator 1 [Source:HGNC Symbol;Acc:HGNC:15989]
ENSG00000134371	ENSP00000356405	-1	-1	CDC73	cell division cycle 73 [Source:HGNC Symbol;Acc:HGNC:16783]
ENSG00000134419	ENSP00000458528;ENSP00000458115;ENSP00000457000;ENSP00000318646;ENSP00000460618;ENSP00000459554;ENSP00000459373;ENSP00000457924;ENSP00000457001;ENSP00000460069;ENSP00000458052	-1	-1	RPS15A	ribosomal protein S15a [Source:HGNC Symbol;Acc:HGNC:10389]
ENSG00000134440	ENSP00000256854;ENSP00000464899;ENSP00000442496;ENSP00000467651;ENSP00000467421;ENSP00000466606;ENSP00000464988	0	0	NARS	asparaginyl-tRNA synthetase [Source:HGNC Symbol;Acc:HGNC:7643]
ENSG00000134444	ENSP00000256858;ENSP00000381198	0	0	KIAA1468	KIAA1468 [Source:HGNC Symbol;Acc:HGNC:29289]
ENSG00000134453	ENSP00000388638;ENSP00000369218;ENSP00000402303;ENSP00000408214;ENSP00000406024;ENSP00000395448	-1	0	RBM17	RNA binding motif protein 17 [Source:HGNC Symbol;Acc:HGNC:16944]
ENSG00000134532/ENSG00000110693	ENSP00000398273;ENSP00000439832;ENSP00000437487;ENSP00000443520;ENSP00000356174;ENSP00000441973;ENSP00000370788;ENSP00000379328;ENSP00000442119;ENSP00000393240;ENSP00000441579;ENSP00000434892;ENSP00000436170;ENSP00000432577			SOX5/SOX6
ENSG00000134575	ENSP00000256997;ENSP00000436658;ENSP00000432439;ENSP00000432205;ENSP00000436487;ENSP00000435261;ENSP00000432466;ENSP00000434205	1	1	ACP2	acid phosphatase 2, lysosomal [Source:HGNC Symbol;Acc:HGNC:123]
ENSG00000134590/ENSG00000212747	ENSP00000257013;ENSP00000375268			FAM127A/FAM127C
ENSG00000134602/ENSG00000115694	ENSP00000377867;ENSP00000418753;ENSP00000346755;ENSP00000377868;ENSP00000419702;ENSP00000404960	-1	-1	STK26/STK25
ENSG00000134644	ENSP00000257075;ENSP00000435825;ENSP00000401777;ENSP00000391723;ENSP00000362852;ENSP00000362846;ENSP00000362847;ENSP00000400141;ENSP00000433850;ENSP00000431213;ENSP00000433373;ENSP00000437269;ENSP00000436921;ENSP00000433099;ENSP00000431470;ENSP00000434096	-1	-1	PUM1	pumilio RNA binding family member 1 [Source:HGNC Symbol;Acc:HGNC:14957]
ENSG00000134684	ENSP00000362576;ENSP00000484192	-1	-1	YARS	tyrosyl-tRNA synthetase [Source:HGNC Symbol;Acc:HGNC:12840]
ENSG00000134686/ENSG00000173889	ENSP00000362517;ENSP00000362521;ENSP00000389436;ENSP00000257118;ENSP00000418835;ENSP00000420271;ENSP00000420294			PHC2/PHC3
ENSG00000134690	ENSP00000362146;ENSP00000316121			CDCA8	cell division cycle associated 8 [Source:HGNC Symbol;Acc:HGNC:14629]
ENSG00000134697	ENSP00000362153;ENSP00000441288			GNL2	guanine nucleotide binding protein-like 2 (nucleolar) [Source:HGNC Symbol;Acc:HGNC:29925]
ENSG00000134709	ENSP00000360252			HOOK1	hook microtubule-tethering protein 1 [Source:HGNC Symbol;Acc:HGNC:19884]
ENSG00000134717	ENSP00000360664;ENSP00000433418;ENSP00000436712;ENSP00000434824;ENSP00000434611	0	-1	BTF3L4	basic transcription factor 3-like 4 [Source:HGNC Symbol;Acc:HGNC:30547]
ENSG00000134748	ENSP00000257181	-1	0	PRPF38A	pre-mRNA processing factor 38A [Source:HGNC Symbol;Acc:HGNC:25930]
ENSG00000134759	ENSP00000257191;ENSP00000350967;ENSP00000414851;ENSP00000443800;ENSP00000316051;ENSP00000391202;ENSP00000443555;ENSP00000468091;ENSP00000440774;ENSP00000440516;ENSP00000438533;ENSP00000440426	-1	-1	ELP2	elongator acetyltransferase complex subunit 2 [Source:HGNC Symbol;Acc:HGNC:18248]
ENSG00000134769	ENSP00000473078;ENSP00000470716;ENSP00000283365;ENSP00000382072;ENSP00000470152;ENSP00000405819;ENSP00000382064;ENSP00000473119;ENSP00000472031;ENSP00000470247;ENSP00000336682;ENSP00000467720;ENSP00000452255;ENSP00000269192;ENSP00000469121;ENSP00000471783;ENSP00000470934;ENSP00000468262;ENSP00000451516;ENSP00000322519;ENSP00000471143;ENSP00000468138;ENSP00000466573;ENSP00000466978;ENSP00000465063…			DTNA	dystrobrevin alpha [Source:HGNC Symbol;Acc:HGNC:3057]
ENSG00000134809	ENSP00000435678;ENSP00000433627;ENSP00000257245	0	0	TIMM10	translocase of inner mitochondrial membrane 10 homolog (yeast) [Source:HGNC Symbol;Acc:HGNC:11814]
ENSG00000134824	ENSP00000278840;ENSP00000431091;ENSP00000429500;ENSP00000257261;ENSP00000430054;ENSP00000430225			FADS2	fatty acid desaturase 2 [Source:HGNC Symbol;Acc:HGNC:3575]
ENSG00000134871	ENSP00000353654			COL4A2	collagen, type IV, alpha 2 [Source:HGNC Symbol;Acc:HGNC:2203]
ENSG00000134884	ENSP00000383059;ENSP00000365092	0	0	ARGLU1	arginine and glutamate rich 1 [Source:HGNC Symbol;Acc:HGNC:25482]
ENSG00000134900	ENSP00000365233;ENSP00000365220	-1	-1	TPP2	tripeptidyl peptidase II [Source:HGNC Symbol;Acc:HGNC:12016]
ENSG00000134901	ENSP00000365172	0	0	KDELC1	KDEL motif containing 1 [Source:HGNC Symbol;Acc:HGNC:19350]
ENSG00000134910	ENSP00000436962;ENSP00000376472;ENSP00000432820;ENSP00000435810;ENSP00000432912;ENSP00000436558;ENSP00000436523			STT3A	STT3A, subunit of the oligosaccharyltransferase complex (catalytic) [Source:HGNC Symbol;Acc:HGNC:6172]
ENSG00000134970/ENSG00000251201	ENSP00000405926;ENSP00000333650;ENSP00000282382;ENSP00000450928	1	1	TMED7/TMED7-TICAM2
ENSG00000134987	ENSP00000424628;ENSP00000479950;ENSP00000423067			WDR36	WD repeat domain 36 [Source:HGNC Symbol;Acc:HGNC:30696]
ENSG00000134996	ENSP00000340836	0	0	OSTF1	osteoclast stimulating factor 1 [Source:HGNC Symbol;Acc:HGNC:8510]
ENSG00000135002	ENSP00000365926;ENSP00000417215			RFK	riboflavin kinase [Source:HGNC Symbol;Acc:HGNC:30324]
ENSG00000135018	ENSP00000257468;ENSP00000365576	1	0	UBQLN1	ubiquilin 1 [Source:HGNC Symbol;Acc:HGNC:12508]
ENSG00000135046	ENSP00000366109;ENSP00000257497;ENSP00000412489;ENSP00000414013			ANXA1	annexin A1 [Source:HGNC Symbol;Acc:HGNC:533]
ENSG00000135047/ENSG00000143387	ENSP00000365061;ENSP00000345344;ENSP00000340470;ENSP00000405083;ENSP00000271651	1	0	CTSL/CTSK
ENSG00000135052	ENSP00000373364;ENSP00000373363;ENSP00000417504;ENSP00000419076;ENSP00000418155			GOLM1	golgi membrane protein 1 [Source:HGNC Symbol;Acc:HGNC:15451]
ENSG00000135069	ENSP00000365773;ENSP00000317606	0	-1	PSAT1	phosphoserine aminotransferase 1 [Source:HGNC Symbol;Acc:HGNC:19129]
ENSG00000135097	ENSP00000257552;ENSP00000446710	1	1	MSI1	musashi RNA binding protein 1 [Source:HGNC Symbol;Acc:HGNC:7330]
ENSG00000135148	ENSP00000396526;ENSP00000257604;ENSP00000450357;ENSP00000449319;ENSP00000447340;ENSP00000449297;ENSP00000473800			TRAFD1	TRAF-type zinc finger domain containing 1 [Source:HGNC Symbol;Acc:HGNC:24808]
ENSG00000135249	ENSP00000257700			RINT1	RAD50 interactor 1 [Source:HGNC Symbol;Acc:HGNC:21876]
ENSG00000135250	ENSP00000419791;ENSP00000349863;ENSP00000377262;ENSP00000420208;ENSP00000418786;ENSP00000417357;ENSP00000419240;ENSP00000417946	1	0	SRPK2	SRSF protein kinase 2 [Source:HGNC Symbol;Acc:HGNC:11306]
ENSG00000135269	ENSP00000377121;ENSP00000350937;ENSP00000413002;ENSP00000377124			TES	testin LIM domain protein [Source:HGNC Symbol;Acc:HGNC:14620]
ENSG00000135316	ENSP00000358635	-1	-1	SYNCRIP	synaptotagmin binding, cytoplasmic RNA interacting protein [Source:HGNC Symbol;Acc:HGNC:16918]
ENSG00000135336	ENSP00000376586;ENSP00000257789;ENSP00000444695;ENSP00000475988			ORC3	origin recognition complex subunit 3 [Source:HGNC Symbol;Acc:HGNC:8489]
ENSG00000135372	ENSP00000257829;ENSP00000433011;ENSP00000479141;ENSP00000437324;ENSP00000435569			NAT10	N-acetyltransferase 10 (GCN5-related) [Source:HGNC Symbol;Acc:HGNC:29830]
ENSG00000135387	ENSP00000434204;ENSP00000374296;ENSP00000434150;ENSP00000340329;ENSP00000483169;ENSP00000431373;ENSP00000431581	-1	0	CAPRIN1	cell cycle associated protein 1 [Source:HGNC Symbol;Acc:HGNC:6743]
ENSG00000135404	ENSP00000450191;ENSP00000449684;ENSP00000449654;ENSP00000447938;ENSP00000448091;ENSP00000447356;ENSP00000446807;ENSP00000446752;ENSP00000449281;ENSP00000449337;ENSP00000447730;ENSP00000393502;ENSP00000257857			CD63	CD63 molecule [Source:HGNC Symbol;Acc:HGNC:1692]
ENSG00000135424	ENSP00000343009;ENSP00000257879;ENSP00000452120;ENSP00000452387;ENSP00000393844;ENSP00000450679;ENSP00000450693;ENSP00000450578			ITGA7	integrin subunit alpha 7 [Source:HGNC Symbol;Acc:HGNC:6143]
ENSG00000135441/ENSG00000258311	ENSP00000450218;ENSP00000448605;ENSP00000447537;ENSP00000447621;ENSP00000448171;ENSP00000257899;ENSP00000447650;ENSP00000450328	1	0	BLOC1S1/NA
ENSG00000135457/ENSG00000115112	ENSP00000257915;ENSP00000447991;ENSP00000449280;ENSP00000449742;ENSP00000263707	0	-1	TFCP2/TFCP2L1
ENSG00000135486/ENSG00000139675	ENSP00000341826;ENSP00000333504;ENSP00000449913;ENSP00000448617;ENSP00000447260;ENSP00000447782;ENSP00000350090;ENSP00000448117;ENSP00000446486;ENSP00000448917;ENSP00000448229	-1	1	HNRNPA1/HNRNPA1L2
ENSG00000135521/ENSG00000280148	ENSP00000356548;ENSP00000400756			LTV1/NA
ENSG00000135525	ENSP00000346581;ENSP00000483511;ENSP00000482356;ENSP00000445737;ENSP00000414712;ENSP00000482335;ENSP00000482998;ENSP00000414879;ENSP00000400790			MAP7	microtubule associated protein 7 [Source:HGNC Symbol;Acc:HGNC:6869]
ENSG00000135596	ENSP00000351664;ENSP00000486901;ENSP00000351385;ENSP00000408924;ENSP00000407075			MICAL1	microtubule associated monooxygenase, calponin and LIM domain containing 1 [Source:HGNC Symbol;Acc:HGNC:20619]
ENSG00000135597	ENSP00000258062;ENSP00000392065;ENSP00000386699;ENSP00000356635;ENSP00000397941;ENSP00000434251;ENSP00000487438;ENSP00000435392;ENSP00000401729;ENSP00000402609;ENSP00000435236;ENSP00000403740;ENSP00000435131;ENSP00000431474;ENSP00000432157	0	0	REPS1	RALBP1 associated Eps domain containing 1 [Source:HGNC Symbol;Acc:HGNC:15578]
ENSG00000135624	ENSP00000258091;ENSP00000437824;ENSP00000442058;ENSP00000381456;ENSP00000412996;ENSP00000386978	0	0	CCT7	chaperonin containing TCP1, subunit 7 (eta) [Source:HGNC Symbol;Acc:HGNC:1622]
ENSG00000135632	ENSP00000374152;ENSP00000412587;ENSP00000258100;ENSP00000485790;ENSP00000388195			SMYD5	SMYD family member 5 [Source:HGNC Symbol;Acc:HGNC:16258]
ENSG00000135655	ENSP00000258123;ENSP00000280377;ENSP00000309240;ENSP00000447603;ENSP00000448393;ENSP00000449563;ENSP00000446843;ENSP00000447367;ENSP00000448372	-1	-1	USP15	ubiquitin specific peptidase 15 [Source:HGNC Symbol;Acc:HGNC:12613]
ENSG00000135677	ENSP00000258145;ENSP00000413130;ENSP00000444819;ENSP00000438497;ENSP00000437782;ENSP00000445055	1	1	GNS	glucosamine (N-acetyl)-6-sulfatase [Source:HGNC Symbol;Acc:HGNC:4422]
ENSG00000135698	ENSP00000454996;ENSP00000258169;ENSP00000456626;ENSP00000454900;ENSP00000457537			MPHOSPH6	M-phase phosphoprotein 6 [Source:HGNC Symbol;Acc:HGNC:7214]
ENSG00000135720	ENSP00000258198;ENSP00000394289;ENSP00000462017;ENSP00000408566;ENSP00000462224;ENSP00000457707;ENSP00000462434	1	1	DYNC1LI2	dynein, cytoplasmic 1, light intermediate chain 2 [Source:HGNC Symbol;Acc:HGNC:2966]
ENSG00000135778	ENSP00000355587;ENSP00000355586	-1	-1	NTPCR	nucleoside-triphosphatase, cancer-related [Source:HGNC Symbol;Acc:HGNC:28204]
ENSG00000135821	ENSP00000398320;ENSP00000356537;ENSP00000344958;ENSP00000307900;ENSP00000481855			GLUL	glutamate-ammonia ligase [Source:HGNC Symbol;Acc:HGNC:4341]
ENSG00000135829/NA	ENSP00000356520;REV__ENSP00000426418	-1	0	DHX9/NA
ENSG00000135842	ENSP00000356481;ENSP00000414039			FAM129A	family with sequence similarity 129 member A [Source:HGNC Symbol;Acc:HGNC:16784]
ENSG00000135862/ENSG00000050555	ENSP00000258341;ENSP00000473583;ENSP00000354360	0	1	LAMC1/LAMC3
ENSG00000135900	ENSP00000258383			MRPL44	mitochondrial ribosomal protein L44 [Source:HGNC Symbol;Acc:HGNC:16650]
ENSG00000135919	ENSP00000386969;ENSP00000386412;ENSP00000415786;ENSP00000258405;ENSP00000408452;ENSP00000399655			SERPINE2	serpin peptidase inhibitor, clade E (nexin, plasminogen activator inhibitor type 1), member 2 [Source:HGNC Symbol;Acc:HGNC:8951]
ENSG00000135930	ENSP00000387336	0	0	EIF4E2	eukaryotic translation initiation factor 4E family member 2 [Source:HGNC Symbol;Acc:HGNC:3293]
ENSG00000135931	ENSP00000258417;ENSP00000484804;ENSP00000484241;ENSP00000413932;ENSP00000392086;ENSP00000411778;ENSP00000388527;ENSP00000407146	0	0	ARMC9	armadillo repeat containing 9 [Source:HGNC Symbol;Acc:HGNC:20730]
ENSG00000135932	ENSP00000386642;ENSP00000386238;ENSP00000258418;ENSP00000483459	1	1	CAB39	calcium binding protein 39 [Source:HGNC Symbol;Acc:HGNC:20292]
ENSG00000135940	ENSP00000258424	1	0	COX5B	cytochrome c oxidase subunit Vb [Source:HGNC Symbol;Acc:HGNC:2269]
ENSG00000135968	ENSP00000307939;ENSP00000386997;ENSP00000482844;ENSP00000387350;ENSP00000475798;ENSP00000475234;ENSP00000376996;ENSP00000392470	0	0	GCC2	GRIP and coiled-coil domain containing 2 [Source:HGNC Symbol;Acc:HGNC:23218]
ENSG00000136021	ENSP00000354061;ENSP00000448366;ENSP00000449567;ENSP00000448400;ENSP00000450294			SCYL2	SCY1-like, kinase-like 2 [Source:HGNC Symbol;Acc:HGNC:19286]
ENSG00000136026	ENSP00000367265			CKAP4	cytoskeleton-associated protein 4 [Source:HGNC Symbol;Acc:HGNC:16991]
ENSG00000136044	ENSP00000258530;ENSP00000446917;ENSP00000444472;ENSP00000449410;ENSP00000449767;ENSP00000446510;ENSP00000448569;ENSP00000447520			APPL2	adaptor protein, phosphotyrosine interaction, PH domain and leucine zipper containing 2 [Source:HGNC Symbol;Acc:HGNC:18242]
ENSG00000136045	ENSP00000387365;ENSP00000445249;ENSP00000447770;ENSP00000448227	-1	-1	PWP1	PWP1 homolog, endonuclein [Source:HGNC Symbol;Acc:HGNC:17015]
ENSG00000136051	ENSP00000328062;ENSP00000484713;ENSP00000447015;ENSP00000448966;ENSP00000450166			KIAA1033	KIAA1033 [Source:HGNC Symbol;Acc:HGNC:29174]
ENSG00000136068	ENSP00000420213	1	-1	FLNB	filamin B [Source:HGNC Symbol;Acc:HGNC:3755]
ENSG00000136100	ENSP00000367299;ENSP00000484968			VPS36	vacuolar protein sorting 36 homolog (S. cerevisiae) [Source:HGNC Symbol;Acc:HGNC:20312]
ENSG00000136108	ENSP00000417830;ENSP00000258607;ENSP00000367276;ENSP00000367273;ENSP00000418224			CKAP2	cytoskeleton associated protein 2 [Source:HGNC Symbol;Acc:HGNC:1990]
ENSG00000136111	ENSP00000366852;ENSP00000395986;ENSP00000366863			TBC1D4	TBC1 domain family member 4 [Source:HGNC Symbol;Acc:HGNC:19165]
ENSG00000136143	ENSP00000367923;ENSP00000392771;ENSP00000415091	0	1	SUCLA2	succinate-CoA ligase, ADP-forming, beta subunit [Source:HGNC Symbol;Acc:HGNC:11448]
ENSG00000136159	ENSP00000258662			NUDT15	nudix hydrolase 15 [Source:HGNC Symbol;Acc:HGNC:23063]
ENSG00000136193	ENSP00000409068;ENSP00000386872;ENSP00000242059;ENSP00000388942;ENSP00000414245;ENSP00000413184;ENSP00000406289;ENSP00000486034;ENSP00000387052	1	1	SCRN1	secernin 1 [Source:HGNC Symbol;Acc:HGNC:22192]
ENSG00000136231	ENSP00000258729;ENSP00000480267;ENSP00000395936	-1	-1	IGF2BP3	insulin like growth factor 2 mRNA binding protein 3 [Source:HGNC Symbol;Acc:HGNC:28868]
ENSG00000136238/ENSG00000128340	ENSP00000258737;ENSP00000348461;ENSP00000249071;ENSP00000385270;ENSP00000403778;ENSP00000385590	1	1	RAC1/RAC2
ENSG00000136261	ENSP00000403481;ENSP00000397249;ENSP00000258761;ENSP00000385577;ENSP00000412750;ENSP00000384617;ENSP00000411715;ENSP00000415924;ENSP00000416531;ENSP00000486454;ENSP00000406395;ENSP00000389183	-1	0	BZW2	basic leucine zipper and W2 domains 2 [Source:HGNC Symbol;Acc:HGNC:18808]
ENSG00000136270	ENSP00000420597;ENSP00000258770;ENSP00000379016;ENSP00000354992;ENSP00000417743;ENSP00000418631;ENSP00000417974;ENSP00000417967;ENSP00000417324;ENSP00000417071	0	0	TBRG4	transforming growth factor beta regulator 4 [Source:HGNC Symbol;Acc:HGNC:17443]
ENSG00000136271	ENSP00000393488;ENSP00000258772;ENSP00000392139;ENSP00000411456;ENSP00000402989;ENSP00000390553;ENSP00000388310			DDX56	DEAD (Asp-Glu-Ala-Asp) box helicase 56 [Source:HGNC Symbol;Acc:HGNC:18193]
ENSG00000136274	ENSP00000420477			NACAD	NAC alpha domain containing [Source:HGNC Symbol;Acc:HGNC:22196]
ENSG00000136279	ENSP00000419992;ENSP00000417653;ENSP00000416421;ENSP00000405343;ENSP00000417749	1	1	DBNL	drebrin-like [Source:HGNC Symbol;Acc:HGNC:2696]
ENSG00000136295	ENSP00000385316;ENSP00000258796;ENSP00000385015;ENSP00000413757	1	1	TTYH3	tweety family member 3 [Source:HGNC Symbol;Acc:HGNC:22222]
ENSG00000136319	ENSP00000258821;ENSP00000372496			TTC5	tetratricopeptide repeat domain 5 [Source:HGNC Symbol;Acc:HGNC:19274]
ENSG00000136448	ENSP00000468424;ENSP00000258960;ENSP00000439263;ENSP00000466827;ENSP00000466777	-1	-1	NMT1	N-myristoyltransferase 1 [Source:HGNC Symbol;Acc:HGNC:7857]
ENSG00000136450	ENSP00000258962;ENSP00000463042;ENSP00000463223;ENSP00000462215;ENSP00000462616;ENSP00000463917;ENSP00000462687	-1	0	SRSF1	serine/arginine-rich splicing factor 1 [Source:HGNC Symbol;Acc:HGNC:10780]
ENSG00000136485	ENSP00000483236;ENSP00000402312;ENSP00000480250;ENSP00000403920	0	0	DCAF7	DDB1 and CUL4 associated factor 7 [Source:HGNC Symbol;Acc:HGNC:30915]
ENSG00000136490	ENSP00000463805;ENSP00000464003;ENSP00000462707;ENSP00000259006;ENSP00000463656;ENSP00000463409;ENSP00000463089;ENSP00000462125	0	1	LIMD2	LIM domain containing 2 [Source:HGNC Symbol;Acc:HGNC:28142]
ENSG00000136518	ENSP00000397552;ENSP00000394014;ENSP00000376430;ENSP00000420694;ENSP00000420153	-1	0	ACTL6A	actin like 6A [Source:HGNC Symbol;Acc:HGNC:24124]
ENSG00000136527	ENSP00000371626;ENSP00000416959;ENSP00000259043;ENSP00000406561	-1	0	TRA2B	transformer 2 beta homolog (Drosophila) [Source:HGNC Symbol;Acc:HGNC:10781]
ENSG00000136628	ENSP00000355890;ENSP00000477245;ENSP00000477493	-1	-1	EPRS	glutamyl-prolyl-tRNA synthetase [Source:HGNC Symbol;Acc:HGNC:3418]
ENSG00000136631	ENSP00000358126;ENSP00000478403;ENSP00000440690;ENSP00000358124;ENSP00000400143;ENSP00000481356	0	0	VPS45	vacuolar protein sorting 45 homolog (S. cerevisiae) [Source:HGNC Symbol;Acc:HGNC:14579]
ENSG00000136682/ENSG00000172785/ENSG00000196873/ENSG00000147996/ENSG00000215126	ENSP00000411906;ENSP00000259199;ENSP00000371885;ENSP00000366617;ENSP00000348915;ENSP00000483870;ENSP00000323433;ENSP00000480203;ENSP00000366612;ENSP00000405076;ENSP00000401079;ENSP00000397999;ENSP00000366559;ENSP00000371842;ENSP00000366608;ENSP00000353295;ENSP00000366666;ENSP00000482804;ENSP00000482298;ENSP00000477749;ENSP00000482821;ENSP00000401945;ENSP00000393105;ENSP00000371830;ENSP00000484231…			CBWD2/CBWD1/CBWD3/CBWD5/CBWD7
ENSG00000136709	ENSP00000325377;ENSP00000376730;ENSP00000397547;ENSP00000387186;ENSP00000386861	-1	-1	WDR33	WD repeat domain 33 [Source:HGNC Symbol;Acc:HGNC:25651]
ENSG00000136715	ENSP00000259235;ENSP00000259234;ENSP00000350333;ENSP00000411634;ENSP00000414593	0	0	SAP130	Sin3A associated protein 130kDa [Source:HGNC Symbol;Acc:HGNC:29813]
ENSG00000136717/ENSG00000110934	ENSP00000315388;ENSP00000350654;ENSP00000316779;ENSP00000259237;ENSP00000365281;ENSP00000386797;ENSP00000315284;ENSP00000376761;ENSP00000376760;ENSP00000259238;ENSP00000315411;ENSP00000474972;ENSP00000445874;ENSP00000410217;ENSP00000483983			BIN1/BIN2
ENSG00000136718	ENSP00000409371;ENSP00000259239;ENSP00000389701;ENSP00000386411;ENSP00000386716;ENSP00000416756			IMP4	IMP4 homolog, U3 small nucleolar ribonucleoprotein [Source:HGNC Symbol;Acc:HGNC:30856]
ENSG00000136731	ENSP00000259253;ENSP00000389441;ENSP00000392701;ENSP00000400426	1	1	UGGT1	UDP-glucose glycoprotein glucosyltransferase 1 [Source:HGNC Symbol;Acc:HGNC:15663]
ENSG00000136738	ENSP00000366746;ENSP00000366721;ENSP00000400025	1	1	STAM	signal transducing adaptor molecule [Source:HGNC Symbol;Acc:HGNC:11357]
ENSG00000136754	ENSP00000439646;ENSP00000365307;ENSP00000365336;ENSP00000365340;ENSP00000365308;ENSP00000365330;ENSP00000365309;ENSP00000352114;ENSP00000365310;ENSP00000365312;ENSP00000279599;ENSP00000440101	1	1	ABI1	abl interactor 1 [Source:HGNC Symbol;Acc:HGNC:11320]
ENSG00000136783/ENSG00000165028	ENSP00000363899;ENSP00000363894;ENSP00000435209	1	1	NIPSNAP3A/NIPSNAP3B
ENSG00000136810	ENSP00000363641;ENSP00000363639	1	1	TXN	thioredoxin [Source:HGNC Symbol;Acc:HGNC:12435]
ENSG00000136813	ENSP00000339889;ENSP00000259335;ENSP00000363504;ENSP00000473402	-1	-1	KIAA0368	KIAA0368 [Source:HGNC Symbol;Acc:HGNC:29020]
ENSG00000136819	ENSP00000361524;ENSP00000484941			C9orf78	chromosome 9 open reading frame 78 [Source:HGNC Symbol;Acc:HGNC:24932]
ENSG00000136824	ENSP00000363925;ENSP00000363919;ENSP00000286398;ENSP00000431534;ENSP00000414999	-1	0	SMC2	structural maintenance of chromosomes 2 [Source:HGNC Symbol;Acc:HGNC:14011]
ENSG00000136830	ENSP00000362411;ENSP00000362409	-1	-1	FAM129B	family with sequence similarity 129 member B [Source:HGNC Symbol;Acc:HGNC:25282]
ENSG00000136848/ENSG00000197283/ENSG00000227460/ENSG00000105122	ENSP00000310827;ENSP00000362887;ENSP00000259371;ENSP00000386183;ENSP00000412475;ENSP00000407995;ENSP00000293748;ENSP00000403636;ENSP00000486431;ENSP00000378509;ENSP00000416519;ENSP00000486463;ENSP00000414259;ENSP00000409327;ENSP00000377872;ENSP00000468841;ENSP00000341905			DAB2IP/SYNGAP1/RASAL3
ENSG00000136854	ENSP00000362396;ENSP00000362399;ENSP00000485680;ENSP00000485397;ENSP00000487211;ENSP00000486814;ENSP00000486944;ENSP00000485895;ENSP00000485361	1	1	STXBP1	syntaxin binding protein 1 [Source:HGNC Symbol;Acc:HGNC:11444]
ENSG00000136875	ENSP00000363315;ENSP00000363313	-1	0	PRPF4	pre-mRNA processing factor 4 [Source:HGNC Symbol;Acc:HGNC:17349]
ENSG00000136888	ENSP00000363162	1	0	ATP6V1G1	ATPase, H+ transporting, lysosomal 13kDa, V1 subunit G1 [Source:HGNC Symbol;Acc:HGNC:864]
[truncated: 1,892 more rows]

## Sheet: L2FChange_Neurons_vs_hESCs
Protein.identifiers	log2 fold change	confidence interval lower bound	confidence interval higher bound	Average Intensities	t statistics	P.Value	adjusted.P.Val	Genes.proteinGroups	GeneSymbols.proteinGroups
ENSP00000264156	-4.07445	-4.38578	-3.76312	30.9672	-27.2952	2.4973e-17	3.186e-14	ENSG00000076003	MCM6
ENSP00000446007;ENSP00000224237;ENSP00000435613;ENSP00000431702;ENSP00000391842;ENSP00000437182;ENSP00000257860	3.67831	3.39705	3.95957	35.2048	27.2762	2.53158e-17	3.186e-14	ENSG00000026025/ENSG00000135406	VIM/PRPH
ENSP00000265056;ENSP00000420528;ENSP00000420007	-3.28941	-3.55875	-3.02007	31.045	-25.4721	9.62007e-17	5.03158e-14	ENSG00000073111	MCM2
ENSP00000357429;ENSP00000348931	4.39035	4.05345	4.72725	31.2629	27.271	9.9952e-17	5.03158e-14	ENSG00000164434	FABP7
ENSP00000325017;ENSP00000371895;ENSP00000444377;ENSP00000438495;REV__ENSP00000001008	-6.35445	-6.80105	-5.90786	29.3326	-29.8878	7.99249e-17	5.03158e-14	ENSG00000010292/NA	NCAPD2/NA
ENSP00000438483;ENSP00000332455;ENSP00000463602;ENSP00000462331;ENSP00000463320	-3.03798	-3.2903	-2.78566	30.9914	-25.1117	1.26956e-16	5.08019e-14	ENSG00000182481	KPNA2
ENSP00000394071;ENSP00000486715;ENSP00000416195	3.99054	3.65728	4.3238	31.2719	24.974	1.41285e-16	5.08019e-14	ENSG00000203879	GDI1
ENSP00000435105;ENSP00000434217;ENSP00000433215;ENSP00000432244;ENSP00000409917;ENSP00000345672;ENSP00000342070;ENSP00000436074;ENSP00000435650;ENSP00000436456;ENSP00000431518;ENSP00000436122;ENSP00000434725;ENSP00000436627;ENSP00000435074;ENSP00000433995;ENSP00000436159;ENSP00000473301;ENSP00000435886	4.36847	3.99778	4.73915	30.1589	24.5793	1.92579e-16	6.059e-14	ENSG00000164733	CTSB
ENSP00000368678	7.10757	6.53827	7.67686	28.0183	26.1267	2.216e-16	6.1974e-14	ENSG00000188157	AGRN
ENSP00000229854;ENSP00000480987;ENSP00000472940;ENSP00000388647;ENSP00000407651	-3.21255	-3.49482	-2.93027	31.2572	-23.7365	3.7909e-16	9.5417e-14	ENSG00000112118	MCM3
ENSP00000241337;ENSP00000358842;ENSP00000435910;ENSP00000416883;ENSP00000358844;ENSP00000358846;ENSP00000435157;ENSP00000404662	4.45766	4.07387	4.84146	28.9534	24.3059	8.44345e-16	1.93202e-13	ENSG00000213366	GSTM2
ENSP00000482165;ENSP00000424813;ENSP00000427492	4.15037	3.76222	4.53853	30.2461	22.3008	1.2676e-15	2.65879e-13	ENSG00000114115	RBP1
ENSP00000251496;ENSP00000423042;ENSP00000425625	-4.07431	-4.43053	-3.71809	28.7866	-24.0251	3.74837e-15	7.25741e-13	ENSG00000109805	NCAPG
ENSP00000320295;ENSP00000451560;ENSP00000451617;ENSP00000450538;ENSP00000452554;ENSP00000450822;ENSP00000485859;ENSP00000451378;ENSP00000450765;ENSP00000451276;ENSP00000451465	3.16695	2.85053	3.48337	32.4813	20.8744	4.526e-15	8.13711e-13	ENSG00000258947/ENSG00000198211	TUBB3/NA
ENSP00000307288;ENSP00000483795;ENSP00000346171;ENSP00000344006;ENSP00000411295	-4.50976	-4.96621	-4.0533	30.5129	-20.6063	5.8006e-15	9.73341e-13	ENSG00000166508	MCM7
ENSP00000216122;ENSP00000371441;ENSP00000408705;ENSP00000393977	-5.29134	-5.80003	-4.78266	29.9911	-21.768	6.43367e-15	1.0121e-12	ENSG00000100297	MCM5
ENSP00000384510;ENSP00000264705;ENSP00000405416;ENSP00000388740;ENSP00000414742	-2.40375	-2.65228	-2.15522	30.9502	-20.1723	8.72305e-15	1.27764e-12	ENSG00000084774	CAD
ENSP00000485669;ENSP00000481719;ENSP00000479559;ENSP00000381234;ENSP00000381231;ENSP00000381225;ENSP00000352643;ENSP00000344460;ENSP00000485527;ENSP00000388235;ENSP00000405929;ENSP00000402823;ENSP00000408014	-3.16469	-3.49328	-2.8361	30.1224	-20.0872	9.4579e-15	1.27764e-12	ENSG00000274276/ENSG00000160200	CBSL/CBS
ENSP00000379703;ENSP00000379704;ENSP00000383956;ENSP00000379695	3.84496	3.44533	4.24459	28.7942	20.0667	9.64448e-15	1.27764e-12	ENSG00000100167	SEPT3
ENSP00000255120;ENSP00000438871;ENSP00000255121;ENSP00000436924;ENSP00000361122;ENSP00000400792;ENSP00000432289;ENSP00000437116;ENSP00000437241;ENSP00000434240;ENSP00000436939;ENSP00000436790;ENSP00000436388;ENSP00000403157;ENSP00000388010;ENSP00000486336;ENSP00000436778;ENSP00000435363;ENSP00000435548	-2.94317	-3.25235	-2.63399	32.4888	-19.8539	1.18271e-14	1.43663e-12	ENSG00000132780	NASP
ENSP00000426344;ENSP00000264893;ENSP00000424925;ENSP00000422896;ENSP00000420839;ENSP00000423103;ENSP00000425262;ENSP00000422047;ENSP00000424122	1.83416	1.64135	2.02698	31.9131	19.84	1.19862e-14	1.43663e-12	ENSG00000138758	SEPT11
ENSP00000296755;ENSP00000423444;ENSP00000423416;ENSP00000426312;ENSP00000427194	2.51983	2.2542	2.78546	32.749	19.7852	1.2637e-14	1.44578e-12	ENSG00000131711	MAP1B
ENSP00000283131	-3.04583	-3.36859	-2.72307	28.8888	-19.6819	1.39663e-14	1.5284e-12	ENSG00000153147	SMARCA5
ENSP00000349588;ENSP00000264366;ENSP00000424722;ENSP00000421011;ENSP00000482888	6.2822	5.67591	6.88849	27.9211	21.765	2.10635e-14	2.20904e-12	ENSG00000145362	ANK2
ENSP00000321606;ENSP00000425742;ENSP00000276651	2.77654	2.47424	3.07885	32.4237	19.1557	2.34217e-14	2.3581e-12	ENSG00000072832/ENSG00000147647	CRMP1/DPYS
ENSP00000260118	3.2583	2.90119	3.61541	30.6399	19.0296	2.65619e-14	2.57139e-12	ENSG00000137563	GGH
ENSP00000299198;ENSP00000451904;ENSP00000451426;ENSP00000451611;ENSP00000451686;ENSP00000450676	2.16006	1.92152	2.3986	33.7946	18.8862	3.06752e-14	2.85961e-12	ENSG00000166165	CKB
ENSP00000381803;ENSP00000215832;ENSP00000440842;ENSP00000433639	2.38841	2.12057	2.65625	30.8817	18.5983	4.10803e-14	3.69282e-12	ENSG00000100030/ENSG00000102882	MAPK1/MAPK3
ENSP00000243077;ENSP00000451622;ENSP00000451737;ENSP00000341264;ENSP00000451449;ENSP00000413239	3.88053	3.44284	4.31823	30.0288	18.4912	4.58463e-14	3.97914e-12	ENSG00000123384/ENSG00000168702	LRP1/LRP1B
ENSP00000324011;ENSP00000421566;ENSP00000358697;ENSP00000385388;ENSP00000410318	2.36023	2.0923	2.62817	29.3183	18.3726	5.17997e-14	4.346e-12	ENSG00000108039	XPNPEP1
ENSP00000378500;ENSP00000223398;ENSP00000417597	4.49904	4.03859	4.9595	27.8168	20.5242	5.84274e-14	4.74392e-12	ENSG00000106665	CLIP2
ENSP00000216962;ENSP00000395451	1.93082	1.70832	2.15332	31.2222	18.0989	6.88495e-14	5.41545e-12	ENSG00000100994	PYGB
ENSP00000410219;ENSP00000343629;ENSP00000356716;ENSP00000420382;ENSP00000375928	-4.97796	-5.49653	-4.45939	27.7245	-20.1639	7.94115e-14	6.05693e-12	ENSG00000117523	PRRC2C
ENSP00000358417;ENSP00000358415	-2.15198	-2.40499	-1.89898	32.6334	-17.7401	1.0056e-13	7.44438e-12	ENSG00000092621	PHGDH
ENSP00000377571;ENSP00000354791;ENSP00000386843;ENSP00000487724;ENSP00000387270;ENSP00000416453;ENSP00000402509;ENSP00000414315	1.91447	1.68829	2.14066	31.2541	17.6534	1.10314e-13	7.93315e-12	ENSG00000204843/ENSG00000264324	DCTN1/NA
ENSP00000262494;ENSP00000262493;ENSP00000454728;ENSP00000457238;ENSP00000455774;ENSP00000477740;ENSP00000345971;ENSP00000482596	4.23815	3.75812	4.71817	28.5666	18.4764	1.27627e-13	8.58283e-12	ENSG00000087258/ENSG00000087460/ENSG00000134183	GNAO1/GNAS/GNAT2
ENSP00000430194;ENSP00000262105;ENSP00000427875;ENSP00000428833;ENSP00000430329;ENSP00000427829;ENSP00000368161;ENSP00000265187;ENSP00000478141;ENSP00000368174;ENSP00000368164	-3.52084	-3.93965	-3.10203	30.8934	-17.5336	1.25453e-13	8.58283e-12	ENSG00000104738/ENSG00000125885	MCM4/MCM8
ENSP00000412800;ENSP00000412327;ENSP00000409396;ENSP00000408148;ENSP00000405515;ENSP00000404851;ENSP00000404342;ENSP00000403154;ENSP00000402594;ENSP00000399357;ENSP00000399023;ENSP00000395372;ENSP00000391833;ENSP00000391632;ENSP00000389552;ENSP00000382936;ENSP00000382935;ENSP00000372901;ENSP00000364949;ENSP00000364945;ENSP00000364943;ENSP00000393967;ENSP00000416012;ENSP00000414967;ENSP00000410144…	2.14248	1.88719	2.39777	30.4416	17.5036	1.29578e-13	8.58283e-12	ENSG00000233076/ENSG00000228128/ENSG00000226634/ENSG00000227317/ENSG00000225635/ENSG00000206395/ENSG00000213722	DDAH2
ENSP00000438873;ENSP00000437402;ENSP00000229277;ENSP00000441490;ENSP00000438062;ENSP00000445788;ENSP00000476096;ENSP00000476112	2.3706	2.0834	2.6578	31.7322	17.2156	1.77147e-13	1.14328e-11	ENSG00000111674	ENO2
ENSP00000233146;ENSP00000384199;ENSP00000442697;ENSP00000481416;ENSP00000483159;ENSP00000484137;ENSP00000482468;ENSP00000481158;ENSP00000411482	-2.22783	-2.50263	-1.95303	30.5634	-16.9086	2.48532e-13	1.56389e-11	ENSG00000095002	MSH2
ENSP00000301608;ENSP00000293217;ENSP00000466210;ENSP00000458325;ENSP00000468651;ENSP00000461486;ENSP00000466921;ENSP00000468435;ENSP00000459936	4.8357	4.26249	5.40891	27.837	17.6542	2.90174e-13	1.73897e-11	ENSG00000161533	ACOX1
ENSP00000215909;ENSP00000388296	3.63997	3.18731	4.09263	30.8847	16.7713	2.89635e-13	1.73897e-11	ENSG00000100097	LGALS1
ENSP00000353660;ENSP00000357055;ENSP00000357056	3.79361	3.33773	4.24949	30.1855	17.4143	3.71146e-13	2.1725e-11	ENSG00000162734	PEA15
ENSP00000376130;ENSP00000376132;ENSP00000306382;ENSP00000388140;ENSP00000408454;ENSP00000399459;ENSP00000401324;ENSP00000387610;ENSP00000451033;ENSP00000444076;ENSP00000439182	-2.73687	-3.08526	-2.38847	28.7552	-16.3841	4.48745e-13	2.56703e-11	ENSG00000128641/ENSG00000166866/ENSG00000174527	MYO1B/MYO1A/MYO1H
ENSP00000443590;ENSP00000264071;ENSP00000472481;ENSP00000469660;ENSP00000472375;ENSP00000471503;ENSP00000469560;ENSP00000468843;ENSP00000470627;ENSP00000469936;ENSP00000471880;ENSP00000472795;ENSP00000454878	2.87901	2.51152	3.2465	29.0734	16.3396	4.722e-13	2.64117e-11	ENSG00000104833/ENSG00000261456	TUBB4A/TUBB8
ENSP00000405160;ENSP00000454183;ENSP00000452749;ENSP00000453717;ENSP00000454041;ENSP00000453667;ENSP00000453683	-1.8374	-2.07492	-1.59988	29.773	-16.1344	5.98031e-13	3.27227e-11	ENSG00000128951	DUT
ENSP00000266732	-2.75513	-3.11266	-2.39761	29.6033	-16.0724	6.42637e-13	3.44153e-11	ENSG00000120802	TMPO
ENSP00000309539;ENSP00000431117;ENSP00000427985;ENSP00000427954	1.93266	1.68139	2.18393	33.4554	16.0422	6.65531e-13	3.48988e-11	ENSG00000092964	DPYSL2
ENSP00000440817;ENSP00000261192;ENSP00000443459;ENSP00000440827;ENSP00000339805;ENSP00000481749;ENSP00000438593	-4.1103	-4.64337	-3.57724	28.4153	-16.1361	1.45196e-12	7.30918e-11	ENSG00000060982	BCAT1
ENSP00000424063;ENSP00000391646;ENSP00000247461;ENSP00000421107;ENSP00000424740;ENSP00000426555;ENSP00000424341;ENSP00000425246;ENSP00000424745;ENSP00000424140;ENSP00000421813;ENSP00000426052;ENSP00000427115	3.50306	3.02859	3.97753	30.0692	15.3986	1.42605e-12	7.30918e-11	ENSG00000127022	CANX
ENSP00000480927;ENSP00000460885;ENSP00000483187;ENSP00000440460;ENSP00000482646;ENSP00000251166;ENSP00000488867;ENSP00000461702;ENSP00000488813;ENSP00000458607;ENSP00000488416;ENSP00000461187;ENSP00000487678;ENSP00000484240;ENSP00000461047;ENSP00000315693;ENSP00000488272;ENSP00000458412;ENSP00000488187;ENSP00000488047;ENSP00000460708;ENSP00000459955;ENSP00000488658;ENSP00000460956;ENSP00000488122…	1.80379	1.55891	2.04866	28.1921	15.3632	1.48811e-12	7.34425e-11	ENSG00000278760/ENSG00000103426/ENSG00000282725/ENSG00000262246/ENSG00000282228/ENSG00000217930	CORO7-PAM16/CORO7/PAM16
ENSP00000385757;ENSP00000265523;ENSP00000412005	1.59269	1.37396	1.81142	29.5785	15.1866	1.84383e-12	8.92485e-11	ENSG00000106605	BLVRA
ENSP00000296446;ENSP00000394041;ENSP00000265563;ENSP00000409239;ENSP00000400840;ENSP00000411432;ENSP00000416438	2.01787	1.73886	2.29687	29.6343	15.084	2.0901e-12	9.92602e-11	ENSG00000114302	PRKAR2A
ENSP00000254480;ENSP00000414266	-1.92134	-2.18737	-1.65531	30.3694	-15.0631	2.14455e-12	9.99599e-11	ENSG00000173473	SMARCC1
ENSP00000486782;ENSP00000486439;ENSP00000485897;ENSP00000444815;ENSP00000443333;ENSP00000377709;ENSP00000359724;ENSP00000359717;ENSP00000437673;ENSP00000359708;ENSP00000377710;ENSP00000071281;ENSP00000391779;ENSP00000412642;ENSP00000413798;ENSP00000408038;ENSP00000487030;ENSP00000477609;ENSP00000359710;ENSP00000486631;ENSP00000486436;ENSP00000389920;ENSP00000487318;ENSP00000414604;ENSP00000487147…	3.19116	2.76526	3.61706	29.7389	15.68	2.41726e-12	1.10622e-10	ENSG00000022267	FHL1
ENSP00000362396;ENSP00000362399;ENSP00000485680;ENSP00000485397;ENSP00000487211;ENSP00000486814;ENSP00000486944;ENSP00000485895;ENSP00000485361	3.35234	2.8846	3.82007	28.4996	14.9482	2.4706e-12	1.11045e-10	ENSG00000136854	STXBP1
ENSP00000436538;ENSP00000363500;ENSP00000318558;ENSP00000439195;ENSP00000358460;ENSP00000344165;ENSP00000185206	-1.84831	-2.10809	-1.58852	30.7983	-14.8389	2.82898e-12	1.23392e-10	ENSG00000169504/ENSG00000155962/ENSG00000112782	CLIC4/CLIC2/CLIC5
ENSP00000259818;ENSP00000459638;ENSP00000309431	1.9905	1.71065	2.27035	34.0849	14.8348	2.84335e-12	1.23392e-10	ENSG00000137285/NA	TUBB2B/NA
ENSP00000488690;ENSP00000443926;ENSP00000488422;ENSP00000476656;ENSP00000476999;ENSP00000487802;ENSP00000404834;ENSP00000382743;ENSP00000346971;ENSP00000488582;ENSP00000406451;ENSP00000488268;ENSP00000476392;ENSP00000488438	2.52678	2.1703	2.88327	29.0739	14.7833	3.0318e-12	1.2934e-10	ENSG00000048740	CELF2
ENSP00000438604;ENSP00000284031;ENSP00000439045;ENSP00000411189;ENSP00000488725	7.03509	6.07886	7.99133	29.8604	15.396	3.34165e-12	1.40182e-10	ENSG00000153904	DDAH1
ENSP00000486447;ENSP00000486099;ENSP00000364585;ENSP00000364582	-4.02514	-4.59704	-3.45323	31.0028	-14.6791	3.45375e-12	1.4251e-10	ENSG00000281540/ENSG00000179051	RCC2
ENSP00000262097;ENSP00000371152;ENSP00000427751;ENSP00000326970	4.56412	3.91482	5.21343	28.5518	14.6606	3.53492e-12	1.43507e-10	ENSG00000104763	ASAH1
ENSP00000252603;ENSP00000472345;ENSP00000471446;ENSP00000471951	1.78745	1.53253	2.04237	30.2126	14.6241	3.70074e-12	1.4666e-10	ENSG00000130313	PGLS
ENSP00000337838;ENSP00000385650;ENSP00000384471;ENSP00000378109;ENSP00000349944;ENSP00000411628	2.93516	2.51638	3.35394	29.8853	14.6181	3.72913e-12	1.4666e-10	ENSG00000115310	RTN4
ENSP00000377503;ENSP00000377501;ENSP00000305260;ENSP00000390077;ENSP00000399904;ENSP00000401873;ENSP00000389391;ENSP00000413219;ENSP00000400286;ENSP00000390543	2.80045	2.39784	3.20306	30.8138	14.5072	4.28978e-12	1.66113e-10	ENSG00000172354	GNB2
ENSP00000265717	2.91155	2.50863	3.31447	28.2608	15.122	4.58996e-12	1.75045e-10	ENSG00000005249	PRKAR2B
ENSP00000262428;ENSP00000457033	3.62656	3.10242	4.1507	30.1503	14.4308	4.72636e-12	1.77556e-10	ENSG00000103187	COTL1
ENSP00000414901;ENSP00000406994;ENSP00000377846;ENSP00000377845;ENSP00000175506;ENSP00000414379;ENSP00000408472;ENSP00000401651;ENSP00000400422;ENSP00000394242;ENSP00000402350;ENSP00000408797	-3.34907	-3.79278	-2.90536	29.1474	-15.8546	4.87316e-12	1.80379e-10	ENSG00000070669	ASNS
ENSP00000369786;ENSP00000369785	2.38021	2.03532	2.72509	29.3714	14.394	4.9534e-12	1.80692e-10	ENSG00000087842	PIR
ENSP00000290949;ENSP00000441282;ENSP00000473515;ENSP00000463328;ENSP00000455802;ENSP00000457744;ENSP00000457105;ENSP00000455695;ENSP00000456695	2.10252	1.80906	2.39599	28.4632	14.9929	5.33923e-12	1.91983e-10	ENSG00000159720	ATP6V0D1
ENSP00000432282;ENSP00000432054;ENSP00000431941;ENSP00000376678;ENSP00000278968;ENSP00000432380;ENSP00000431862	-2.37231	-2.70446	-2.04016	29.6064	-14.9465	5.63879e-12	1.99899e-10	ENSG00000149591	TAGLN
ENSP00000412693;ENSP00000369377;ENSP00000450617;ENSP00000452487;ENSP00000450616;ENSP00000374394;ENSP00000341154;ENSP00000451242;ENSP00000414982;ENSP00000334618;ENSP00000452481;ENSP00000246489;ENSP00000334523;ENSP00000439065;ENSP00000450786;ENSP00000441347;ENSP00000452167;ENSP00000451732;ENSP00000452095;ENSP00000442554	1.75396	1.49651	2.01141	30.5582	14.2092	6.2778e-12	2.19462e-10	ENSG00000126214/ENSG00000256500	KLC1/NA
ENSP00000352264	-2.59889	-2.87079	-2.32699	27.6141	-20.4939	7.28455e-12	2.41253e-10	ENSG00000198087	CD2AP
ENSP00000481878;ENSP00000367872;ENSP00000392765;ENSP00000416651;ENSP00000483532	2.09125	1.78205	2.40046	32.8511	14.1059	7.17486e-12	2.41253e-10	ENSG00000078369	GNB1
ENSP00000357283;ENSP00000357282;ENSP00000292304;ENSP00000357284;ENSP00000355292;ENSP00000421821;ENSP00000395597;ENSP00000357280;ENSP00000426535;ENSP00000424977	1.77271	1.51049	2.03493	31.5401	14.0998	7.2316e-12	2.41253e-10	ENSG00000160789	LMNA
ENSP00000362092	2.53384	2.15891	2.90877	27.939	14.0951	7.27595e-12	2.41253e-10	ENSG00000116954	RRAGC
ENSP00000447824;ENSP00000439376;ENSP00000408910;ENSP00000446964;ENSP00000448937;ENSP00000449855;ENSP00000448606;ENSP00000449710;ENSP00000447308;ENSP00000447553	1.52627	1.30005	1.7525	31.2913	14.0712	7.50525e-12	2.45334e-10	ENSG00000175203	DCTN2
ENSP00000363925;ENSP00000363919;ENSP00000286398;ENSP00000431534;ENSP00000414999	-3.50854	-3.96407	-3.05301	29.6768	-16.2467	8.29052e-12	2.67529e-10	ENSG00000136824	SMC2
ENSP00000387050;ENSP00000387022;ENSP00000386938;ENSP00000386293;ENSP00000348901;ENSP00000470569;ENSP00000471838;ENSP00000472854;ENSP00000473218;ENSP00000352220;ENSP00000470603;ENSP00000472509;ENSP00000469675;ENSP00000468898;ENSP00000468999;ENSP00000375886	2.07644	1.76513	2.38776	29.8975	13.9111	9.25067e-12	2.94733e-10	ENSG00000105223/NA	PLD3/NA
ENSP00000355759;ENSP00000485852;ENSP00000355757;ENSP00000355755	-1.8936	-2.17804	-1.60916	31.5682	-13.8849	9.57466e-12	3.01035e-10	ENSG00000143799	PARP1
ENSP00000014112;ENSP00000408096;ENSP00000349428;ENSP00000342332;ENSP00000486218;ENSP00000465451;ENSP00000465652;ENSP00000478974;ENSP00000466250;ENSP00000468565;ENSP00000478414;ENSP00000465825	-1.50385	-1.72989	-1.27781	32.5771	-13.876	9.68765e-12	3.01035e-10	ENSG00000011304	PTBP1
ENSP00000329715;ENSP00000448252;ENSP00000408091	-2.96514	-3.37669	-2.55359	28.0313	-15.134	1.06694e-11	3.275e-10	ENSG00000185721	DRG1
ENSP00000428755;ENSP00000296930;ENSP00000377408;ENSP00000341168;ENSP00000428647	-1.7861	-2.05676	-1.51545	33.5446	-13.7635	1.12362e-11	3.40743e-10	ENSG00000181163	NPM1
ENSP00000358921;ENSP00000473334	1.49849	1.27064	1.72633	30.964	13.7168	1.19538e-11	3.58186e-10	ENSG00000138107	ACTR1A
ENSP00000236671;ENSP00000415036;ENSP00000404902;ENSP00000402586;ENSP00000415840;ENSP00000356164	2.06328	1.74878	2.37777	32.4348	13.6832	1.24999e-11	3.68814e-10	ENSG00000117984/ENSG00000250644	CTSD/NA
ENSP00000418512;ENSP00000378137;ENSP00000265729;ENSP00000391148;ENSP00000397609;ENSP00000415271	1.833	1.55348	2.11252	31.2154	13.6771	1.26015e-11	3.68814e-10	ENSG00000075142	SRI
ENSP00000314067;ENSP00000402927	1.37379	1.16278	1.58481	30.6819	13.5783	1.43764e-11	4.15924e-10	ENSG00000180370	PAK2
ENSP00000377466;ENSP00000377470;ENSP00000468198;ENSP00000466807;ENSP00000413104;ENSP00000468471	2.7508	2.32703	3.17457	28.4173	13.5385	1.5164e-11	4.33726e-10	ENSG00000173786	CNP
ENSP00000265431;ENSP00000429602;ENSP00000429246;ENSP00000430281	4.1337	3.54586	4.72154	29.7986	14.771	1.60277e-11	4.48242e-10	ENSG00000104327	CALB1
ENSP00000304592;ENSP00000462949	-1.4666	-1.6932	-1.24	34.5899	-13.4988	1.5995e-11	4.48242e-10	ENSG00000169710	FASN
ENSP00000368458;ENSP00000368438	-2.1411	-2.47345	-1.80876	31.3632	-13.4367	1.73904e-11	4.81006e-10	ENSG00000132646	PCNA
ENSP00000357980;ENSP00000412676	6.46338	5.7402	7.18657	29.215	19.1628	1.81464e-11	4.96461e-10	ENSG00000166033	HTRA1
ENSP00000455355;ENSP00000380511;ENSP00000380514;ENSP00000455422;ENSP00000455970;ENSP00000406552;ENSP00000457986	2.84559	2.45579	3.23538	28.0566	15.3989	1.95594e-11	5.29366e-10	ENSG00000063854	HAGH
ENSP00000305480;ENSP00000460402;ENSP00000445692	-2.64096	-3.05447	-2.22745	28.9893	-13.3204	2.03567e-11	5.40069e-10	ENSG00000168496	FEN1
ENSP00000436971;ENSP00000434643;ENSP00000433821;ENSP00000278572;ENSP00000433421;ENSP00000436335;ENSP00000436556;ENSP00000433155;ENSP00000431737;ENSP00000437105;ENSP00000432542;ENSP00000431834;ENSP00000435457;ENSP00000416745;ENSP00000432458;ENSP00000436476	-1.75718	-2.03234	-1.48203	32.2394	-13.3194	2.0384e-11	5.40069e-10	ENSG00000149273	RPS3
ENSP00000303129	2.58957	2.18205	2.99709	30.2481	13.2532	2.23079e-11	5.84886e-10	ENSG00000171724	VAT1L
ENSP00000483686;ENSP00000377194;ENSP00000358633;ENSP00000377192;ENSP00000394690	1.42747	1.20191	1.65303	31.5808	13.1992	2.4017e-11	6.18631e-10	ENSG00000160211	G6PD
ENSP00000347044;ENSP00000381756;ENSP00000348702;ENSP00000346602;ENSP00000344848;ENSP00000350277;ENSP00000388180;ENSP00000437303;ENSP00000433982;ENSP00000433557;ENSP00000434490;ENSP00000436702	2.45478	2.06683	2.84273	31.9649	13.1971	2.40865e-11	6.18631e-10	ENSG00000178209	PLEC
ENSP00000410853;ENSP00000401982;ENSP00000361077;ENSP00000361080;ENSP00000262836;ENSP00000429113;ENSP00000389172;ENSP00000428921;ENSP00000353864;ENSP00000484798;ENSP00000405642	4.61925	4.0124	5.22611	28.2188	16.1325	2.43958e-11	6.20245e-10	ENSG00000077264	PAK3
ENSP00000230640;ENSP00000426641;ENSP00000422125	-3.13908	-3.63624	-2.64191	29.054	-13.1687	2.50395e-11	6.30243e-10	ENSG00000039123	SKIV2L2
ENSP00000340635;ENSP00000298159;ENSP00000452451;ENSP00000452188;ENSP00000409326;ENSP00000450862	3.42225	2.89979	3.9447	28.2761	13.7076	2.56353e-11	6.32689e-10	ENSG00000165410	CFL2
ENSP00000234420;ENSP00000446475;ENSP00000477844;ENSP00000438580;ENSP00000480261;ENSP00000482078;ENSP00000405294;ENSP00000390382;ENSP00000397484;ENSP00000406248;ENSP00000410570;ENSP00000475605	-2.5911	-3.00202	-2.18019	30.0793	-13.1515	2.56394e-11	6.32689e-10	ENSG00000116062	MSH6
ENSP00000366311;ENSP00000218348;ENSP00000366279	1.79621	1.51087	2.08154	29.4371	13.1295	2.64264e-11	6.4136e-10	ENSG00000102226	USP11
ENSP00000408907;ENSP00000406359;ENSP00000404524;ENSP00000403530;ENSP00000393087;ENSP00000375399;ENSP00000375391;ENSP00000364802;ENSP00000364801;ENSP00000442789;ENSP00000402651;ENSP00000387691;ENSP00000382915;ENSP00000477378;ENSP00000415927;ENSP00000410693;ENSP00000393259;ENSP00000372880	1.31484	1.10595	1.52374	33.0313	13.1275	2.65004e-11	6.4136e-10	ENSG00000234475/ENSG00000237724/ENSG00000235941/ENSG00000231555/ENSG00000232804/ENSG00000212866/ENSG00000224501/ENSG00000204389/ENSG00000204388/ENSG00000215328	HSPA1A/HSPA1B
ENSP00000354347;ENSP00000349860	-1.49176	-1.72925	-1.25427	30.4076	-13.1007	2.74942e-11	6.59076e-10	ENSG00000198380	GFPT1
ENSP00000295006;ENSP00000413158	4.45955	3.8683	5.05079	28.2942	15.986	2.80145e-11	6.65212e-10	ENSG00000162909	CAPN2
ENSP00000357748;ENSP00000299130	-3.11391	-3.61293	-2.61489	28.583	-13.0146	3.09661e-11	7.23903e-10	ENSG00000107949	BCCIP
ENSP00000340507;ENSP00000390829;ENSP00000484482	-1.63263	-1.89431	-1.37095	27.8102	-13.0124	3.10614e-11	7.23903e-10	ENSG00000122779	TRIM24
ENSP00000338703;ENSP00000482043;ENSP00000411803;ENSP00000418375	-2.3236	-2.69829	-1.94892	31.9511	-12.9341	3.46253e-11	7.99558e-10	ENSG00000169764	UGP2
ENSP00000339889;ENSP00000259335;ENSP00000363504;ENSP00000473402	-3.5802	-4.15841	-3.002	28.9651	-12.9142	3.56006e-11	8.14607e-10	ENSG00000136813	KIAA0368
ENSP00000358716;ENSP00000435660;ENSP00000434085	-3.15011	-3.54905	-2.75118	27	-16.826	3.61627e-11	8.20013e-10	ENSG00000064703	DDX20
ENSP00000411532;ENSP00000462908	-4.21173	-4.8779	-3.54557	28.3755	-13.2307	4.73437e-11	1.06397e-09	ENSG00000131747	TOP2A
ENSP00000299138;ENSP00000461469;ENSP00000461423	1.67722	1.40168	1.95277	31.1978	12.6953	4.83955e-11	1.06923e-09	ENSG00000069329	VPS35
ENSP00000321537;ENSP00000480006	1.73342	1.44863	2.01821	29.4034	12.6948	4.84278e-11	1.06923e-09	ENSG00000131899	LLGL1
ENSP00000216254;ENSP00000379769	1.80369	1.50705	2.10033	30.0833	12.6816	4.93386e-11	1.07987e-09	ENSG00000100412	ACO2
ENSP00000336850;ENSP00000311449;ENSP00000443782;ENSP00000445350;ENSP00000438842;ENSP00000419526;ENSP00000443470;ENSP00000440469;ENSP00000437863;ENSP00000417433	2.0598	1.71972	2.39987	30.4177	12.6326	5.28844e-11	1.1475e-09	ENSG00000175582/ENSG00000154917	RAB6A/RAB6B
ENSP00000366396	-2.6181	-3.05145	-2.18475	28.057	-12.6005	5.53486e-11	1.1907e-09	ENSG00000088930	XRN2
ENSP00000357206	1.64302	1.37032	1.91573	32.9476	12.5659	5.81414e-11	1.24019e-09	ENSG00000132688	NES
ENSP00000360034;ENSP00000360029	-2.21556	-2.58355	-1.84758	30.5119	-12.5572	5.88611e-11	1.24367e-09	ENSG00000142864	SERBP1
ENSP00000471981;ENSP00000440103;ENSP00000248070;ENSP00000393313;ENSP00000471662;ENSP00000472267;ENSP00000472771;ENSP00000472135;ENSP00000473242;ENSP00000468866;ENSP00000465286;ENSP00000472958	1.36421	1.13753	1.59088	28.3005	12.5521	5.92927e-11	1.24367e-09	ENSG00000127527	EPS15L1
ENSP00000037869;ENSP00000397269;ENSP00000390840;ENSP00000391468	-1.93281	-2.25438	-1.61124	28.3541	-12.5359	6.06801e-11	1.26225e-09	ENSG00000035141	FAM136A
[truncated: 3,770 more rows]

## Sheet: L2FChange_NPCs_vs_hESCs
Supplementary Data 5.Proteomics data comparing hESCs with their differentiated NPC and neuronal counterparts.
[truncated: 3,892 more rows]
